# Supplementary material for: Operando recombination kinetics in perovskite nanocrystal films revealed by in situ time-resolved photoluminescence
Source: Nat Commun. 2025 Dec 12;16:11352. doi: 10.1038/s41467-025-66414-3 (PMC12728232; doi:10.1038/s41467-025-66414-3)
Supplement: Supplementary file 3 — Source data Figure [file 41467_2025_66414_MOESM3_ESM.xlsx]

## Sheet: Fig.1b
Abs.		PL
wavelength (nm)	intensity	wavelength (nm)	intensity
800.002	0.000188806	455.229	0.00029792
799.517	-0.000732119	455.816	0.000311195
798.997	0.00103	456.402	0.000284306
798.512	-0.00272	456.988	0.000345005
797.992	-0.00178	457.574	0.000338765
797.507	-0.00791	458.16	0.000356691
796.987	0.00745	458.746	0.000378135
796.502	-0.00545	459.332	0.000373256
796.016	-0.00162	459.918	0.000417278
795.496	0.00479	460.504	0.000346821
795.01	0.00141	461.09	0.00038324
794.49	-0.00215	461.676	0.000336496
794.004	-0.000506672	462.262	0.000382446
793.483	-0.00253	462.848	0.000385737
792.997	-0.00507	463.433	0.000458463
792.511	0.00629	464.019	0.000476389
791.99	-0.00409	464.605	0.000472985
791.504	-0.000460688	465.191	0.000423291
791.017	-0.00672	465.776	0.000430779
790.496	-0.00054703	466.362	0.000409676
790.009	-0.00317	466.947	0.000453811
789.488	-0.0037	467.533	0.00047117
789.001	-0.00194	468.119	0.000505321
788.514	0.000750474	468.704	0.000508157
787.992	-0.00282	469.289	0.00053516
787.505	-0.0011	469.875	0.00055025
786.983	-0.00619	470.46	0.000528466
786.495	0.00329	471.046	0.000481154
786.008	0.00883	471.631	0.000435771
785.486	-0.00154	472.216	0.0004866
784.998	0.00144	472.802	0.000583947
784.51	-0.000933066	473.387	0.00058372
783.988	0.00542	473.972	0.000498627
783.5	0.000299213	474.557	0.000477297
783.012	-0.00308	475.142	0.000507703
782.489	-0.00647	475.727	0.000620707
782.001	0.00308	476.312	0.000649866
781.512	0.000575105	476.897	0.00073893
780.989	-0.000582839	477.482	0.000773534
780.501	-0.00494	478.067	0.000800424
780.012	-0.000219257	478.652	0.000855791
779.488	-0.000887501	479.237	0.00090662
779	-0.000130571	479.822	0.000931013
778.511	0.00502	480.407	0.000974014
777.987	-0.00665	480.991	0.00101
777.498	-0.00164	481.576	0.0011
777.009	-0.00626	482.161	0.00113
776.485	0.00875	482.746	0.0012
775.995	-0.000176165	483.33	0.00124
775.506	0.00411	483.915	0.00132
775.016	-0.00165	484.499	0.00145
774.492	0.00212	485.084	0.0016
774.002	-0.000782183	485.668	0.00173
773.512	-0.00171	486.253	0.00193
772.987	0.000453184	486.837	0.00226
772.497	0.005	487.422	0.00275
772.007	0.000943106	488.006	0.0033
771.517	0.0019	488.59	0.00382
770.992	-0.00242	489.175	0.00463
770.502	-0.00086406	489.759	0.00568
770.011	0.00446	490.343	0.00727
769.486	0.00546	490.927	0.00915
768.995	0.00196	491.512	0.01138
768.504	0.00514	492.096	0.01409
768.013	0.00559	492.68	0.01747
767.488	0.00479	493.264	0.02162
766.997	-0.00147	493.848	0.02653
766.505	0.00257	494.432	0.03234
766.014	0.00222	495.016	0.03913
765.488	0.00172	495.6	0.04699
764.997	-0.0036	496.184	0.05568
764.505	0.000172239	496.767	0.06569
764.014	0.00223	497.351	0.07665
763.487	0.00188	497.935	0.08896
762.995	-0.000115628	498.519	0.10249
762.503	0.00724	499.102	0.1171
762.011	0.000863713	499.686	0.13394
761.484	0.00104	500.27	0.15112
760.992	-0.00681	500.853	0.17016
760.5	0.00377	501.437	0.18961
760.008	-0.00249	502.021	0.21191
759.515	-0.000431819	502.604	0.23539
758.988	-0.00509	503.187	0.25983
758.495	0.00146	503.771	0.2856
758.002	-0.00513	504.354	0.31385
757.51	0.00402	504.938	0.34403
757.017	0.00222	505.521	0.37628
756.489	-0.00347	506.104	0.40876
755.996	0.00103	506.688	0.44433
755.503	0.00214	507.271	0.4798
755.009	0.00209	507.854	0.5188
754.516	-0.00208	508.437	0.55742
753.988	9.49674e-05	509.02	0.59915
753.494	-0.00256	509.603	0.64067
753.001	-0.00315	510.186	0.68371
752.507	0.00281	510.769	0.72636
752.013	0.00153	511.352	0.76994
751.484	-0.000718771	511.935	0.81289
750.99	-0.000455874	512.518	0.85277
750.496	-0.00111	513.101	0.88939
750.002	0.00187	513.684	0.92212
749.508	0.00383	514.267	0.95078
749.014	-0.00394	514.849	0.97331
748.484	0.00208	515.432	0.98896
747.99	0.000203964	516.015	0.9978
747.495	-0.00516	516.598	1
747	0.00222	517.18	0.99371
746.506	-0.00101	517.763	0.9818
746.011	-0.0052	518.345	0.96096
745.516	0.00189	518.928	0.93589
744.986	-0.000474628	519.51	0.90448
744.491	0.000888209	520.093	0.87057
743.995	-0.003	520.675	0.83374
743.5	0.0018	521.258	0.79518
743.005	-0.00311	521.84	0.75562
742.509	0.00389	522.422	0.71486
742.014	-0.000704311	523.005	0.67389
741.483	-0.00397	523.587	0.63362
740.987	0.00267	524.169	0.59524
740.491	-0.00182	524.751	0.55934
739.995	-0.0029	525.333	0.52468
739.5	0.00121	525.915	0.49129
739.004	0.00152	526.497	0.4581
738.507	0.00212	527.079	0.42761
738.011	-0.00262	527.661	0.39918
737.515	0.00103	528.243	0.37305
736.983	6.17223e-06	528.825	0.34757
736.487	0.00339	529.407	0.3236
735.99	9.86161e-05	529.989	0.3019
735.493	0.000272057	530.571	0.28158
734.997	0.000129312	531.153	0.2628
734.5	-0.000456355	531.734	0.24447
734.003	0.00404	532.316	0.22795
733.506	-0.00201	532.898	0.21215
733.009	-0.00267	533.479	0.19859
732.512	-0.000558663	534.061	0.18524
732.014	-0.000743171	534.643	0.17292
731.517	-0.00173	535.224	0.16051
730.984	-0.000877823	535.806	0.14959
730.486	-0.000129935	536.387	0.13945
729.989	0.0012	536.968	0.13028
729.491	-0.00165	537.55	0.1214
728.993	0.00258	538.131	0.11326
728.495	-0.000490268	538.712	0.10532
727.997	0.00121	539.294	0.09811
727.499	-0.000808043	539.875	0.09121
727.001	-0.000856127	540.456	0.0848
726.503	0.000772475	541.037	0.07904
726.005	-0.00293	541.618	0.07355
725.506	-0.00472	542.2	0.0687
725.008	-0.00245	542.781	0.06391
724.509	0.00187	543.362	0.05948
724.011	0.000119686	543.943	0.0556
723.512	0.00101	544.524	0.05172
723.013	-0.00368	545.105	0.04826
722.514	-0.004	545.685	0.04454
722.015	0.00122	546.266	0.04168
721.516	-0.00285	546.847	0.03889
721.017	0.00335	547.428	0.03635
720.518	-0.000650697	548.009	0.03381
719.983	0.00027206	548.589	0.03178
719.483	0.00223	549.17	0.02958
718.984	0.0017	549.751	0.02759
718.484	-0.00571	550.331	0.02542
717.985	-0.00114	550.912	0.02362
717.485	-0.000479897	551.492	0.02208
716.985	-0.00108	552.073	0.02044
716.485	-0.00102	552.653	0.01907
715.985	-0.00119	553.234	0.01778
715.485	0.00491	553.814	0.01677
714.985	-1.92749e-05	554.394	0.01578
714.485	0.00103	554.975	0.01471
713.984	0.00111	555.555	0.01372
713.484	0.00178	556.135	0.01282
712.983	-0.000842221	556.715	0.01203
712.483	-4.01589e-05	557.295	0.01129
712.018	0.00356	557.876	0.01051
711.517	0.00351	558.456	0.00982
711.016	0.00506	559.036	0.00909
710.515	-0.00665	559.616	0.00853
710.014	-0.00372	560.196	0.00802
709.513	0.00104	560.776	0.00763
709.012	0.00328	561.355	0.0072
708.51	0.00499	561.935	0.00673
708.009	-0.00116	562.515	0.00631
707.508	-0.0034	563.095	0.00589
707.006	0.00372	563.675	0.00551
706.505	-0.00605	564.254	0.00517
706.003	0.00257	564.834	0.0049
705.501	0.00439	565.414	0.0046
704.999	-0.00146	565.993	0.00435
704.497	-0.00107	566.573	0.0041
703.995	0.00144	567.152	0.00387
703.493	0.00196	567.732	0.00361
702.991	-0.00155	568.311	0.00338
702.489	-0.00057848	568.891	0.00317
701.986	-0.00184	569.47	0.00299
701.484	-0.000580708	570.05	0.00282
701.017	0.00275	570.629	0.00268
700.515	-0.00302	571.208	0.00257
700.012	-0.00164	571.787	0.00242
699.509	-0.00128	572.367	0.0023
699.006	0.000809701	572.946	0.00216
698.503	0.00206	573.525	0.00201
698	-0.00159	574.104	0.00191
697.497	-0.0041	574.683	0.00186
696.994	-0.0021	575.262	0.00181
696.491	-0.000683033	575.841	0.0017
695.987	0.00108	576.42	0.0016
695.484	-0.0031	576.999	0.00155
695.017	0.00643	577.578	0.00144
694.513	0.00369	578.156	0.00134
694.009	-0.00657	578.735	0.0013
693.506	0.00165	579.314	0.00124
693.002	0.00226	579.893	0.0012
692.498	-0.0032	580.471	0.00108
691.994	-0.000289373	581.05	0.00111
691.49	0.00282	581.629	0.00108
690.986	0.00319	582.207	0.00109
690.517	-0.00641	582.786	0.00106
690.013	0.00387	583.364	0.00104
689.509	0.000814189	583.943	0.00104
689.004	0.000570087	584.521	0.000961874
688.5	-0.0057	585.1	0.00091615
687.995	0.00306	585.678	0.000889261
687.49	0.00416	586.256	0.000889261
686.985	0.00344	586.834	0.00077864
686.517	-5.21613e-05	587.413	0.000737228
686.012	-0.00261	587.991	0.000713515
685.507	-9.71756e-05	588.569	0.000773421
685.002	-0.000869685	589.147	0.000748006
684.496	-0.00389	589.725	0.000717827
683.991	0.000790291	590.303	0.000709658
683.486	0.00267	590.881	0.000687193
683.016	0.00191	591.459	0.000680045
682.511	0.00107	592.037	0.000646348
682.005	-0.000600546	592.615	0.000664729
681.5	-0.000755908	593.193	0.000668019
680.994	0.00312	593.771	0.000662573
680.488	-0.0011	594.349	0.000644873
679.982	-0.000176268	594.926	0.000609021
679.512	0.00205	595.504	0.000577139
679.006	-9.71954e-05	596.082	0.000554448
678.5	0.0023	596.659	0.000587351
677.994	-0.00117	597.237	0.000609021
677.487	-0.000713315	597.814	0.00059915
677.017	-0.000805186	598.392	0.000551044
676.511	-0.000345895	598.969	0.00053811
676.004	-0.00126	599.547	0.000543783
675.497	0.00343	600.124	0.000538564
674.991	-0.00431
674.484	0.000109422
674.013	-0.00203
673.506	-0.00568
672.999	-0.000526066
672.492	-0.00314
671.985	0.00163
671.514	-0.00199
671.007	0.00511
670.499	-0.00164
669.992	0.00113
669.484	0.00382
669.013	-0.00165
668.505	0.000631322
667.997	0.000411384
667.489	0.00259
667.018	0.00325
666.51	0.00538
666.002	-0.00134
665.493	-0.000308794
664.985	0.00431
664.513	0.000896242
664.005	-0.00327
663.496	0.0023
662.988	0.000742287
662.515	-0.00166
662.007	0.000804529
661.498	0.00344
660.989	-0.00136
660.516	-0.00175
660.007	0.000443176
659.498	-0.00392
658.989	0.00228
658.516	0.00255
658.007	-0.00404
657.497	0.00466
656.988	-0.00112
656.515	0.00289
656.005	0.000770893
655.495	0.00162
654.985	-0.000142856
654.512	0.00391
654.002	-0.00236
653.492	-0.000657923
652.982	-0.00118
652.508	-0.0014
651.998	-0.00179
651.488	0.00122
651.014	-0.000125049
650.503	0.00136
649.992	-0.00282
649.482	0.0043
649.008	-0.000900155
648.497	0.00348
647.986	-0.00188
647.512	-0.000347793
647.001	-0.00559
646.49	0.00235
646.015	-0.000806169
645.504	-0.0013
644.992	-0.00246
644.517	0.00121
644.006	-0.000878107
643.495	-0.00317
642.983	-0.00116
642.508	-0.00325
641.996	-0.00136
641.484	-0.00223
641.009	-0.000381936
640.497	0.000386262
639.985	3.70258e-05
639.509	-0.00464
638.997	0.00154
638.485	-0.00262
638.009	-0.00477
637.497	-0.00232
636.984	-0.000281462
636.508	0.00312
635.996	-0.00266
635.483	-0.00601
635.007	0.000951205
634.494	-0.00145
634.018	0.000294605
633.505	-0.000579187
632.991	-0.00189
632.515	-0.00447
632.002	0.00204
631.488	-0.00124
631.012	-0.00122
630.498	-0.00189
629.985	-0.00234
629.508	0.000927897
628.994	-0.000416422
628.517	0.000529503
628.003	-0.00122
627.49	-0.00181
627.012	-0.00165
626.498	-0.00118
625.984	0.00109
625.507	-0.00278
624.992	-0.000820063
624.515	-0.00161
624.001	-0.000468302
623.486	-4.61837e-05
623.008	-0.00193
622.494	-0.00294
622.016	-0.000981614
621.501	0.00112
620.986	0.00112
620.508	-0.00345
619.993	0.000943286
619.515	-0.00103
619	0.00057676
618.485	-0.00108
618.006	-0.00145
617.491	0.000465537
617.013	-0.000463881
616.497	-0.00523
616.018	0.00108
615.503	-0.00329
614.987	-0.00306
614.508	0.00194
613.992	0.00211
613.513	-0.000842719
612.997	0.000266031
612.518	-0.00286
612.002	-0.00341
611.486	5.17225e-05
611.007	-0.00295
610.49	-0.00056574
610.011	-0.00188
609.494	-0.000181317
609.015	-0.00351
608.498	-0.000447802
607.982	-0.00179
607.502	-0.000399667
606.985	0.000607502
606.505	0.0008955
605.988	0.000742836
605.508	-0.00159
604.991	0.00171
604.511	-0.00205
603.994	-0.00302
603.513	0.0015
602.996	-0.00181
602.516	-0.000216827
601.998	-0.00282
601.518	-0.00337
601	-0.00347
600.482	-0.000473549
600.002	-0.00218
599.484	-0.000857804
599.003	-0.00299
598.485	-0.00264
598.004	-0.00441
597.486	-0.00166
597.005	-0.00135
596.487	-0.000218196
596.005	-0.000442357
595.487	-0.0014
595.005	-0.00118
594.487	-0.00117
594.005	-0.00162
593.487	-0.00339
593.005	-7.49344e-05
592.486	0.000220639
592.005	0.00229
591.486	-0.00287
591.004	0.00023403
590.485	0.000262403
590.003	0.0012
589.484	0.0022
589.001	-0.0016
588.482	-0.000268582
588	0.00152
587.518	0.00148
586.998	0.00144
586.516	0.0022
585.996	0.00627
585.513	0.00471
584.994	0.00362
584.511	0.00281
583.991	0.005
583.508	0.00642
582.988	0.00495
582.505	0.00788
581.985	0.00571
581.502	0.00705
580.982	0.00518
580.499	0.0066
580.015	0.00782
579.495	0.00319
579.011	0.00799
578.491	0.00846
578.007	0.01031
577.487	0.00874
577.003	0.00901
576.482	0.00952
575.998	0.00978
575.514	0.00986
574.993	0.00709
574.509	0.00955
573.988	0.00895
573.504	0.00839
572.983	0.00961
572.499	0.00793
572.014	0.00614
571.493	0.01197
571.009	0.00912
570.487	0.00937
570.002	0.01004
569.518	0.01106
568.996	0.00961
568.511	0.00921
567.989	0.01304
567.505	0.00942
566.982	0.00887
566.498	0.0081
566.013	0.00963
565.49	0.01393
565.005	0.0107
564.483	0.01074
563.998	0.01082
563.512	0.01166
562.99	0.01048
562.504	0.01176
561.982	0.01077
561.496	0.01191
561.011	0.01366
560.488	0.01078
560.002	0.01179
559.516	0.01127
558.993	0.00911
558.507	0.01272
557.984	0.01276
557.498	0.01168
557.012	0.0114
556.489	0.00871
556.003	0.01046
555.516	0.0106
554.993	0.00964
554.506	0.0116
553.983	0.0114
553.496	0.01234
553.01	0.01182
552.486	0.01054
551.999	0.01066
551.513	0.0116
550.988	0.01318
550.502	0.01155
550.015	0.01084
549.491	0.01304
549.004	0.01116
548.517	0.0106
547.992	0.01075
547.505	0.01219
547.018	0.01075
546.493	0.01112
546.006	0.01163
545.519	0.01244
544.994	0.01218
544.506	0.0125
544.019	0.00958
543.494	0.0103
543.006	0.01232
542.518	0.01303
541.993	0.01234
541.505	0.01001
541.017	0.01084
540.492	0.00988
540.004	0.01171
539.516	0.01258
538.99	0.01265
538.502	0.01274
538.014	0.01439
537.488	0.01177
537	0.01418
536.512	0.01306
535.986	0.01285
535.497	0.01335
535.009	0.01245
534.483	0.01538
533.994	0.01703
533.505	0.01699
533.017	0.01821
532.49	0.01692
532.001	0.02067
531.512	0.02418
530.986	0.02253
530.497	0.02538
530.008	0.02582
529.519	0.02912
528.992	0.03079
528.503	0.03191
528.013	0.03747
527.486	0.03861
526.997	0.04285
526.507	0.05053
526.018	0.05636
525.491	0.05991
525.001	0.06441
524.511	0.07849
523.984	0.0908
523.494	0.09592
523.004	0.1097
522.514	0.12497
521.987	0.14
521.497	0.15802
521.007	0.18125
520.517	0.1991
519.989	0.22761
519.498	0.25466
519.008	0.27847
518.518	0.31054
517.99	0.34225
517.499	0.38153
517.009	0.41711
516.518	0.46025
515.99	0.50967
515.499	0.53899
515.009	0.59116
514.518	0.62519
513.989	0.67275
513.498	0.71008
513.008	0.74883
512.516	0.78915
511.988	0.82212
511.497	0.86298
511.005	0.89084
510.514	0.91973
509.985	0.95196
509.494	0.97095
509.003	1.00002
508.511	1.01687
507.982	1.04189
507.49	1.06102
506.999	1.07742
506.507	1.09549
506.016	1.11049
505.486	1.12186
504.994	1.13673
504.503	1.14177
504.011	1.15662
503.519	1.16446
502.989	1.17431
502.497	1.18413
502.005	1.19044
501.513	1.19767
500.983	1.20455
500.49	1.21088
499.998	1.21354
499.506	1.21707
499.013	1.21967
498.483	1.22442
497.991	1.22799
497.498	1.2334
497.006	1.23052
496.513	1.2324
495.982	1.23553
495.49	1.23464
494.997	1.23464
494.504	1.23532
494.011	1.23573
493.518	1.23546
492.987	1.23072
492.494	1.22882
492.001	1.23019
491.508	1.2284
491.015	1.22747
490.483	1.22572
489.99	1.22557
489.497	1.2229
489.003	1.22013
488.51	1.22098
488.016	1.22182
487.485	1.2182
486.991	1.21908
486.498	1.22008
486.004	1.21897
485.51	1.21772
485.016	1.21769
484.484	1.21894
483.991	1.22012
483.497	1.22029
483.002	1.22371
482.508	1.2249
482.014	1.22705
481.482	1.22968
480.988	1.23476
480.494	1.23759
479.999	1.23965
479.505	1.24167
479.011	1.24803
478.516	1.25334
477.984	1.25371
477.489	1.25996
476.994	1.25918
476.5	1.26569
476.005	1.27013
475.51	1.26773
475.015	1.27422
474.483	1.27612
473.988	1.28119
473.493	1.28153
472.998	1.28577
472.503	1.28704
472.008	1.29116
471.513	1.29565
471.017	1.29721
470.484	1.30141
469.989	1.30532
469.493	1.31066
468.998	1.31407
468.502	1.31971
468.007	1.31984
467.512	1.32672
467.016	1.33146
466.482	1.33819
465.987	1.34056
465.491	1.34606
464.995	1.35087
464.499	1.35791
464.003	1.36319
463.507	1.36922
463.011	1.37381
462.515	1.38082
461.981	1.38513
461.485	1.3919
460.989	1.39612
460.493	1.40369
459.997	1.40931
459.5	1.41257
459.004	1.41833
458.508	1.42558
458.011	1.43098
457.515	1.43178
457.018	1.43755
456.483	1.44287
455.987	1.44666
455.49	1.45274
454.993	1.45565
454.497	1.46386
454	1.46799
453.503	1.46918
453.006	1.47333
452.509	1.4772
452.012	1.48352
451.515	1.48636
451.018	1.49028
450.482	1.49505
449.985	1.49919
449.488	1.50407
448.991	1.50751
448.494	1.51372
447.996	1.52042
447.499	1.52307
447.001	1.52836
446.504	1.53544
446.006	1.53611
445.509	1.54595
445.011	1.55407
444.513	1.55643
444.016	1.56198
443.518	1.56905
442.982	1.57859
442.484	1.58156
441.986	1.58904
441.488	1.5913
440.99	1.59726
440.492	1.60358
439.994	1.60885
439.496	1.61663
438.998	1.62268
438.499	1.62845
438.001	1.63547
437.503	1.64077
437.004	1.64835
436.506	1.65407
436.008	1.65825
435.509	1.66653
435.01	1.67328
434.512	1.68386
434.013	1.68837
433.515	1.69695
433.016	1.70316
432.517	1.71009
432.018	1.71841
431.481	1.72787
430.982	1.73703
430.483	1.74067
429.984	1.74874
429.485	1.7595
428.986	1.76309
428.487	1.776
427.988	1.78182
427.489	1.79044
426.99	1.8006
426.49	1.80723
425.991	1.81988
425.491	1.82528
424.992	1.83415
424.493	1.84156
423.993	1.8502
423.494	1.86059
422.994	1.86643
422.494	1.87863
421.995	1.88663
421.495	1.89648
420.995	1.90825
420.495	1.91314
419.996	1.9244
419.496	1.9303
418.996	1.94133
418.496	1.95403
417.996	1.9606
417.496	1.96959
416.996	1.97998
416.495	1.98936
415.995	2.00052
415.495	2.00747
414.995	2.02112
414.494	2.02999
413.994	2.03994
413.494	2.05553
412.993	2.064
412.493	2.08244
411.992	2.09193
411.492	2.10797
410.991	2.12294
410.49	2.13525
409.99	2.15722
409.489	2.16796
408.988	2.18782
408.487	2.20766
407.986	2.22529
407.486	2.24442
406.985	2.26127
406.484	2.28171
405.983	2.30113
405.482	2.32759
405.019	2.34643
404.518	2.36929
404.017	2.38885
403.515	2.40949
403.014	2.42529
402.513	2.45639
402.011	2.47557
401.51	2.49792
401.009	2.51873
400.507	2.5412
400.006	2.56142
399.504	2.57402
399.002	2.60096
398.501	2.6138
397.999	2.63419
397.497	2.65387
396.996	2.66847
396.494	2.685
395.992	2.7033
395.49	2.72157
394.988	2.73669
394.486	2.75234
393.984	2.7708
393.482	2.77881
393.019	2.79321
392.517	2.81543
392.014	2.82678
391.512	2.84089
391.01	2.85254
390.508	2.86821
390.005	2.88314
389.503	2.8981
389.001	2.91775
388.498	2.92378
387.996	2.93861
387.493	2.96068
386.991	2.97104
386.488	2.98796
385.985	2.99845
385.483	3.01329
385.019	3.02563
384.516	3.04188
384.013	3.05689
383.51	3.07214
383.007	3.08913
382.505	3.10334
382.002	3.12355
381.499	3.14404
380.996	3.16531
380.492	3.18091
379.989	3.19643
379.486	3.22154
378.983	3.24299
378.519	3.26298
378.015	3.29036
377.512	3.31146
377.009	3.32755
376.505	3.35798
376.002	3.3818
375.498	3.41092
374.995	3.44329
374.491	3.47295
373.988	3.51784
373.484	3.54597
372.981	3.58972
372.516	3.62139
372.012	3.66159
371.508	3.71984
371.004	3.76077
370.501	3.81404
369.997	3.85753
369.493	3.90588
368.989	3.97031
368.485	4.00999
367.981	4.08613
367.516	4.12506
367.012	4.18629
366.507	4.24732
366.003	4.30223
365.499	4.36085
364.995	4.41146
364.491	4.46215
363.986	4.51528
363.482	4.54506
363.016	4.59153
362.512	4.63005
362.008	4.65606
361.503	4.68364
360.999	4.70573
360.494	4.73657
359.989	4.76017
359.485	4.7845
359.019	4.80272
358.514	4.81944
358.009	4.83601
357.505	4.84336
357	4.85407
356.495	4.86765
355.99	4.87735
355.485	4.90146
355.019	4.91192
354.514	4.92511
354.009	4.9302
353.504	4.94541
352.999	4.96401
352.494	4.97633
351.988	4.98169
351.483	5.00082
351.017	5.00788
350.512	5.03245
350.006	5.04557
349.501	5.06249
348.996	5.07381
348.49	5.09622
347.985	5.12355
347.518	5.13046
347.013	5.1493
346.507	5.15988
346.001	5.18479
345.496	5.21084
344.99	5.22512
344.484	5.23554
344.018	5.26813
343.512	5.28501
343.006	5.31599
342.5	5.33451
341.994	5.35964
341.488	5.37303
340.982	5.40279
340.515	5.44011
340.009	5.45478
339.503	5.47102
338.997	5.51203
338.491	5.52654
337.985	5.55242
337.518	5.58008
337.011	5.60745
336.505	5.62841
335.999	5.65027
335.493	5.69063
334.986	5.71386
334.519	5.74012
334.012	5.76466
333.506	5.79219
332.999	5.82344
332.493	5.82635
331.986	5.85389
331.519	5.87697
331.012	5.90279
330.505	5.93173
329.999	5.95264
329.492	5.97002
328.985	6.01119
328.518	6.02257
328.011	6.05462
327.504	6.07801
326.997	6.11059
326.49	6.14943
325.983	6.17267
325.515	6.19469
325.008	6.22232
324.501	6.27416
323.994	6.30004
323.487	6.32637
323.019	6.37272
322.512	6.41538
322.004	6.46554
321.497	6.53
320.99	6.58123
320.482	6.65927
320.014	6.7066
319.507	6.77467
318.999	6.81746
318.492	6.86949
317.984	6.95622
317.516	7.00821
317.008	7.08891
316.501	7.16936
315.993	7.24575
315.486	7.29842
315.017	7.35879
314.509	7.41446
314.002	7.45015
313.494	7.50668
312.986	7.58022
312.517	7.61596
312.009	7.68799
311.502	7.72515
310.994	7.77266
310.486	7.82716
310.017	7.85598
309.509	7.91061
309.001	7.95639
308.493	7.98355
307.985	8.03543
307.516	8.07369
307.007	8.14982
306.499	8.20449
305.991	8.24858
305.483	8.34232
305.014	8.38584
304.505	8.46322
303.997	8.53269
303.489	8.60855
303.019	8.70037
302.511	8.7575
302.002	8.84379
301.494	8.91733
300.985	9.00415
300.516	9.10864
300.007	9.19072
299.499	9.26848
298.99	9.32643
298.481	9.42118
298.012	9.49947
297.503	9.57348
296.994	9.64992
296.485	9.71132
296.016	9.77701
295.507	9.88079
294.998	9.93784
294.489	10.0504
294.019	10.1151
293.51	10.1859
293.001	10.2928
292.492	10.3589
291.983	10.4415
291.513	10.5445
291.004	10.6487
290.495	10.7246
289.986	10.7916
289.516	10.8793
289.007	10.9462
288.497	11.0327
287.988	11.101
287.518	11.1979
287.009	11.2908
286.499	11.3675
285.99	11.4723
285.519	11.5603
285.01	11.6418
284.501	11.7342
283.991	11.7911
283.481	11.9046
283.011	11.9915
282.501	12.0826
281.992	12.1305
281.482	12.2385
281.012	12.2831
280.502	12.4596
279.992	12.5228
279.482	12.6156
279.012	12.7017
278.502	12.7708
277.992	12.8968
277.482	12.9458
277.012	13.0342
276.502	13.152
275.992	13.2045
275.482	13.3412
275.011	13.4172
274.501	13.4826
273.991	13.6667
273.481	13.7654
273.01	13.8194
272.499	13.9307
271.989	13.9899
271.518	14.113
271.008	14.1136
270.498	14.3579
269.988	14.2643
269.516	14.3865
269.006	14.5827
268.496	14.6268
267.985	14.6215
267.514	14.7359
267.004	14.838
266.493	14.9901
265.983	15.0201
265.511	15.0801
265.001	15.0229
264.49	15.0873
264.019	15.2063
263.508	15.1541
262.998	15.3788
262.487	15.2843
262.015	15.316
261.505	15.4433
260.994	15.3588
260.483	15.391
260.012	15.4841
259.501	15.422
258.99	15.4453
258.518	15.4049
258.007	15.398
257.496	15.3403
256.985	15.2739
256.514	15.2548
256.003	15.3168
255.492	15.3106
254.98	15.3389
254.509	15.3724
253.998	15.2514
253.486	15.2284
253.014	15.2201
252.503	15.2807
251.992	15.2597
251.481	15.1976
251.009	15.1488
250.497	15.095
249.986	14.9672
249.514	14.9978
249.003	14.9066
248.491	14.8973
248.019	14.8852
247.508	14.873
246.996	14.8654
246.485	14.787
246.013	14.7926
245.501	14.7035
244.989	14.6913
244.517	14.6096
244.005	14.634
243.494	14.566
242.982	14.58
242.51	14.5402
241.998	14.5559
241.486	14.4502
241.014	14.4842
240.502	14.4333
239.99	14.5046
239.518	14.3392
239.006	14.2175
238.494	14.3801
237.982	14.1747
237.51	14.147
236.998	14.1246
236.486	14.1589
236.013	14.0882
235.501	13.9974
234.989	14.0395
234.516	14.0363
234.004	14.0535
233.492	13.8684
233.019	14.0656
232.507	14.0627
231.995	13.9706
231.482	13.8678
231.01	13.9339
230.497	13.9207
229.985	13.9683
229.512	13.9159
229	13.9585
228.487	13.9153
228.014	13.9214
227.502	13.9458
226.99	13.9211
226.517	13.8948
226.004	13.8788
225.492	13.8994
225.019	13.8053
224.506	13.919
223.993	13.7904
223.481	13.7956
223.008	13.8088
222.495	13.6902
221.982	13.5082
221.509	13.4763
220.996	13.4212
220.484	13.015
220.01	12.671
219.498	12.2937
218.985	12.0439
218.511	10.956
217.999	10.1586
217.486	9.24888
217.012	9.44286
216.499	7.85427
215.987	7.52285
215.513	6.67063
215	5.51349
214.487	5.57986
214.014	5.00231
213.501	5.37365
212.987	4.71531
212.514	4.46379
212.001	3.60723
211.488	2.80191
211.014	3.33755
210.501	3.0579
209.988	4.17378
209.514	3.05138
209.001	2.53957
208.488	3.05878
208.014	2.92021
207.5	2.5808
206.987	2.15813
206.513	2.95024
206	3.33342
205.487	1.69826
205.013	0.82402
204.499	2.14914
203.986	1.70826
203.512	1.52536
202.998	0.95364
202.485	0.45666
202.011	1.26158
201.498	1.48888
200.984	1.0959
200.51	1.23574
199.996	1.35453

## Sheet: Fig.1c
Pump fluence time (ns)	0.8 nJ/cm2	3.4 nJ/cm2	51 nJ/cm2	0.17 μJ/cm2	1.7 μJ/cm2
-4.512	0	0	0	0	0
-4.496	0	0	0	0	0
-4.48	0	0	0	0	0
-4.464	0	0	0	0	0
-4.448	0	0	0	0	0
-4.432	0	0	0	0	0
-4.416	0	0	0	0	0
-4.4	0	0	0	0	0
-4.384	0	0	0	0	0
-4.368	0	0	-6.85706e-05	0	0
-4.352	0	0	-3.04758e-05	0	0
-4.336	0	-5.58156e-05	3.60898e-06	0	0
-4.32	0	-2.48069e-05	3.36838e-05	0	0
-4.304	0	2.93766e-06	5.97486e-05	0	0
-4.288	0	2.74182e-05	8.18035e-05	0	0
-4.272	0	4.86347e-05	9.98484e-05	0	0
-4.256	0	6.6587e-05	0.000113883	0	0
-4.24	0	8.12754e-05	0.000123908	0	0
-4.224	0	9.26996e-05	0.000129923	0	0
-4.208	0	0.00010086	0.000131928	0	0
-4.192	0	0.000105756	0.000129923	0	0
-4.176	0	0.000107388	0.000123908	0	0
-4.16	0	0.000105756	0.000113883	0	0
-4.144	0	0.00010086	9.98484e-05	0	0
-4.128	0	9.26996e-05	8.18035e-05	0	0
-4.112	0	8.12754e-05	5.97486e-05	0	0
-4.096	0	6.6587e-05	3.36838e-05	0	0
-4.08	0	4.86347e-05	3.60898e-06	0	0
-4.064	0	2.74182e-05	-3.04758e-05	0	0
-4.048	0	2.93766e-06	-6.85706e-05	0	0
-4.032	0	-2.48069e-05	0	0	0
-4.016	0	-5.58156e-05	0	0	0
-4	0	0	0	0	0
-3.984	0	0	0	0	0
-3.968	0	0	0	0	0
-3.952	0	0	0	0	0
-3.936	0	0	0	0	0
-3.92	0	0	0	0	0
-3.904	0	0	0	0	0
-3.888	0	0	0	0	0
-3.872	0	0	0	0	0
-3.856	0	0	0	0	0
-3.84	0	0	0	0	0
-3.824	0	0	0	0	0
-3.808	0	0	0	0	0
-3.792	0	0	0	0	0
-3.776	-3.47712e-05	0	0	0	0
-3.76	-1.54539e-05	0	0	0	0
-3.744	1.83006e-06	0	0	0	0
-3.728	1.70806e-05	0	0	0	0
-3.712	3.02977e-05	0	0	0	0
-3.696	4.14814e-05	0	0	0	0
-3.68	5.06317e-05	0	0	0	0
-3.664	5.77487e-05	0	0	0	0
-3.648	6.28322e-05	0	0	0	0
-3.632	6.58823e-05	0	0	0	0
-3.616	6.6899e-05	0	0	0	0
-3.6	6.58823e-05	0	0	0	0
-3.584	6.28322e-05	0	0	0	0
-3.568	5.77487e-05	0	0	0	0
-3.552	5.06317e-05	0	0	0	0
-3.536	4.14814e-05	0	0	0	0
-3.52	3.02977e-05	0	0	0	0
-3.504	1.70806e-05	0	0	0	0
-3.488	1.83006e-06	0	0	0	0
-3.472	-1.54539e-05	0	0	0	0
-3.456	-3.47712e-05	0	0	0	0
-3.44	0	0	0	0	0
-3.424	0	0	0	0	0
-3.408	0	0	0	0	0
-3.392	0	0	0	0	0
-3.376	0	0	0	0	0
-3.36	0	0	0	0	0
-3.344	0	0	0	0	0
-3.328	0	0	0	0	0
-3.312	0	0	0	0	0
-3.296	0	0	0	0	0
-3.28	0	0	0	0	0
-3.264	0	0	0	0	0
-3.248	0	0	0	0	0
-3.232	0	0	0	0	0
-3.216	0	0	0	0	0
-3.2	0	-5.58156e-05	0	0	0
-3.184	0	-2.48069e-05	0	0	0
-3.168	0	2.93766e-06	0	0	0
-3.152	0	2.74182e-05	0	0	0
-3.136	0	4.86347e-05	0	0	0
-3.12	0	6.6587e-05	0	0	0
-3.104	0	8.12754e-05	0	0	0
-3.088	0	9.26996e-05	0	0	0
-3.072	0	0.00010086	0	0	0
-3.056	0	0.000105756	0	0	0
-3.04	0	0.000107388	0	0	0
-3.024	0	0.000105756	0	0	0
-3.008	0	0.00010086	0	0	0
-2.992	0	9.26996e-05	0	0	0
-2.976	0	8.12754e-05	0	0	0
-2.96	0	6.6587e-05	0	0	0
-2.944	0	4.86347e-05	0	0	0
-2.928	0	2.74182e-05	0	0	0
-2.912	0	2.93766e-06	0	0	0
-2.896	0	-2.48069e-05	0	0	0
-2.88	0	-5.58156e-05	0	0	0
-2.864	0	0	0	0	0
-2.848	0	0	0	0	0
-2.832	0	0	0	0	0
-2.816	0	0	0	0	0
-2.8	0	0	0	0	0
-2.784	0	0	0	0	0
-2.768	0	0	0	0	0
-2.752	0	0	0	0	0
-2.736	0	0	0	0	0
-2.72	0	0	0	0	0
-2.704	0	0	0	0	0
-2.688	0	0	0	0	0
-2.672	0	0	0	0	0
-2.656	0	0	0	0	0
-2.64	0	0	0	0	0
-2.624	0	-5.58156e-05	0	0	0
-2.608	0	-2.48069e-05	0	0	0
-2.592	0	-5.28779e-05	0	0	0
-2.576	0	2.61126e-06	0	0	0
-2.56	0	5.15723e-05	0	0	0
-2.544	0	9.40052e-05	0	0	0
-2.528	0	1.82788e-05	0	0	0
-2.512	0	0.000109673	0	0	0
-2.496	0	0.00018801	0	0	0
-2.48	0	0.000197476	0	0	0
-2.464	0	0.00028071	0	0	0
-2.448	0	0.000291808	0	0	0
-2.432	0	0.00037341	0	0	0
-2.416	0	0.000435427	0	0	0
-2.4	0	0.00047786	0	0	0
-2.384	0	0.000500708	0	0	0
-2.368	0	0.000503973	0	0	0
-2.352	0	0.000431837	0	0	0
-2.336	0	0.00042694	0	0	0
-2.32	0	0.000399196	0	0	0
-2.304	0	0.000348603	0	0	0
-2.288	0	0.00036525	0	0	0
-2.272	0	0.000306496	0	0	0
-2.256	0	0.000262431	0	0	0
-2.24	0	0.000233055	0	0	0
-2.224	0	0.000184094	0	0	0
-2.208	0	3.91689e-06	0	0	0
-2.192	-3.47712e-05	0.000157981	0	0	0
-2.176	-1.54539e-05	6.91983e-05	0	0	0
-2.16	-3.29411e-05	0.00013448	-0.000137141	0	0
-2.144	1.62672e-06	0.000263737	-6.09516e-05	0	0
-2.128	3.21278e-05	0.00031433	7.21796e-06	0	0
-2.112	5.8562e-05	0.000432163	6.73676e-05	0	0
-2.096	8.09295e-05	0.000474596	0.000119497	0	0
-2.08	9.92301e-05	0.000329998	0.000163607	0	0
-2.064	7.86927e-05	0.000426288	0.000199697	0	0
-2.048	0.000108177	0.000437385	0.000227767	0	0
-2.032	0.000131561	0.0003943	0.000179246	0	0
-2.016	0.000148845	0.000247417	0.000229371	0	0
-2	0.000160029	0.000139049	0.000267465	0	0
-1.984	0.000165112	8.06225e-05	0.00029353	0	0
-1.968	0.000129324	-5.6142e-05	0.000307565	0	0
-1.952	0.000106754	-0.000424656	0.00030957	0	0
-1.936	0.000130138	-0.00126	0.000299545	0	0
-1.92	0.000108584	-0.00113	0.00027749	0	0
-1.904	0.000130951	-0.00103	0.000243405	0	0
-1.888	7.15758e-05	0.000596672	0.000197291	0	0
-1.872	0.000108177	0.00193	0.000139146	0	0
-1.856	0.000149862	0.0039	6.89716e-05	0	0
-1.84	0.00019663	0.00723	-1.32329e-05	0	0
-1.824	0.000283253	0.01108	0.000113883	0	0
-1.808	0.000320871	0.01762	9.98484e-05	0	0
-1.792	0.000309484	0.02525	1.32329e-05	0	0
-1.776	0.000337952	0.03731	2.92728e-05	0	0
-1.76	0.000350152	0.04848	3.72928e-05	0	0
-1.744	0.000311314	0.06405	-3.12778e-05	0	0
-1.728	0.000366419	0.08148	-6.97736e-05	0	0
-1.712	0.000300944	0.09993	-1.36339e-05	0	0
-1.696	0.000327378	0.12019	6.85706e-05	-6.04068e-05	0
-1.68	0.000298707	0.14776	0.000108269	-2.68475e-05	0
-1.664	0.00030379	0.17499	0.000238594	-5.72275e-05	0
-1.648	0.000251735	0.20676	0.000348868	2.82605e-06	0
-1.632	0.000287523	0.23865	0.000439092	5.58145e-05	0
-1.616	0.000322294	0.27411	0.000509267	0.000101738	0
-1.6	0.00030196	0.31259	0.000559392	0.000140596	-3.03512e-05
-1.584	0.000247872	0.35064	0.000452325	0.000111982	-1.34894e-05
-1.568	0.000179346	0.38908	0.000264257	0.000109863	1.59743e-06
-1.552	0.00020456	0.42828	0.00033764	0.000191112	-1.54418e-05
-1.536	0.000265359	0.46809	0.000511673	0.00025823	1.29569e-05
-1.52	0.000268816	0.50049	0.000671671	0.000311219	3.78058e-05
-1.504	0.000251532	0.53388	0.000745053	0.000350077	5.91049e-05
-1.488	-5.34785e-05	0.56999	0.000217341	0.000374805	7.68541e-05
-1.472	-8.07261e-05	0.60416	0.000109071	0.000324996	9.10535e-05
-1.456	-3.25345e-05	0.63449	0.000722999	0.000294616	0.000101703
-1.44	-0.0001035	0.66079	0.000213331	0.000340539	0.000108803
-1.424	-0.000486797	0.68908	0.000335234	0.000365267	0.000112353
-1.408	-0.000362353	0.7133	0.000909462	0.000368799	0.000112353
-1.392	0.000531328	0.73521	0.000530119	0.000351137	4.81004e-05
-1.376	0.000884531	0.75351	0.000281901	0.000312278	7.47242e-05
-1.36	0.00159	0.77574	0.00121	0.000349724	9.42484e-05
-1.344	0.00335	0.79006	0.00397	0.000309099	7.63217e-05
-1.328	0.00483	0.80943	0.00724	0.000287904	9.85082e-05
-1.312	0.00804	0.82657	0.0107	0.000286137	8.14689e-05
-1.296	0.0123	0.84525	0.01521	0.000266708	0.000102768
-1.28	0.01874	0.86046	0.0215	0.00016921	0.000113418
-1.264	0.02465	0.87213	0.02995	0.000148014	0.000162405
-1.248	0.03534	0.88786	0.03991	0.000142715	0.000172167
-1.232	0.04973	0.90455	0.05098	0.000129998	0.000173055
-1.216	0.06626	0.90859	0.06805	0.000166737	0.000153353
-1.2	0.08332	0.91346	0.08899	0.000272714	0.000190627
-1.184	0.1032	0.92204	0.11085	0.000290023	0.000217251
-1.168	0.12696	0.9321	0.13292	0.000312632	0.000233225
-1.152	0.15484	0.94028	0.15817	0.0002766	0.00023855
-1.136	0.18537	0.94704	0.18467	0.000188639	0.000202874
-1.12	0.21859	0.95177	0.21493	0.000387522	0.00017341
-1.104	0.25202	0.95325	0.24691	0.000573688	0.000118032
-1.088	0.28706	0.95605	0.28268	0.000796946	0.000142881
-1.072	0.32455	0.95429	0.3214	0.000744664	0.00011963
-1.056	0.35851	0.95047	0.35855	0.000574041	0.000193467
-1.04	0.39766	0.95149	0.39834	0.000182987	0.00023784
-1.024	0.4367	0.95509	0.43731	0.000371272	0.000264463
-1.008	0.47106	0.95704	0.47126	0.000759147	0.000322326
-0.992	0.5076	0.96167	0.50969	0.00080931	0.000333863
-0.976	0.54236	0.96585	0.54812	0.000480075	0.00028736
-0.96	0.57387	0.96766	0.5835	0.000569096	0.000307594
-0.944	0.60864	0.97059	0.621	0.00152	0.000325166
-0.928	0.64507	0.97256	0.65205	0.00292	0.000307949
-0.912	0.6761	0.97462	0.68226	0.00727	0.000362084
-0.896	0.70451	0.96781	0.71481	0.0132	0.000298542
-0.88	0.72664	0.97498	0.74369	0.01989	0.000417639
-0.864	0.75134	0.97476	0.76339	0.02998	0.000403795
-0.848	0.77534	0.97813	0.78067	0.04271	0.000319309
-0.832	0.79762	0.98572	0.79892	0.05626	0.000209441
-0.816	0.81532	0.98698	0.81342	0.07343	0.000144479
-0.8	0.83082	0.98417	0.82889	0.09295	0.000130457
-0.784	0.84115	0.98311	0.84119	0.11581	-0.000147141
-0.768	0.85222	0.98056	0.8517	0.14289	0.000195774
-0.752	0.86594	0.97938	0.85817	0.17358	1.66843e-05
-0.736	0.87507	0.97753	0.86546	0.21053	0.000514018
-0.72	0.88782	0.9772	0.87573	0.24773	0.000206423
-0.704	0.89705	0.97833	0.88796	0.28638	0.000902193
-0.688	0.90143	0.97662	0.89115	0.32791	0.000653881
-0.672	0.90681	0.97744	0.9091	0.3676	0.00184
-0.656	0.91255	0.9798	0.91886	0.41131	0.00341
-0.64	0.92132	0.97977	0.92951	0.4515	0.00557
-0.624	0.93026	0.97799	0.93785	0.49065	0.00934
-0.608	0.93253	0.9774	0.9478	0.53032	0.01433
-0.592	0.9327	0.97779	0.9526	0.56755	0.02333
-0.576	0.93514	0.97274	0.96254	0.60334	0.03558
-0.56	0.93915	0.97778	0.96702	0.64147	0.05228
-0.544	0.94379	0.98013	0.97149	0.67305	0.07097
-0.528	0.94666	0.98231	0.97893	0.6995	0.09339
-0.512	0.95128	0.98558	0.98689	0.72547	0.11918
-0.496	0.95539	0.98557	0.98922	0.7486	0.14889
-0.48	0.95728	0.98562	0.99004	0.77416	0.18348
-0.464	0.95993	0.98415	0.99122	0.79743	0.21886
-0.448	0.96535	0.98137	0.98831	0.81963	0.25824
-0.432	0.97078	0.98159	0.98475	0.83837	0.30068
-0.416	0.96982	0.97608	0.98783	0.85946	0.34408
-0.4	0.97364	0.97229	0.98518	0.87551	0.38804
-0.384	0.97689	0.96624	0.98669	0.89207	0.43442
-0.368	0.97713	0.95974	0.98424	0.90533	0.48031
-0.352	0.97775	0.95903	0.99136	0.91938	0.52993
-0.336	0.98228	0.95848	0.98563	0.92901	0.57177
-0.32	0.98968	0.95748	0.9864	0.93859	0.61727
-0.304	0.98437	0.95666	0.98285	0.94568	0.66192
-0.288	0.98149	0.95643	0.98356	0.95582	0.70119
-0.272	0.98147	0.95146	0.97397	0.96299	0.74012
-0.256	0.98101	0.94987	0.97477	0.972	0.77409
-0.24	0.98273	0.9562	0.97259	0.97892	0.80751
-0.224	0.98136	0.96061	0.97553	0.98157	0.83619
-0.208	0.98287	0.96362	0.97681	0.98138	0.86323
-0.192	0.9836	0.96826	0.97696	0.98808	0.88337
-0.176	0.98641	0.97389	0.97862	0.98613	0.90421
-0.16	0.98334	0.97862	0.98102	0.99171	0.92223
-0.144	0.98367	0.98375	0.98328	0.9916	0.93714
-0.128	0.98325	0.98842	0.98187	0.99035	0.94836
-0.112	0.98358	0.99201	0.98432	0.98511	0.95961
-0.096	0.9839	0.99351	0.98669	0.98984	0.96671
-0.08	0.98527	0.99342	0.98701	0.99156	0.97506
-0.064	0.98765	0.99014	0.99262	0.99388	0.98259
-0.048	0.99104	0.99118	0.9956	0.9915	0.98736
-0.032	0.99545	0.99478	0.99649	0.99439	0.99388
-0.016	0.99756	0.99287	0.99609	0.99471	0.99533
0	1	1	1	1	1
0.016	0.99303	0.99552	0.99845	0.99885	0.99889
0.032	0.99343	0.99154	0.99475	0.99964	0.99301
0.048	0.99076	0.98661	0.9851	0.99663	0.99113
0.064	0.98973	0.9827	0.98262	0.99653	0.98922
0.08	0.98985	0.97934	0.97971	0.99719	0.98454
0.096	0.98878	0.97776	0.97552	0.99279	0.9824
0.112	0.98409	0.97372	0.97382	0.98648	0.97821
0.128	0.98152	0.97175	0.97055	0.98327	0.97352
0.144	0.98627	0.96876	0.97272	0.97663	0.97297
0.16	0.98359	0.96291	0.97185	0.97632	0.97066
0.176	0.98399	0.95734	0.9653	0.9728	0.96879
0.192	0.98489	0.9508	0.96472	0.97164	0.96195
0.208	0.98633	0.94821	0.96189	0.97099	0.96267
0.224	0.98791	0.94253	0.95606	0.97638	0.95778
0.24	0.9845	0.93952	0.95339	0.97493	0.95633
0.256	0.98862	0.93352	0.95248	0.97449	0.95337
0.272	0.98767	0.93476	0.95064	0.97148	0.95124
0.288	0.98349	0.9383	0.95157	0.97312	0.95008
0.304	0.97921	0.93902	0.95746	0.96992	0.94383
0.32	0.97534	0.94279	0.95992	0.96852	0.93715
0.336	0.97266	0.93684	0.95494	0.96484	0.92798
0.352	0.97043	0.93927	0.95495	0.96697	0.92071
0.368	0.96494	0.93813	0.95486	0.96496	0.91705
0.384	0.96599	0.93929	0.95783	0.96337	0.91062
0.4	0.96356	0.93785	0.95874	0.95799	0.90401
0.416	0.96255	0.93693	0.95925	0.94963	0.90444
0.432	0.96328	0.93357	0.96365	0.94766	0.90057
0.448	0.96859	0.93378	0.96518	0.94461	0.89682
0.464	0.97189	0.93002	0.96866	0.94424	0.89352
0.48	0.97052	0.92544	0.9647	0.94796	0.88888
0.496	0.97425	0.92298	0.96107	0.94732	0.88745
0.512	0.97499	0.92092	0.96196	0.94678	0.88635
0.528	0.97769	0.91993	0.95781	0.94799	0.88475
0.544	0.98002	0.92078	0.95746	0.94392	0.8799
0.56	0.9775	0.9184	0.95526	0.94022	0.87919
0.576	0.97873	0.92218	0.94793	0.93274	0.8754
0.592	0.97459	0.92655	0.94124	0.92883	0.8735
0.608	0.97587	0.92954	0.94063	0.92012	0.87012
0.624	0.97554	0.92487	0.93967	0.91087	0.8646
0.64	0.97299	0.92596	0.9339	0.91091	0.86037
0.656	0.97315	0.92462	0.92295	0.91019	0.8544
0.672	0.97022	0.92834	0.92331	0.91292	0.85294
0.688	0.96366	0.92851	0.91992	0.90777	0.85207
0.704	0.96578	0.92809	0.91482	0.91202	0.85069
0.72	0.96458	0.92285	0.91121	0.91238	0.84946
0.736	0.96292	0.92308	0.90924	0.91085	0.84577
0.752	0.96266	0.92096	0.91383	0.91314	0.83974
0.768	0.96366	0.92197	0.91173	0.91027	0.83549
0.784	0.96275	0.92178	0.91285	0.91362	0.83156
0.8	0.96255	0.91798	0.90878	0.91725	0.82586
0.816	0.96514	0.91469	0.91155	0.91173	0.82457
0.832	0.96076	0.9156	0.91553	0.91226	0.821
0.848	0.96014	0.91135	0.91742	0.90793	0.81706
0.864	0.95679	0.91126	0.91813	0.90044	0.8138
0.88	0.95516	0.91191	0.91348	0.89419	0.81155
0.896	0.95679	0.91259	0.90463	0.8887	0.80952
0.912	0.95705	0.90669	0.91027	0.885	0.80889
0.928	0.95938	0.90637	0.91127	0.87855	0.80878
0.944	0.95352	0.90229	0.91392	0.87905	0.80871
0.96	0.95039	0.89963	0.91395	0.88356	0.80815
0.976	0.9518	0.89799	0.90848	0.88265	0.80547
0.992	0.95041	0.89731	0.90976	0.88346	0.80695
1.008	0.94428	0.89504	0.90904	0.88304	0.80911
1.024	0.94586	0.89289	0.90911	0.88897	0.80805
1.04	0.93964	0.89116	0.91064	0.88992	0.80122
1.056	0.93495	0.89342	0.90984	0.88804	0.79649
1.072	0.93485	0.88964	0.90954	0.88964	0.79234
1.088	0.935	0.89677	0.90517	0.88454	0.78838
1.104	0.93149	0.89797	0.90504	0.88563	0.78158
1.12	0.92797	0.89874	0.89992	0.88217	0.77926
1.136	0.92325	0.90357	0.89945	0.8738	0.77653
1.152	0.91803	0.90536	0.89611	0.869	0.77215
1.168	0.91996	0.90461	0.8883	0.86519	0.77198
1.184	0.92334	0.90517	0.87966	0.86447	0.77189
1.2	0.92763	0.90332	0.87476	0.86734	0.77102
1.216	0.93221	0.90238	0.87649	0.86901	0.76949
1.232	0.93659	0.90295	0.8795	0.86918	0.76786
1.248	0.93539	0.90596	0.8755	0.87074	0.76763
1.264	0.93281	0.90497	0.87919	0.87198	0.767
1.28	0.93488	0.90586	0.87366	0.87178	0.76657
1.296	0.93958	0.9093	0.87318	0.8718	0.76341
1.312	0.93647	0.90767	0.87437	0.87389	0.76708
1.328	0.93332	0.9102	0.87494	0.87507	0.76638
1.344	0.93283	0.90868	0.88107	0.88049	0.76494
1.36	0.92813	0.90523	0.88006	0.8813	0.76169
1.376	0.9219	0.90445	0.879	0.87605	0.75855
1.392	0.91965	0.90182	0.8796	0.87132	0.75558
1.408	0.91562	0.90083	0.88136	0.8642	0.75318
1.424	0.91358	0.89365	0.87939	0.86456	0.75053
1.44	0.91258	0.89277	0.8758	0.86423	0.74793
1.456	0.91051	0.89375	0.87443	0.86198	0.7418
1.472	0.91179	0.8885	0.87223	0.85935	0.74094
1.488	0.91282	0.88819	0.86721	0.86117	0.74225
1.504	0.91872	0.8825	0.86537	0.8569	0.74142
1.52	0.92037	0.87862	0.86514	0.86121	0.73916
1.536	0.9215	0.87975	0.86806	0.86118	0.73715
1.552	0.92202	0.87814	0.86321	0.85952	0.73509
1.568	0.91752	0.88027	0.86287	0.85866	0.73249
1.584	0.91546	0.88169	0.86437	0.85543	0.72851
1.6	0.91556	0.88923	0.86431	0.85566	0.72543
1.616	0.91369	0.88832	0.86442	0.85648	0.72317
1.632	0.91053	0.88584	0.861	0.8564	0.72175
1.648	0.91227	0.88578	0.86151	0.84527	0.71999
1.664	0.91037	0.88724	0.86645	0.84142	0.71897
1.68	0.90766	0.88447	0.86193	0.83336	0.71599
1.696	0.90172	0.88177	0.86801	0.82644	0.71402
1.712	0.90201	0.88193	0.86703	0.82015	0.71241
1.728	0.90502	0.88354	0.87161	0.81817	0.71076
1.744	0.90235	0.88202	0.87304	0.82173	0.70686
1.76	0.90452	0.88933	0.87364	0.82227	0.70475
1.776	0.90284	0.88919	0.87741	0.82384	0.70413
1.792	0.90503	0.89231	0.8787	0.82188	0.70618
1.808	0.90765	0.89209	0.87234	0.82762	0.70568
1.824	0.91267	0.88974	0.87105	0.83122	0.70487
1.84	0.91135	0.89131	0.87121	0.83999	0.70403
1.856	0.9128	0.89142	0.87779	0.84423	0.70034
1.872	0.91451	0.89034	0.8766	0.84776	0.70039
1.888	0.91427	0.89264	0.87461	0.85137	0.69862
1.904	0.91319	0.89153	0.87281	0.84922	0.69514
1.92	0.91396	0.89213	0.86972	0.85313	0.69239
1.936	0.91206	0.88458	0.86893	0.85185	0.69052
1.952	0.91267	0.88521	0.86897	0.85	0.68872
1.968	0.91366	0.88518	0.86988	0.83937	0.69078
1.984	0.90909	0.88762	0.86549	0.84197	0.68851
2	0.90713	0.88432	0.85561	0.83636	0.68822
2.016	0.90424	0.88374	0.85319	0.83187	0.68677
2.032	0.90164	0.88677	0.85084	0.82507	0.68498
2.048	0.90028	0.88714	0.85102	0.82417	0.68217
2.064	0.8924	0.88508	0.84759	0.82648	0.68009
2.08	0.89395	0.89005	0.85193	0.828	0.67917
2.096	0.89284	0.88551	0.85555	0.82577	0.67736
2.112	0.89535	0.88638	0.85571	0.82427	0.6796
2.128	0.89826	0.87949	0.85537	0.8249	0.67979
2.144	0.8981	0.87711	0.86035	0.82272	0.67896
2.16	0.90107	0.87495	0.86324	0.8198	0.68259
2.176	0.90312	0.87035	0.86576	0.82225	0.68212
2.192	0.90265	0.86382	0.86486	0.82397	0.68578
2.208	0.90068	0.86292	0.86424	0.81854	0.68407
2.224	0.90325	0.8582	0.86561	0.81559	0.68302
2.24	0.90265	0.85695	0.86986	0.81439	0.67953
2.256	0.90178	0.85632	0.87204	0.8118	0.67929
2.272	0.90095	0.85926	0.86728	0.8147	0.68096
2.288	0.89909	0.8589	0.85677	0.80896	0.67938
2.304	0.89409	0.86225	0.8479	0.81208	0.67536
2.32	0.89434	0.86019	0.8392	0.81072	0.67091
2.336	0.89163	0.86194	0.83655	0.80995	0.66537
2.352	0.88597	0.86181	0.83517	0.80522	0.66305
2.368	0.88118	0.86454	0.83072	0.80935	0.6588
2.384	0.87683	0.86598	0.83144	0.80915	0.65791
2.4	0.87575	0.86848	0.83462	0.80475	0.65728
2.416	0.87613	0.86303	0.82862	0.80135	0.65888
2.432	0.87718	0.86329	0.82596	0.79972	0.66146
2.448	0.87633	0.86019	0.82424	0.79387	0.66242
2.464	0.8716	0.85843	0.81756	0.78845	0.66317
2.48	0.86918	0.8546	0.81228	0.78535	0.6653
2.496	0.86639	0.85729	0.8128	0.78883	0.66387
2.512	0.86884	0.85354	0.81409	0.78604	0.66572
2.528	0.87245	0.85327	0.81071	0.78466	0.66295
2.544	0.87631	0.85544	0.81241	0.78314	0.66136
2.56	0.87265	0.85464	0.81566	0.78203	0.65898
2.576	0.87523	0.85306	0.81402	0.779	0.65888
2.592	0.87484	0.84954	0.81729	0.78063	0.65678
2.608	0.87759	0.84287	0.81888	0.77757	0.6551
2.624	0.87644	0.84192	0.82193	0.78074	0.652
2.64	0.88084	0.83761	0.82471	0.77966	0.64618
2.656	0.87676	0.83957	0.82727	0.77888	0.64478
2.672	0.8762	0.83491	0.83263	0.77753	0.64553
2.688	0.87653	0.83386	0.83012	0.77946	0.64698
2.704	0.87719	0.83369	0.83291	0.77399	0.64587
2.72	0.87737	0.83458	0.8328	0.77336	0.64651
2.736	0.87441	0.8312	0.82976	0.77437	0.64876
2.752	0.86904	0.83737	0.82776	0.77029	0.64926
2.768	0.86589	0.83475	0.82407	0.76666	0.64729
2.784	0.86307	0.83283	0.82025	0.76603	0.64698
2.8	0.86249	0.8352	0.81889	0.76636	0.64835
2.816	0.86226	0.84047	0.82153	0.7669	0.64839
2.832	0.86408	0.83962	0.81903	0.76835	0.64623
2.848	0.86459	0.84368	0.81861	0.76689	0.64282
2.864	0.8622	0.84507	0.82266	0.76076	0.64087
2.88	0.85661	0.84263	0.82026	0.76287	0.63875
2.896	0.86008	0.83545	0.81782	0.76042	0.63832
2.912	0.85714	0.83243	0.82042	0.76605	0.63675
2.928	0.85641	0.82796	0.81578	0.76366	0.63537
2.944	0.85218	0.82901	0.80886	0.76369	0.63349
2.96	0.85075	0.8249	0.80953	0.76437	0.63119
2.976	0.84505	0.81798	0.8043	0.76836	0.62903
2.992	0.84833	0.81143	0.80652	0.7715	0.62881
3.008	0.84889	0.80642	0.79664	0.7723	0.62862
3.024	0.85036	0.80463	0.80046	0.77353	0.62477
3.04	0.84957	0.79896	0.79862	0.77481	0.62342
3.056	0.84635	0.79398	0.79518	0.77286	0.6212
3.072	0.8469	0.79405	0.79512	0.76628	0.61937
3.088	0.8485	0.78916	0.79333	0.76296	0.61394
3.104	0.84526	0.79022	0.79207	0.76316	0.61546
3.12	0.84414	0.79478	0.79221	0.76158	0.61572
3.136	0.84309	0.79656	0.79454	0.76017	0.61371
3.152	0.84537	0.79723	0.79197	0.75757	0.61236
3.168	0.84844	0.80072	0.79401	0.74896	0.61327
3.184	0.84929	0.80129	0.79518	0.74802	0.61368
3.2	0.8496	0.79987	0.79267	0.75172	0.61505
3.216	0.85143	0.80076	0.79606	0.75019	0.61482
3.232	0.8508	0.80196	0.79932	0.75139	0.61505
3.248	0.84805	0.80144	0.79911	0.74351	0.6153
3.264	0.84731	0.79927	0.79957	0.74858	0.61675
3.28	0.84422	0.79674	0.80426	0.74827	0.61722
3.296	0.84183	0.79505	0.80223	0.74929	0.61528
3.312	0.84369	0.79283	0.80327	0.74928	0.61633
3.328	0.84598	0.79204	0.7976	0.74844	0.61457
3.344	0.8452	0.79365	0.79534	0.7459	0.61108
3.36	0.84298	0.7918	0.79099	0.7392	0.60792
3.376	0.83735	0.79525	0.78508	0.73714	0.60621
3.392	0.83478	0.79629	0.7813	0.73223	0.60353
3.408	0.8324	0.79518	0.77401	0.7334	0.59966
3.424	0.82907	0.79652	0.7707	0.7385	0.60011
3.44	0.8288	0.79555	0.76725	0.73452	0.59847
3.456	0.82936	0.7954	0.76251	0.73306	0.59741
3.472	0.8311	0.79224	0.75998	0.73415	0.59777
3.488	0.83151	0.78882	0.76136	0.73202	0.60005
3.504	0.83131	0.78476	0.76328	0.73284	0.59841
3.52	0.8322	0.78182	0.76468	0.73373	0.59754
3.536	0.82625	0.78285	0.77055	0.73476	0.59573
3.552	0.82782	0.77982	0.77519	0.7342	0.59653
3.568	0.82634	0.78091	0.77514	0.72962	0.5942
3.584	0.82756	0.77564	0.7709	0.73688	0.59244
3.6	0.82515	0.77602	0.77356	0.73672	0.59266
3.616	0.8236	0.77469	0.77155	0.73598	0.58982
3.632	0.82286	0.77167	0.7717	0.73493	0.58767
3.648	0.82063	0.77039	0.77113	0.72852	0.58704
3.664	0.81427	0.77467	0.76941	0.72535	0.58448
3.68	0.81232	0.77285	0.76946	0.72354	0.58382
3.696	0.80779	0.77454	0.76825	0.72544	0.58122
3.712	0.80675	0.77624	0.76768	0.72047	0.57853
3.728	0.80778	0.77613	0.76576	0.7239	0.57895
3.744	0.80361	0.77724	0.7672	0.72381	0.58001
3.76	0.80137	0.77718	0.76398	0.71989	0.57786
3.776	0.79697	0.77668	0.76208	0.71738	0.57819
3.792	0.79703	0.77317	0.76079	0.716	0.57625
3.808	0.79691	0.76887	0.75951	0.71041	0.57893
3.824	0.79565	0.77166	0.76018	0.70958	0.5769
3.84	0.79826	0.7756	0.75738	0.70944	0.57349
3.856	0.79582	0.77788	0.75995	0.7077	0.57375
3.872	0.80168	0.78117	0.75812	0.70354	0.57206
3.888	0.80476	0.77894	0.75255	0.6981	0.56936
3.904	0.80667	0.77434	0.74622	0.69739	0.5677
3.92	0.80592	0.77354	0.7485	0.69578	0.56904
3.936	0.80358	0.76989	0.74689	0.6939	0.56569
3.952	0.80046	0.76479	0.74404	0.69242	0.56422
3.968	0.79891	0.75863	0.7444	0.69353	0.56724
3.984	0.79681	0.76066	0.747	0.69636	0.56454
4	0.79552	0.75573	0.74442	0.70168	0.56444
4.016	0.79288	0.75342	0.74378	0.70714	0.56282
4.032	0.7884	0.75481	0.74083	0.71128	0.56547
4.048	0.78589	0.74929	0.73678	0.71397	0.56786
4.064	0.77857	0.74994	0.73661	0.71285	0.56746
4.08	0.77573	0.74505	0.73561	0.71526	0.56572
4.096	0.77438	0.74416	0.73235	0.71234	0.56687
4.112	0.77247	0.74479	0.73022	0.71318	0.56601
4.128	0.76923	0.74371	0.73124	0.71175	0.56697
4.144	0.76782	0.74431	0.73292	0.71148	0.56364
4.16	0.76878	0.74411	0.72881	0.70415	0.56195
4.176	0.76885	0.74206	0.72945	0.69606	0.56228
4.192	0.77272	0.73931	0.72989	0.68941	0.56061
4.208	0.77286	0.73551	0.72671	0.68388	0.55905
4.224	0.77402	0.73512	0.72485	0.67828	0.55752
4.24	0.77262	0.73175	0.72227	0.67562	0.55537
4.256	0.77122	0.73178	0.71854	0.67115	0.554
4.272	0.76866	0.7317	0.7134	0.6727	0.55454
4.288	0.76986	0.72917	0.71812	0.67525	0.55449
4.304	0.77017	0.73155	0.71822	0.67459	0.5501
4.32	0.77025	0.72976	0.71105	0.67721	0.54848
4.336	0.76746	0.73007	0.70837	0.67694	0.54982
4.352	0.76528	0.73221	0.70827	0.67965	0.55097
4.368	0.76216	0.73275	0.70667	0.67649	0.54834
4.384	0.76221	0.73019	0.70504	0.68055	0.54493
4.4	0.76464	0.72892	0.70184	0.68391	0.5452
4.416	0.75938	0.73193	0.70119	0.6858	0.54191
4.432	0.75608	0.72853	0.70413	0.6897	0.54088
4.448	0.75266	0.72459	0.70862	0.6884	0.53886
4.464	0.75428	0.72265	0.71362	0.69012	0.53734
4.48	0.75254	0.72084	0.71387	0.6852	0.53408
4.496	0.75355	0.71936	0.71749	0.68563	0.53106
4.512	0.75359	0.7162	0.72406	0.68442	0.53086
4.528	0.75126	0.71875	0.72345	0.68329	0.52941
4.544	0.74739	0.72169	0.71935	0.68035	0.52617
4.56	0.74407	0.72118	0.71859	0.67859	0.52362
4.576	0.74217	0.7255	0.72509	0.67498	0.52255
4.592	0.73983	0.72769	0.7226	0.67592	0.52075
4.608	0.74167	0.72779	0.72795	0.6752	0.51783
4.624	0.74201	0.72699	0.72836	0.67338	0.51759
4.64	0.73991	0.73155	0.72768	0.67133	0.51573
4.656	0.74264	0.73802	0.72808	0.66975	0.51995
4.672	0.74358	0.73884	0.72699	0.67319	0.52252
4.688	0.7426	0.74054	0.71774	0.66905	0.52341
4.704	0.74512	0.73802	0.70857	0.66585	0.52222
4.72	0.74487	0.74026	0.7012	0.66337	0.52379
4.736	0.74305	0.73873	0.70411	0.66315	0.52432
4.752	0.74744	0.73469	0.69997	0.66067	0.52601
4.768	0.74555	0.73285	0.6994	0.6546	0.52587
4.784	0.74857	0.72772	0.69863	0.65202	0.52626
4.8	0.74834	0.72753	0.69117	0.64493	0.52244
4.816	0.75024	0.72784	0.68565	0.64353	0.52168
4.832	0.74999	0.72312	0.68237	0.64211	0.52103
4.848	0.75016	0.72391	0.68069	0.64411	0.51866
4.864	0.74704	0.71798	0.6794	0.64377	0.51535
4.88	0.74737	0.71464	0.68538	0.64086	0.51261
4.896	0.74864	0.71442	0.68932	0.63972	0.50871
4.912	0.75082	0.71117	0.6839	0.64159	0.50857
4.928	0.7501	0.71059	0.68579	0.64401	0.51034
4.944	0.75152	0.71187	0.68648	0.64555	0.51082
4.96	0.75119	0.71913	0.68631	0.65023	0.51095
4.976	0.75277	0.71959	0.68012	0.65058	0.51493
4.992	0.748	0.71828	0.67667	0.65296	0.51547
5.008	0.74807	0.71976	0.67441	0.6535	0.51259
5.024	0.74263	0.71966	0.67326	0.65283	0.51168
5.04	0.73873	0.71913	0.67104	0.65774	0.51268
5.056	0.73578	0.71967	0.67546	0.66097	0.51251
5.072	0.73229	0.72093	0.67485	0.65884	0.51205
5.088	0.72906	0.71913	0.67901	0.65478	0.51166
5.104	0.72917	0.71474	0.67888	0.65381	0.51032
5.12	0.72631	0.71591	0.67692	0.6489	0.50686
5.136	0.72491	0.71226	0.67808	0.65043	0.5087
5.152	0.72392	0.70727	0.68073	0.64868	0.50724
5.168	0.72483	0.70041	0.67984	0.64868	0.50704
5.184	0.72422	0.69626	0.67999	0.64576	0.50619
5.2	0.72442	0.69454	0.67977	0.64086	0.50557
5.216	0.72249	0.69486	0.68039	0.63924	0.50407
5.232	0.71945	0.69514	0.67612	0.63501	0.50584
5.248	0.71466	0.70116	0.67268	0.63489	0.50846
5.264	0.71612	0.70533	0.67498	0.63481	0.50708
5.28	0.71281	0.70369	0.67451	0.63745	0.5075
5.296	0.7073	0.70625	0.67327	0.63537	0.50645
5.312	0.70375	0.70855	0.67262	0.63401	0.50538
5.328	0.70358	0.71113	0.67871	0.63496	0.50357
5.344	0.70319	0.71186	0.68119	0.63439	0.5043
5.36	0.70621	0.71454	0.67852	0.63724	0.50053
5.376	0.70781	0.71567	0.68441	0.63506	0.49872
5.392	0.70874	0.71457	0.68616	0.63173	0.49745
5.408	0.71271	0.70711	0.68459	0.62727	0.49305
5.424	0.71884	0.70119	0.68079	0.62389	0.4905
5.44	0.71984	0.70105	0.67961	0.6199	0.48766
5.456	0.72069	0.69188	0.67669	0.62318	0.48639
5.472	0.72358	0.68257	0.67201	0.62002	0.48542
5.488	0.72569	0.67611	0.66598	0.61979	0.4833
5.504	0.72762	0.6777	0.6661	0.61789	0.48266
5.52	0.7271	0.67711	0.66404	0.61546	0.47885
5.536	0.72574	0.67978	0.66441	0.61157	0.47652
5.552	0.72485	0.68346	0.6632	0.6094	0.47764
5.568	0.72408	0.68639	0.66393	0.60991	0.47879
5.584	0.72337	0.68688	0.6656	0.60848	0.47937
5.6	0.71605	0.68717	0.66403	0.60851	0.47742
5.616	0.71251	0.69466	0.66458	0.60804	0.47946
5.632	0.71651	0.69604	0.65908	0.60905	0.48066
5.648	0.71499	0.7012	0.66234	0.61161	0.47856
5.664	0.71309	0.70374	0.65802	0.61401	0.4796
5.68	0.70915	0.70016	0.65455	0.61652	0.47877
5.696	0.7063	0.69315	0.65611	0.6158	0.47938
5.712	0.70557	0.69112	0.65029	0.61538	0.47869
5.728	0.70397	0.68808	0.64529	0.61293	0.47727
5.744	0.70585	0.68319	0.64489	0.61441	0.47787
5.76	0.70084	0.68201	0.64341	0.61742	0.47757
5.776	0.69867	0.67474	0.64141	0.62273	0.47722
5.792	0.69807	0.67043	0.64078	0.61981	0.47662
5.808	0.69805	0.6714	0.64144	0.61638	0.47457
5.824	0.69896	0.67144	0.64316	0.61663	0.47511
5.84	0.69715	0.66985	0.64308	0.61449	0.4714
5.856	0.69769	0.6646	0.6489	0.6112	0.47246
5.872	0.69785	0.66446	0.65019	0.60703	0.47416
5.888	0.69751	0.66242	0.65189	0.60794	0.47444
5.904	0.69736	0.6646	0.64658	0.60802	0.47449
5.92	0.69551	0.66568	0.6494	0.60455	0.47347
5.936	0.69526	0.66544	0.64947	0.60588	0.47504
5.952	0.6942	0.66527	0.64851	0.60776	0.47351
5.968	0.68801	0.66241	0.65311	0.60908	0.4733
5.984	0.68593	0.65721	0.65208	0.60836	0.47613
6	0.68758	0.65241	0.6539	0.60542	0.47604
6.016	0.68979	0.65319	0.65423	0.60178	0.47366
6.032	0.68953	0.65523	0.65278	0.60053	0.47308
6.048	0.68695	0.65586	0.65011	0.5993	0.47128
6.064	0.68958	0.65592	0.64855	0.59947	0.47102
6.08	0.68718	0.65986	0.64644	0.59903	0.46578
6.096	0.68756	0.66212	0.64388	0.59845	0.46211
6.112	0.68462	0.66055	0.64238	0.59413	0.45814
6.128	0.68073	0.66517	0.63849	0.59003	0.45593
6.144	0.67778	0.66463	0.6367	0.58604	0.45247
6.16	0.6772	0.66589	0.63301	0.58284	0.45052
6.176	0.67911	0.66498	0.63247	0.57449	0.45145
6.192	0.67984	0.66487	0.62641	0.57114	0.45108
6.208	0.67909	0.66339	0.62236	0.57379	0.45003
6.224	0.67803	0.66327	0.61692	0.57172	0.44819
6.24	0.67782	0.65882	0.61957	0.56961	0.44964
6.256	0.67592	0.65688	0.61913	0.57302	0.44839
6.272	0.67856	0.65643	0.62191	0.57403	0.45137
6.288	0.67829	0.65341	0.62497	0.57689	0.45351
6.304	0.68171	0.65023	0.62409	0.57656	0.45324
6.32	0.6838	0.64959	0.6265	0.57504	0.45223
6.336	0.68607	0.65009	0.62888	0.57537	0.45054
6.352	0.68644	0.65018	0.63168	0.57664	0.4513
6.368	0.687	0.64803	0.62826	0.58037	0.44734
6.384	0.68682	0.64749	0.62959	0.58139	0.44841
6.4	0.68525	0.6454	0.63451	0.58479	0.44501
6.416	0.68229	0.6436	0.63334	0.58575	0.44575
6.432	0.6782	0.64433	0.633	0.58664	0.44559
6.448	0.67419	0.64439	0.63237	0.58539	0.44606
6.464	0.67232	0.64051	0.63516	0.58482	0.448
6.48	0.67225	0.64078	0.63224	0.58689	0.44895
6.496	0.67011	0.63948	0.62853	0.58576	0.45065
6.512	0.6694	0.63713	0.6217	0.59369	0.45086
6.528	0.66719	0.63358	0.61972	0.59303	0.45001
6.544	0.66693	0.63444	0.61529	0.5955	0.44987
6.56	0.66616	0.63709	0.61435	0.59605	0.45097
6.576	0.66514	0.6428	0.61559	0.59468	0.44685
6.592	0.66622	0.6467	0.61353	0.59278	0.44746
6.608	0.66136	0.64888	0.61443	0.59515	0.44288
6.624	0.66239	0.65015	0.61532	0.5905	0.4402
6.64	0.66102	0.65443	0.61459	0.58666	0.43782
6.656	0.66149	0.65847	0.6172	0.5823	0.43693
6.672	0.66393	0.65448	0.61682	0.5782	0.43326
6.688	0.66184	0.65409	0.6176	0.57604	0.43114
6.704	0.6611	0.65495	0.62201	0.57246	0.43415
6.72	0.65921	0.65135	0.62278	0.5722	0.43353
6.736	0.66079	0.65199	0.62007	0.57051	0.43435
6.752	0.65929	0.65231	0.61955	0.57321	0.43409
6.768	0.66004	0.64956	0.62198	0.57797	0.43584
6.784	0.66202	0.64873	0.62833	0.57755	0.43779
6.8	0.66315	0.64605	0.62786	0.57838	0.43813
6.816	0.66261	0.64277	0.62269	0.57926	0.43943
6.832	0.6611	0.63851	0.62119	0.58227	0.43989
6.848	0.65897	0.635	0.62053	0.57976	0.44004
6.864	0.65841	0.63387	0.61503	0.58467	0.43917
6.88	0.65428	0.63221	0.61353	0.58117	0.43682
6.896	0.65054	0.63285	0.61316	0.57725	0.43279
6.912	0.64727	0.62999	0.60867	0.57477	0.43057
6.928	0.63868	0.62838	0.60987	0.57466	0.42936
6.944	0.64146	0.62825	0.60705	0.56788	0.42659
6.96	0.64047	0.62735	0.6022	0.56612	0.42323
6.976	0.63821	0.62683	0.59956	0.55731	0.42266
6.992	0.64101	0.62396	0.59177	0.55118	0.4208
7.008	0.63538	0.62665	0.5934	0.54673	0.42175
7.024	0.63579	0.6263	0.59096	0.54525	0.42409
7.04	0.63121	0.62798	0.58928	0.54375	0.42312
7.056	0.63242	0.63245	0.58694	0.54601	0.42235
7.072	0.63112	0.63297	0.58466	0.54774	0.42327
7.088	0.63417	0.63905	0.58535	0.54837	0.42322
7.104	0.6368	0.63749	0.58795	0.54537	0.42393
7.12	0.63419	0.63778	0.58616	0.54625	0.42442
7.136	0.63587	0.63448	0.58275	0.54591	0.42215
7.152	0.63581	0.6338	0.58525	0.54645	0.42389
7.168	0.63567	0.63066	0.58433	0.54661	0.42371
7.184	0.63647	0.62394	0.58544	0.54955	0.42086
7.2	0.63607	0.61702	0.58876	0.54463	0.41777
7.216	0.63524	0.61569	0.59416	0.54295	0.41448
7.232	0.63728	0.60984	0.59426	0.54438	0.41225
7.248	0.63498	0.60978	0.59885	0.54811	0.40984
7.264	0.64108	0.6073	0.59465	0.54766	0.40506
7.28	0.64214	0.6051	0.59388	0.54642	0.40433
7.296	0.64397	0.60275	0.59235	0.54335	0.40586
7.312	0.64303	0.59843	0.5892	0.54321	0.40665
7.328	0.63663	0.59906	0.59592	0.5405	0.4078
7.344	0.63656	0.59732	0.59368	0.54194	0.4078
7.36	0.63016	0.60086	0.59116	0.54258	0.40618
7.376	0.62915	0.6022	0.58701	0.5423	0.40931
7.392	0.62756	0.60179	0.58656	0.53842	0.41038
7.408	0.62519	0.60518	0.58899	0.53675	0.41018
7.424	0.62599	0.60191	0.58954	0.53439	0.41262
7.44	0.62436	0.60405	0.58595	0.53339	0.41171
7.456	0.6233	0.60068	0.5842	0.52993	0.41321
7.472	0.62225	0.60154	0.58553	0.52896	0.41698
7.488	0.62173	0.6017	0.58224	0.53321	0.41629
7.504	0.62263	0.60097	0.58367	0.536	0.4136
7.52	0.62705	0.59694	0.58321	0.53249	0.41107
7.536	0.62694	0.60011	0.58191	0.53195	0.4081
7.552	0.62989	0.59864	0.57647	0.53386	0.40471
7.568	0.63199	0.59723	0.57481	0.53278	0.40418
7.584	0.63506	0.5943	0.56807	0.53077	0.40184
7.6	0.63411	0.59261	0.56825	0.52943	0.40269
7.616	0.6328	0.59199	0.56747	0.52902	0.40265
7.632	0.62889	0.59383	0.56612	0.52753	0.40108
7.648	0.6268	0.59376	0.56716	0.52683	0.40361
7.664	0.62464	0.58914	0.56393	0.52822	0.40392
7.68	0.6197	0.59547	0.56498	0.52719	0.40494
7.696	0.61782	0.5922	0.56943	0.52903	0.40625
7.712	0.61478	0.59183	0.57168	0.52662	0.40347
7.728	0.61333	0.59472	0.56708	0.52898	0.40545
7.744	0.61289	0.59338	0.56141	0.5314	0.40681
7.76	0.61093	0.59366	0.55773	0.53199	0.40846
7.776	0.60976	0.59252	0.56237	0.53023	0.40921
7.792	0.61111	0.59166	0.56506	0.5338	0.40849
7.808	0.61082	0.59332	0.56105	0.53702	0.40578
7.824	0.6113	0.59103	0.56476	0.53257	0.40409
7.84	0.61445	0.58775	0.56346	0.52991	0.40462
7.856	0.61125	0.5889	0.5667	0.52796	0.40148
7.872	0.61409	0.58605	0.57064	0.52644	0.39945
7.888	0.60953	0.58528	0.56814	0.52311	0.40013
7.904	0.6061	0.5886	0.56714	0.52435	0.39711
7.92	0.60559	0.58669	0.56937	0.52304	0.39693
7.936	0.60631	0.58883	0.56752	0.52234	0.3948
7.952	0.60307	0.58566	0.56596	0.52213	0.39414
7.968	0.60177	0.58206	0.5653	0.52258	0.39572
7.984	0.60021	0.58064	0.56623	0.52013	0.39375
8	0.59969	0.58238	0.56517	0.52012	0.39334
8.016	0.6007	0.58094	0.56063	0.52194	0.39158
8.032	0.59973	0.57864	0.55927	0.52029	0.39162
8.048	0.60101	0.57592	0.5516	0.52203	0.39191
8.064	0.60341	0.5688	0.55103	0.52065	0.38993
8.08	0.60453	0.56352	0.55491	0.5179	0.38975
8.096	0.60549	0.55958	0.55487	0.51587	0.38822
8.112	0.60551	0.55622	0.54969	0.51811	0.38888
8.128	0.60387	0.55433	0.54888	0.51967	0.38894
8.144	0.60352	0.55468	0.54755	0.51945	0.39281
8.16	0.60337	0.55544	0.54715	0.52237	0.39232
8.176	0.60106	0.55374	0.54894	0.52179	0.38988
8.192	0.59729	0.5539	0.5474	0.52336	0.38786
8.208	0.59317	0.55658	0.53934	0.52137	0.38884
8.224	0.59286	0.56065	0.54112	0.52291	0.3868
8.24	0.59343	0.55984	0.53838	0.5213	0.38705
8.256	0.59101	0.56452	0.53477	0.5209	0.38838
8.272	0.58655	0.56315	0.53362	0.51684	0.3878
8.288	0.58671	0.56513	0.53296	0.51443	0.38757
8.304	0.583	0.57131	0.53432	0.51019	0.38769
8.32	0.58324	0.57525	0.53339	0.50909	0.38699
8.336	0.58105	0.57774	0.53179	0.51246	0.38545
8.352	0.58165	0.57273	0.54102	0.51217	0.38267
8.368	0.58287	0.57433	0.54247	0.50896	0.37892
8.384	0.5845	0.57341	0.54654	0.50763	0.37853
8.4	0.58129	0.57184	0.55438	0.50623	0.38051
8.416	0.57796	0.57332	0.55374	0.50978	0.37865
8.432	0.57744	0.57039	0.55198	0.51091	0.37849
8.448	0.57558	0.56715	0.55668	0.51025	0.37704
8.464	0.5751	0.56617	0.5533	0.50611	0.37765
8.48	0.57183	0.56196	0.55562	0.50694	0.37451
8.496	0.56627	0.55837	0.55441	0.50631	0.37417
8.512	0.5638	0.55633	0.55077	0.50311	0.37268
8.528	0.56374	0.55233	0.55036	0.50178	0.37389
8.544	0.56111	0.55449	0.54854	0.50669	0.37462
8.56	0.56115	0.55497	0.54068	0.5035	0.3747
8.576	0.55837	0.55585	0.53527	0.50243	0.37375
8.592	0.55754	0.55019	0.53	0.50127	0.3722
8.608	0.55946	0.55227	0.52741	0.50296	0.37115
8.624	0.55928	0.55488	0.52723	0.50268	0.36976
8.64	0.56319	0.54961	0.52304	0.50468	0.37092
8.656	0.56366	0.55081	0.51748	0.50596	0.37068
8.672	0.56538	0.55189	0.5187	0.5021	0.36918
8.688	0.56537	0.55304	0.51783	0.50083	0.36914
8.704	0.56727	0.54527	0.51866	0.49871	0.37072
8.72	0.56424	0.54304	0.52228	0.49842	0.3709
8.736	0.5664	0.54049	0.52061	0.49937	0.36905
8.752	0.56939	0.53221	0.51806	0.49404	0.37116
8.768	0.5703	0.52969	0.52139	0.49261	0.36956
8.784	0.56964	0.52986	0.52046	0.49132	0.37025
8.8	0.56476	0.52746	0.51829	0.49141	0.37035
8.816	0.56497	0.52647	0.51359	0.48853	0.37075
8.832	0.5663	0.52453	0.5118	0.48689	0.36909
8.848	0.5639	0.52501	0.51657	0.49398	0.36714
8.864	0.56285	0.52982	0.51042	0.49538	0.36665
8.88	0.56228	0.53246	0.50694	0.49262	0.36401
8.896	0.56278	0.53222	0.50375	0.49499	0.36159
8.912	0.5624	0.53461	0.50239	0.49594	0.35878
8.928	0.56377	0.53956	0.50248	0.49778	0.35704
8.944	0.56063	0.54077	0.5021	0.49718	0.35724
8.96	0.55945	0.5459	0.50299	0.49731	0.35928
8.976	0.55616	0.55102	0.49878	0.49755	0.35764
8.992	0.55328	0.55224	0.49655	0.4963	0.35686
9.008	0.55491	0.54923	0.4998	0.49452	0.35761
9.024	0.55303	0.54333	0.50242	0.49218	0.3604
9.04	0.55026	0.54063	0.50401	0.4935	0.36178
9.056	0.5508	0.53807	0.50553	0.49218	0.36329
9.072	0.54828	0.53532	0.50421	0.48879	0.36319
9.088	0.54441	0.53941	0.50727	0.48551	0.36235
9.104	0.54245	0.53779	0.50433	0.48434	0.36347
9.12	0.54134	0.53197	0.50137	0.48371	0.36369
9.136	0.54304	0.53217	0.50291	0.48261	0.36357
9.152	0.54235	0.53175	0.50431	0.4835	0.36091
9.168	0.54465	0.53265	0.50768	0.48208	0.3609
9.184	0.54756	0.53239	0.50529	0.47471	0.36092
9.2	0.54935	0.5343	0.50616	0.47328	0.35965
9.216	0.55292	0.53592	0.50397	0.47058	0.35769
9.232	0.55115	0.53863	0.50444	0.47029	0.35628
9.248	0.55202	0.53793	0.50213	0.47161	0.3552
9.264	0.54799	0.54004	0.5057	0.46996	0.35405
9.28	0.54995	0.5417	0.50705	0.47041	0.35228
9.296	0.55172	0.53854	0.50289	0.46798	0.34943
9.312	0.55496	0.53848	0.50337	0.46469	0.34753
9.328	0.55553	0.53555	0.50681	0.46206	0.3492
9.344	0.55614	0.53183	0.50385	0.46751	0.34986
9.36	0.55441	0.52707	0.50024	0.46803	0.34735
9.376	0.55311	0.52698	0.49673	0.46559	0.34563
9.392	0.55116	0.52564	0.49344	0.46469	0.34215
9.408	0.5488	0.52494	0.49232	0.46562	0.34278
9.424	0.54962	0.52143	0.489	0.46859	0.34231
9.44	0.5471	0.52002	0.4874	0.46796	0.34373
9.456	0.54305	0.52117	0.48768	0.46514	0.34495
9.472	0.5453	0.52025	0.48929	0.46182	0.34434
9.488	0.54278	0.52286	0.49193	0.45665	0.34571
9.504	0.54087	0.52459	0.49087	0.45428	0.34731
9.52	0.53722	0.52696	0.49082	0.4583	0.34827
9.536	0.53703	0.52485	0.49356	0.45552	0.34758
9.552	0.53547	0.52638	0.49528	0.45616	0.3464
9.568	0.53366	0.52515	0.49506	0.45402	0.34533
9.584	0.53153	0.52656	0.50168	0.44973	0.34607
9.6	0.53217	0.52599	0.50103	0.44669	0.34632
9.616	0.53455	0.52407	0.49872	0.44634	0.34367
9.632	0.53571	0.52544	0.50282	0.44671	0.34216
9.648	0.53746	0.52481	0.50178	0.44801	0.34166
9.664	0.53851	0.5225	0.4994	0.45361	0.34008
9.68	0.53571	0.52039	0.49816	0.45161	0.33764
9.696	0.53572	0.52075	0.49731	0.45304	0.33784
9.712	0.53614	0.51942	0.49539	0.45439	0.33632
9.728	0.53555	0.51583	0.49435	0.45294	0.33497
9.744	0.532	0.51347	0.4939	0.44997	0.33562
9.76	0.52889	0.50959	0.49671	0.44672	0.33509
9.776	0.52942	0.50716	0.49763	0.44485	0.33367
9.792	0.53198	0.5074	0.4994	0.44469	0.33429
9.808	0.52692	0.51131	0.49743	0.44599	0.33399
9.824	0.52807	0.51071	0.49522	0.44793	0.33461
9.84	0.52549	0.50901	0.49657	0.4525	0.33536
9.856	0.52785	0.50841	0.49425	0.44977	0.33594
9.872	0.52843	0.51262	0.4944	0.45191	0.3379
9.888	0.52373	0.51064	0.49166	0.45336	0.34006
9.904	0.52427	0.51348	0.49016	0.45409	0.3402
9.92	0.52374	0.51416	0.48593	0.45973	0.33932
9.936	0.52478	0.5144	0.48243	0.46423	0.33654
9.952	0.52465	0.51939	0.48452	0.46406	0.33613
9.968	0.52354	0.52046	0.48007	0.46486	0.33644
9.984	0.51809	0.5194	0.47722	0.46328	0.3354
10	0.51614	0.5209	0.47629	0.46172	0.33525
10.016	0.51508	0.51699	0.4772	0.46018	0.33398
10.032	0.51513	0.51392	0.47646	0.45692	0.33103
10.048	0.515	0.50955	0.47765	0.45102	0.32858
10.064	0.51156	0.506	0.47794	0.44521	0.32816
10.08	0.51288	0.50276	0.4785	0.44228	0.3254
10.096	0.5153	0.50201	0.4779	0.44061	0.32485
10.112	0.51081	0.50379	0.47649	0.44066	0.32427
10.128	0.51007	0.50736	0.47787	0.44297	0.32137
10.144	0.51102	0.50424	0.47687	0.4441	0.3236
10.16	0.51275	0.50435	0.47855	0.44451	0.32552
10.176	0.51551	0.50613	0.4784	0.44233	0.32651
10.192	0.51541	0.5061	0.47952	0.44446	0.32574
10.208	0.51737	0.5008	0.47651	0.44725	0.32535
10.224	0.51901	0.50001	0.47596	0.44383	0.32525
10.24	0.52248	0.49831	0.47171	0.44714	0.32555
10.256	0.52368	0.49985	0.47027	0.44424	0.32634
10.272	0.52544	0.5023	0.46734	0.44377	0.32603
10.288	0.52228	0.49955	0.4647	0.4431	0.32515
10.304	0.52079	0.50065	0.4677	0.44032	0.32439
10.32	0.52141	0.49883	0.46722	0.43933	0.32432
10.336	0.51987	0.49545	0.46754	0.43757	0.32286
10.352	0.51858	0.49421	0.46795	0.43681	0.32147
10.368	0.51656	0.49247	0.46942	0.43394	0.31858
10.384	0.51588	0.49046	0.46966	0.43485	0.31772
10.4	0.51562	0.48908	0.47086	0.43629	0.3158
10.416	0.51342	0.49021	0.47438	0.43806	0.31429
10.432	0.50987	0.48733	0.47288	0.44024	0.31243
10.448	0.51382	0.48568	0.47269	0.44183	0.31345
10.464	0.51345	0.48166	0.47162	0.43953	0.31427
10.48	0.51477	0.48243	0.474	0.43658	0.31173
10.496	0.51141	0.48007	0.47156	0.43494	0.31264
10.512	0.50947	0.4775	0.46587	0.43519	0.31245
10.528	0.51118	0.47503	0.46846	0.43266	0.31175
10.544	0.50932	0.47657	0.46774	0.43067	0.31282
10.56	0.51071	0.47894	0.46375	0.42981	0.3131
10.576	0.50857	0.48124	0.46283	0.42838	0.31376
10.592	0.50799	0.48525	0.4587	0.42894	0.3134
10.608	0.50506	0.4862	0.45709	0.42733	0.31379
10.624	0.50261	0.48841	0.45972	0.42542	0.31422
10.64	0.50024	0.48539	0.45644	0.4262	0.31263
10.656	0.49865	0.48672	0.4613	0.42434	0.31147
10.672	0.49793	0.48735	0.46363	0.42614	0.31028
10.688	0.49852	0.48936	0.46548	0.42647	0.31024
10.704	0.499	0.48945	0.46297	0.42745	0.31056
10.72	0.49681	0.48951	0.45931	0.42515	0.31056
10.736	0.49715	0.48794	0.45863	0.42376	0.30968
10.752	0.49931	0.48541	0.45527	0.42482	0.3082
10.768	0.49875	0.48755	0.45573	0.42324	0.30764
10.784	0.50083	0.48746	0.45654	0.42241	0.30521
10.8	0.49875	0.48794	0.45994	0.4201	0.30446
10.816	0.49746	0.48714	0.45858	0.42166	0.30521
10.832	0.49931	0.48971	0.45801	0.42175	0.30278
10.848	0.49966	0.49352	0.46281	0.42289	0.3001
10.864	0.5006	0.49321	0.4608	0.42386	0.30102
10.88	0.50013	0.49238	0.4572	0.42147	0.30163
10.896	0.49847	0.4927	0.45417	0.42299	0.30099
10.912	0.49932	0.49501	0.44877	0.42102	0.30298
10.928	0.49702	0.49211	0.44785	0.42088	0.30342
10.944	0.49214	0.48811	0.44937	0.42172	0.30113
10.96	0.49292	0.4813	0.45022	0.4197	0.30133
10.976	0.49594	0.47984	0.45075	0.4177	0.30261
10.992	0.49645	0.47868	0.44758	0.4203	0.30587
11.008	0.49917	0.47978	0.44629	0.41826	0.30766
11.024	0.49833	0.47666	0.44352	0.41689	0.30871
11.04	0.49927	0.47298	0.44005	0.41708	0.30939
11.056	0.5009	0.46931	0.44033	0.4194	0.30746
11.072	0.49978	0.47273	0.43852	0.42015	0.30744
11.088	0.49857	0.47022	0.4433	0.42083	0.30721
11.104	0.49662	0.46971	0.44506	0.42285	0.30644
11.12	0.49448	0.46898	0.45189	0.42177	0.30559
11.136	0.49589	0.46799	0.45229	0.42185	0.3052
11.152	0.49449	0.47114	0.45056	0.42202	0.30484
11.168	0.49113	0.47357	0.45418	0.42262	0.30422
11.184	0.49045	0.46934	0.45167	0.41821	0.30459
11.2	0.48705	0.46797	0.44756	0.41324	0.30483
11.216	0.48131	0.46574	0.44629	0.40951	0.3046
11.232	0.48195	0.46785	0.44547	0.40886	0.30305
11.248	0.47749	0.46907	0.44784	0.40748	0.30001
11.264	0.47833	0.46527	0.44542	0.40265	0.29749
11.28	0.48243	0.45967	0.44124	0.39783	0.29842
11.296	0.4858	0.45993	0.43901	0.39643	0.29825
11.312	0.48729	0.45964	0.4384	0.39738	0.29848
11.328	0.48713	0.46219	0.43816	0.3972	0.29661
11.344	0.48705	0.45702	0.43849	0.39597	0.29527
11.36	0.48865	0.45683	0.43735	0.39927	0.2929
11.376	0.4884	0.46074	0.43551	0.40496	0.2928
11.392	0.48483	0.46295	0.43465	0.40443	0.29356
11.408	0.48348	0.45722	0.43618	0.40818	0.29235
11.424	0.4795	0.45685	0.43528	0.40911	0.29057
11.44	0.48123	0.45738	0.43702	0.40992	0.29133
11.456	0.47749	0.45637	0.43711	0.4097	0.29269
11.472	0.47592	0.45952	0.43623	0.41273	0.29286
11.488	0.47617	0.45958	0.43637	0.41579	0.29325
11.504	0.47695	0.456	0.43138	0.41311	0.2947
11.52	0.47708	0.45627	0.42944	0.41347	0.29426
11.536	0.47761	0.45629	0.42727	0.41518	0.29385
11.552	0.47886	0.46131	0.42325	0.41586	0.29387
11.568	0.48005	0.4633	0.41899	0.41076	0.29578
11.584	0.48243	0.46009	0.41679	0.4051	0.29616
11.6	0.48119	0.45703	0.41744	0.40415	0.29632
11.616	0.48245	0.45904	0.42282	0.40462	0.29857
11.632	0.48319	0.46278	0.42313	0.40533	0.29854
11.648	0.48086	0.46228	0.42182	0.40371	0.30005
11.664	0.4812	0.45949	0.42262	0.39994	0.29968
11.68	0.48027	0.46	0.42332	0.39995	0.29979
11.696	0.47653	0.45811	0.41981	0.39929	0.29787
11.712	0.47133	0.45198	0.4187	0.39542	0.2965
11.728	0.46764	0.45026	0.41958	0.39498	0.29446
11.744	0.46132	0.45202	0.4226	0.39445	0.29384
11.76	0.45817	0.45565	0.42344	0.39551	0.29501
11.776	0.45459	0.4527	0.42375	0.39462	0.2935
11.792	0.45491	0.45511	0.42342	0.39925	0.2931
11.808	0.45391	0.45833	0.41975	0.39904	0.29281
11.824	0.45332	0.45772	0.41851	0.3929	0.29129
11.84	0.45359	0.45726	0.41731	0.39407	0.29171
11.856	0.4587	0.45729	0.41681	0.39144	0.29233
11.872	0.45747	0.4584	0.41582	0.38937	0.29304
11.888	0.45697	0.45889	0.41366	0.38845	0.29294
11.904	0.45382	0.45524	0.41589	0.38892	0.29153
11.92	0.45416	0.45251	0.4137	0.39136	0.29139
11.936	0.45575	0.45423	0.41148	0.39229	0.29198
11.952	0.45475	0.45284	0.41108	0.39148	0.29011
11.968	0.45368	0.44743	0.40736	0.38818	0.28759
11.984	0.45516	0.4443	0.41076	0.38459	0.28419
12	0.45523	0.44169	0.41202	0.38311	0.28229
12.016	0.45226	0.43919	0.41272	0.38486	0.27874
12.032	0.44913	0.4369	0.41403	0.38606	0.27845
12.048	0.44611	0.43741	0.41417	0.38895	0.2766
12.064	0.44511	0.43858	0.4178	0.39035	0.27799
12.08	0.44531	0.44026	0.41751	0.39245	0.27687
12.096	0.445	0.43827	0.41782	0.39422	0.27578
12.112	0.4469	0.43838	0.41857	0.39658	0.27544
12.128	0.44762	0.44016	0.41589	0.39397	0.2759
12.144	0.45035	0.43567	0.41773	0.39583	0.27634
12.16	0.45045	0.43613	0.42009	0.39458	0.27793
12.176	0.45206	0.43478	0.42063	0.3948	0.27728
12.192	0.44839	0.43268	0.41843	0.39122	0.27868
12.208	0.44671	0.43125	0.41709	0.39015	0.27859
12.224	0.44566	0.42851	0.41778	0.38847	0.27914
12.24	0.44531	0.42855	0.41576	0.38528	0.27748
12.256	0.44308	0.43094	0.41502	0.38011	0.27787
12.272	0.44392	0.42614	0.41437	0.37962	0.278
12.288	0.44519	0.4237	0.41178	0.37891	0.27737
12.304	0.44516	0.42231	0.40933	0.37625	0.27827
12.32	0.44348	0.42372	0.40535	0.37688	0.2801
12.336	0.44119	0.42069	0.40472	0.37609	0.28093
12.352	0.44047	0.42179	0.39823	0.37509	0.28117
12.368	0.44088	0.42662	0.39555	0.37469	0.28125
12.384	0.44038	0.42944	0.39194	0.37454	0.28179
12.4	0.43959	0.42823	0.38756	0.37417	0.28114
12.416	0.4393	0.43157	0.38666	0.37389	0.28098
12.432	0.43801	0.43396	0.38409	0.37796	0.27869
12.448	0.43816	0.43529	0.38329	0.37717	0.2769
12.464	0.4355	0.43345	0.38582	0.37713	0.27635
12.48	0.43338	0.43531	0.38509	0.37118	0.27425
12.496	0.43209	0.4322	0.38455	0.37353	0.27506
12.512	0.43286	0.43305	0.38708	0.3694	0.27623
12.528	0.43195	0.43471	0.38624	0.37092	0.27525
12.544	0.43039	0.43308	0.38675	0.36779	0.27428
12.56	0.4293	0.43159	0.38651	0.36712	0.27215
12.576	0.42923	0.42978	0.38486	0.36844	0.27279
12.592	0.43122	0.42507	0.3815	0.3728	0.27151
12.608	0.43142	0.42367	0.38264	0.37352	0.27028
12.624	0.43226	0.42163	0.37894	0.36782	0.27027
12.64	0.43035	0.41971	0.38088	0.36866	0.27191
12.656	0.42813	0.41743	0.38595	0.369	0.27031
12.672	0.42592	0.41878	0.38449	0.3678	0.26823
12.688	0.42556	0.41828	0.38603	0.36777	0.2676
12.704	0.42485	0.41498	0.38763	0.36813	0.26601
12.72	0.42331	0.41489	0.39374	0.36846	0.265
12.736	0.42231	0.41772	0.39951	0.36852	0.26255
12.752	0.42277	0.41278	0.40221	0.37144	0.26171
12.768	0.42547	0.41513	0.4085	0.3699	0.26133
12.784	0.42401	0.41226	0.41063	0.37012	0.26388
12.8	0.4257	0.41373	0.41027	0.36792	0.26409
12.816	0.42598	0.41419	0.4113	0.36726	0.26601
12.832	0.42804	0.41732	0.40969	0.36608	0.26483
12.848	0.42814	0.41613	0.40771	0.3631	0.26535
12.864	0.42909	0.41367	0.4078	0.36005	0.26519
12.88	0.42987	0.41542	0.40347	0.35991	0.26546
12.896	0.43084	0.41509	0.40304	0.36171	0.26609
12.912	0.43014	0.4129	0.40237	0.35873	0.26495
12.928	0.43072	0.41513	0.39966	0.35722	0.2654
12.944	0.43027	0.41573	0.39654	0.35405	0.26492
12.96	0.42671	0.41926	0.39482	0.35645	0.26561
12.976	0.42484	0.4175	0.39395	0.35639	0.26346
12.992	0.42363	0.41692	0.39195	0.35529	0.2637
13.008	0.42556	0.4167	0.38852	0.35268	0.26328
13.024	0.42671	0.41626	0.39188	0.35331	0.2628
13.04	0.42424	0.41627	0.39121	0.35528	0.26345
13.056	0.42567	0.41583	0.39382	0.35583	0.26335
13.072	0.42796	0.4139	0.39167	0.35603	0.26374
13.088	0.42883	0.41588	0.39184	0.35738	0.26311
13.104	0.42549	0.40994	0.38595	0.35921	0.26289
13.12	0.42514	0.41172	0.3845	0.3585	0.26201
13.136	0.42403	0.41024	0.38156	0.35845	0.25912
13.152	0.42338	0.40896	0.38054	0.36273	0.26004
13.168	0.4236	0.40691	0.38201	0.36363	0.25964
13.184	0.42165	0.40558	0.38066	0.36421	0.25882
13.2	0.4176	0.40534	0.37896	0.3652	0.25817
13.216	0.41785	0.40482	0.38113	0.36681	0.25653
13.232	0.41571	0.40674	0.38276	0.36327	0.2542
13.248	0.41616	0.41029	0.37975	0.36455	0.25384
13.264	0.41621	0.41054	0.38044	0.36505	0.25269
13.28	0.41645	0.41229	0.37959	0.36377	0.25324
13.296	0.41291	0.41037	0.38266	0.35965	0.25233
13.312	0.41297	0.41268	0.3836	0.35748	0.25296
13.328	0.41063	0.41151	0.38062	0.35219	0.25248
13.344	0.40902	0.41445	0.38269	0.35008	0.25142
13.36	0.40747	0.4134	0.38218	0.34518	0.25097
13.376	0.40762	0.41301	0.3816	0.33959	0.24778
13.392	0.40707	0.4138	0.37968	0.3361	0.24696
13.408	0.40488	0.41426	0.38086	0.33764	0.24587
13.424	0.40439	0.41412	0.38187	0.33771	0.24481
13.44	0.4057	0.41402	0.38371	0.33712	0.24591
13.456	0.40548	0.40844	0.38305	0.33607	0.24576
13.472	0.40763	0.40911	0.38322	0.33892	0.24794
13.488	0.40493	0.40898	0.38272	0.33819	0.24511
13.504	0.40324	0.4065	0.37996	0.34036	0.24601
13.52	0.40294	0.40678	0.38014	0.34267	0.24678
13.536	0.40284	0.40668	0.37678	0.34518	0.2453
13.552	0.40377	0.40579	0.37582	0.34764	0.24709
13.568	0.40408	0.40372	0.37242	0.35127	0.24644
13.584	0.40654	0.40321	0.37181	0.34985	0.24657
13.6	0.40653	0.40436	0.36688	0.34735	0.24633
13.616	0.4059	0.40451	0.3676	0.34661	0.24683
13.632	0.40534	0.40511	0.36482	0.34555	0.24586
13.648	0.40441	0.4044	0.36556	0.34281	0.24427
13.664	0.40663	0.40463	0.36556	0.34095	0.24192
13.68	0.40809	0.40248	0.3678	0.33966	0.23989
13.696	0.40878	0.40534	0.36666	0.33546	0.23799
13.712	0.41092	0.40708	0.36949	0.33356	0.23938
13.728	0.41268	0.40495	0.36985	0.33436	0.23788
13.744	0.41281	0.40102	0.37197	0.33448	0.2378
13.76	0.41301	0.40082	0.36732	0.33094	0.23811
13.776	0.41314	0.39887	0.36851	0.33115	0.23907
13.792	0.41228	0.40169	0.36429	0.33151	0.23847
13.808	0.4098	0.40072	0.36351	0.33155	0.2374
13.824	0.41026	0.39955	0.35796	0.33403	0.2385
13.84	0.40823	0.39785	0.35783	0.3327	0.23786
13.856	0.4056	0.39595	0.35356	0.33352	0.2369
13.872	0.40566	0.39566	0.35773	0.33323	0.23795
13.888	0.40278	0.39553	0.3601	0.33203	0.23611
13.904	0.40518	0.39522	0.36146	0.32845	0.23862
13.92	0.40473	0.39276	0.35928	0.33004	0.23865
13.936	0.4045	0.38846	0.3624	0.33179	0.23877
13.952	0.401	0.38615	0.36309	0.33122	0.23972
13.968	0.40225	0.38186	0.36724	0.33418	0.24069
13.984	0.40266	0.37966	0.36714	0.33654	0.2391
14	0.40122	0.37872	0.3701	0.33821	0.23785
14.016	0.40011	0.38004	0.37027	0.33564	0.23858
14.032	0.39815	0.37582	0.36899	0.33474	0.23986
14.048	0.39635	0.37546	0.36604	0.33953	0.23896
14.064	0.39526	0.37572	0.3632	0.34004	0.23843
14.08	0.39588	0.37975	0.36003	0.33893	0.23816
14.096	0.39533	0.37976	0.3603	0.33982	0.23882
14.112	0.39424	0.38159	0.3548	0.3373	0.2367
14.128	0.39462	0.38081	0.35534	0.33995	0.23575
14.144	0.39332	0.38233	0.3542	0.34017	0.23373
14.16	0.39178	0.38305	0.35731	0.33779	0.23199
14.176	0.38992	0.38718	0.35714	0.33683	0.23342
14.192	0.38771	0.38637	0.35791	0.3351	0.2333
14.208	0.38989	0.38738	0.35543	0.3309	0.23372
14.224	0.39074	0.38749	0.35332	0.33129	0.23472
14.24	0.38972	0.38795	0.35231	0.33183	0.23574
14.256	0.39138	0.38402	0.3547	0.32951	0.23601
14.272	0.39042	0.38276	0.35537	0.32753	0.23841
14.288	0.39202	0.38215	0.36152	0.33139	0.2371
14.304	0.39079	0.38106	0.3615	0.33102	0.23555
14.32	0.39023	0.37749	0.36508	0.33244	0.23483
14.336	0.3887	0.37682	0.3651	0.33012	0.23568
14.352	0.3876	0.37391	0.36384	0.33192	0.23686
14.368	0.38638	0.37718	0.36479	0.33462	0.23717
14.384	0.38602	0.37698	0.36437	0.33689	0.23643
14.4	0.38434	0.3757	0.36412	0.33604	0.23632
14.416	0.382	0.37631	0.36101	0.33363	0.23531
14.432	0.3794	0.3779	0.36131	0.33222	0.23283
14.448	0.37606	0.3799	0.36224	0.32997	0.23006
14.464	0.37373	0.38195	0.36073	0.32631	0.22817
14.48	0.37118	0.38196	0.35643	0.32353	0.22816
14.496	0.37171	0.38179	0.35247	0.32423	0.22898
14.512	0.37319	0.37907	0.35105	0.32114	0.2286
14.528	0.37536	0.38183	0.3483	0.31913	0.2289
14.544	0.37736	0.38181	0.34813	0.31781	0.22785
14.56	0.38197	0.37948	0.34767	0.31455	0.22988
14.576	0.38457	0.37536	0.3484	0.3116	0.2287
14.592	0.38678	0.37345	0.34948	0.31167	0.22891
14.608	0.38771	0.37046	0.35323	0.31452	0.22654
14.624	0.39005	0.36437	0.35039	0.31629	0.22534
14.64	0.39147	0.35984	0.34887	0.32055	0.22417
14.656	0.39067	0.35953	0.34773	0.32267	0.22535
14.672	0.38902	0.35907	0.34554	0.32426	0.22614
14.688	0.39132	0.36022	0.34514	0.32473	0.22693
14.704	0.39075	0.35966	0.34223	0.32645	0.22603
14.72	0.39013	0.36049	0.3411	0.32135	0.22613
14.736	0.3883	0.36398	0.33974	0.32035	0.22298
14.752	0.38571	0.36681	0.33856	0.31808	0.22062
14.768	0.38114	0.36894	0.33929	0.31489	0.21923
14.784	0.38062	0.36795	0.33492	0.31734	0.21939
14.8	0.38035	0.36882	0.33422	0.31757	0.22041
14.816	0.38186	0.36752	0.33633	0.32082	0.21956
14.832	0.38309	0.36909	0.34074	0.31747	0.22015
14.848	0.38393	0.36908	0.33966	0.31495	0.21961
14.864	0.38421	0.36639	0.34444	0.3145	0.21946
14.88	0.3821	0.36589	0.34423	0.31605	0.22036
14.896	0.38097	0.36675	0.34537	0.31451	0.21846
14.912	0.37895	0.36621	0.3476	0.31519	0.21758
14.928	0.37675	0.36476	0.34748	0.31767	0.21646
14.944	0.37869	0.36338	0.34545	0.32144	0.21699
14.96	0.37481	0.35915	0.34622	0.32005	0.21835
14.976	0.37376	0.35967	0.34699	0.3199	0.2194
14.992	0.37177	0.36002	0.34578	0.31897	0.21958
15.008	0.37427	0.36047	0.34547	0.31709	0.22052
15.024	0.37229	0.36138	0.34413	0.31509	0.22
15.04	0.37356	0.36101	0.34328	0.30988	0.22197
15.056	0.37071	0.36096	0.34065	0.30993	0.21987
15.072	0.36886	0.36165	0.34128	0.30844	0.22095
15.088	0.36824	0.35906	0.34124	0.30766	0.22119
15.104	0.36912	0.35862	0.33933	0.30915	0.22102
15.12	0.36895	0.3588	0.34079	0.30628	0.22115
15.136	0.36775	0.35609	0.34297	0.3074	0.22029
15.152	0.36583	0.35827	0.34227	0.305	0.22237
15.168	0.36239	0.35572	0.34192	0.30479	0.22117
15.184	0.36083	0.35814	0.34426	0.30511	0.22079
15.2	0.36252	0.36263	0.34143	0.30238	0.21991
15.216	0.36366	0.36534	0.33726	0.30064	0.21694
15.232	0.36365	0.36363	0.33862	0.30197	0.21627
15.248	0.36682	0.36058	0.33833	0.30306	0.21534
15.264	0.36631	0.35805	0.33808	0.30363	0.21615
15.28	0.367	0.35108	0.33379	0.30226	0.21693
15.296	0.36884	0.35027	0.32939	0.30418	0.21693
15.312	0.37126	0.35078	0.32916	0.30573	0.21818
15.328	0.37296	0.34883	0.32691	0.30371	0.2188
15.344	0.37109	0.34769	0.32368	0.30507	0.21901
15.36	0.37317	0.34683	0.32532	0.30647	0.21989
15.376	0.37302	0.345	0.32303	0.31123	0.21894
15.392	0.37263	0.34351	0.32326	0.31215	0.22026
15.408	0.37225	0.34126	0.32111	0.31358	0.22148
15.424	0.37092	0.3436	0.31995	0.31453	0.22227
15.44	0.36582	0.34543	0.31955	0.31664	0.2232
15.456	0.36432	0.34456	0.32122	0.31639	0.2245
15.472	0.36138	0.34912	0.32209	0.31636	0.22602
15.488	0.36274	0.34841	0.32462	0.31354	0.22721
15.504	0.36611	0.35432	0.32667	0.30966	0.2275
15.52	0.3643	0.35454	0.32697	0.30481	0.22594
15.536	0.36541	0.35396	0.32742	0.30508	0.22405
15.552	0.36518	0.35188	0.33256	0.30119	0.22366
15.568	0.36433	0.35365	0.333	0.2967	0.22307
15.584	0.36355	0.35216	0.33352	0.29556	0.22247
15.6	0.36351	0.35175	0.33204	0.29378	0.22292
15.616	0.36276	0.35172	0.33497	0.29381	0.22027
15.632	0.36293	0.35385	0.33689	0.29523	0.21828
15.648	0.36086	0.34977	0.33425	0.29451	0.21584
15.664	0.3626	0.3471	0.33514	0.29517	0.21397
15.68	0.36475	0.34685	0.33642	0.29632	0.21313
15.696	0.36365	0.34334	0.33196	0.29676	0.21288
15.712	0.36485	0.34541	0.32945	0.29481	0.2132
15.728	0.36512	0.3448	0.33065	0.29795	0.21381
15.744	0.36165	0.34507	0.32578	0.29836	0.21344
15.76	0.35847	0.34576	0.32762	0.29832	0.21379
15.776	0.35927	0.34561	0.32847	0.29368	0.21564
15.792	0.35791	0.34848	0.32703	0.29091	0.21568
15.808	0.35615	0.34682	0.3264	0.28839	0.2156
15.824	0.35194	0.34882	0.32517	0.2844	0.21435
15.84	0.3484	0.34789	0.32243	0.28261	0.21406
15.856	0.35119	0.34841	0.32247	0.28399	0.21222
15.872	0.34815	0.34776	0.322	0.28213	0.21322
15.888	0.34804	0.34663	0.32	0.28201	0.21264
15.904	0.34458	0.34633	0.31798	0.28167	0.21231
15.92	0.34408	0.3468	0.3176	0.28074	0.21113
15.936	0.34622	0.34608	0.31498	0.28552	0.20697
15.952	0.34715	0.34361	0.31647	0.28699	0.20525
15.968	0.34802	0.33777	0.3127	0.28787	0.20616
15.984	0.35134	0.33686	0.31818	0.28744	0.20681
16	0.35227	0.3345	0.31564	0.29041	0.20777
16.016	0.35532	0.33238	0.31582	0.29381	0.20735
16.032	0.35453	0.33579	0.31532	0.2948	0.207
16.048	0.35349	0.33427	0.31872	0.299	0.20581
16.064	0.35153	0.33582	0.31582	0.29824	0.20342
16.08	0.35074	0.33639	0.3211	0.29875	0.20282
16.096	0.34944	0.33791	0.32116	0.29601	0.20203
16.112	0.34785	0.34041	0.32132	0.29238	0.2
16.128	0.34545	0.34372	0.32161	0.29389	0.20061
16.144	0.34549	0.34512	0.31982	0.2913	0.20102
16.16	0.34689	0.34309	0.3191	0.29289	0.20034
16.176	0.34964	0.33913	0.31767	0.2922	0.1988
16.192	0.348	0.33814	0.3169	0.2899	0.19986
16.208	0.34947	0.33659	0.31502	0.28675	0.19886
16.224	0.34815	0.33367	0.31314	0.28447	0.1995
16.24	0.35171	0.33037	0.31321	0.28795	0.1981
16.256	0.35152	0.32838	0.31001	0.29094	0.19716
16.272	0.3508	0.32547	0.30792	0.29156	0.19827
16.288	0.35018	0.32374	0.3065	0.2917	0.20084
16.304	0.3506	0.32357	0.30706	0.29296	0.20071
16.32	0.35005	0.31961	0.30141	0.29467	0.2
16.336	0.34697	0.32234	0.30027	0.29574	0.19995
16.352	0.34207	0.32314	0.30009	0.29262	0.19921
16.368	0.34229	0.32397	0.29959	0.29339	0.19871
16.384	0.33955	0.3238	0.29635	0.2912	0.19903
16.4	0.33581	0.32368	0.2982	0.29061	0.19895
16.416	0.3341	0.33062	0.29852	0.28876	0.19841
16.432	0.33481	0.33631	0.3031	0.28644	0.19872
16.448	0.33404	0.33852	0.30307	0.28533	0.19891
16.464	0.33544	0.33807	0.30536	0.28233	0.19853
16.48	0.336	0.33809	0.30631	0.28081	0.19885
16.496	0.33641	0.33689	0.30654	0.2804	0.19665
16.512	0.33634	0.33743	0.31028	0.27816	0.19621
16.528	0.33908	0.33498	0.30933	0.27965	0.19574
16.544	0.33829	0.33149	0.31169	0.27867	0.19525
16.56	0.33933	0.33062	0.31346	0.28157	0.19304
16.576	0.33748	0.33	0.31172	0.28197	0.19177
16.592	0.33708	0.33085	0.3119	0.28243	0.19076
16.608	0.33685	0.32848	0.31321	0.28194	0.19086
16.624	0.33717	0.32508	0.30936	0.28424	0.18922
16.64	0.33835	0.32266	0.30879	0.28324	0.1912
16.656	0.33658	0.31884	0.31023	0.28277	0.1915
16.672	0.33583	0.31327	0.30897	0.28039	0.19123
16.688	0.33688	0.3109	0.30521	0.27917	0.19123
16.704	0.33595	0.30748	0.30313	0.27972	0.19269
16.72	0.33074	0.30809	0.30417	0.27924	0.19224
16.736	0.33108	0.31177	0.30787	0.27862	0.19295
16.752	0.33195	0.31162	0.30982	0.27634	0.19559
16.768	0.3304	0.3113	0.3099	0.27597	0.19662
16.784	0.33075	0.31672	0.3093	0.27603	0.19742
16.8	0.32907	0.31717	0.30631	0.27377	0.19647
16.816	0.32589	0.31689	0.30529	0.27516	0.1941
16.832	0.32653	0.31897	0.30506	0.27476	0.19387
16.848	0.32559	0.3205	0.30156	0.27513	0.19231
16.864	0.32687	0.32274	0.30515	0.27356	0.19121
16.88	0.32862	0.32558	0.30618	0.27284	0.18966
16.896	0.32813	0.32844	0.30345	0.27147	0.18923
16.912	0.32942	0.32835	0.30596	0.26803	0.18651
16.928	0.32967	0.32837	0.30289	0.26994	0.1858
16.944	0.33095	0.32878	0.30253	0.26854	0.18552
16.96	0.33045	0.32873	0.30265	0.26911	0.18687
16.976	0.32944	0.32814	0.30205	0.26914	0.187
16.992	0.32882	0.32723	0.2997	0.26755	0.18808
17.008	0.32948	0.3276	0.29926	0.26517	0.18905
17.024	0.32689	0.32685	0.29865	0.26642	0.19218
17.04	0.32458	0.32864	0.30003	0.26733	0.19297
17.056	0.32432	0.32955	0.30005	0.26946	0.19287
17.072	0.32342	0.32746	0.30134	0.27088	0.19389
17.088	0.31976	0.32916	0.29891	0.2721	0.19288
17.104	0.31849	0.33011	0.29154	0.27214	0.19144
17.12	0.31727	0.32586	0.28859	0.26948	0.19098
17.136	0.31674	0.32649	0.28633	0.26975	0.19004
17.152	0.3182	0.32561	0.28404	0.27062	0.18849
17.168	0.31974	0.32303	0.28276	0.26633	0.18746
17.184	0.32307	0.32015	0.28685	0.26493	0.18667
17.2	0.32323	0.31978	0.28517	0.26383	0.18643
17.216	0.32164	0.31419	0.28193	0.26238	0.18439
17.232	0.32257	0.30846	0.28331	0.26197	0.18199
17.248	0.32155	0.30683	0.28221	0.26346	0.18306
17.264	0.32096	0.30532	0.28145	0.26318	0.18338
17.28	0.31948	0.3049	0.28274	0.26593	0.18311
17.296	0.31935	0.30514	0.28332	0.26785	0.18401
17.312	0.31904	0.30238	0.28514	0.2671	0.1833
17.328	0.31942	0.3023	0.28452	0.26808	0.18438
17.344	0.31755	0.30319	0.28357	0.26994	0.1846
17.36	0.31572	0.30397	0.28526	0.27109	0.18328
17.376	0.31406	0.30542	0.28376	0.27339	0.18265
17.392	0.31453	0.30595	0.28482	0.27252	0.18329
17.408	0.31447	0.30614	0.28295	0.27072	0.18343
17.424	0.31724	0.30683	0.28311	0.26945	0.18462
17.44	0.31799	0.30774	0.28756	0.26623	0.186
17.456	0.31747	0.31167	0.28871	0.26471	0.18607
17.472	0.31758	0.31111	0.28779	0.26422	0.1861
17.488	0.31834	0.31025	0.28818	0.26123	0.18603
17.504	0.31999	0.31033	0.28909	0.26177	0.18805
17.52	0.32024	0.31069	0.28834	0.26359	0.18821
17.536	0.32086	0.30846	0.28532	0.26046	0.18682
17.552	0.31997	0.30837	0.28542	0.25934	0.18746
17.568	0.31893	0.30832	0.28467	0.25897	0.18713
17.584	0.31699	0.30765	0.28274	0.25689	0.18623
17.6	0.31385	0.30799	0.28334	0.25516	0.18489
17.616	0.31373	0.31077	0.27923	0.25484	0.18328
17.632	0.31346	0.31087	0.27662	0.25287	0.18075
17.648	0.31066	0.30998	0.27328	0.25217	0.17943
17.664	0.31036	0.31406	0.27122	0.2494	0.17789
17.68	0.30836	0.31169	0.27363	0.24939	0.17604
17.696	0.31058	0.31209	0.27022	0.24975	0.17545
17.712	0.31301	0.3102	0.27121	0.2478	0.17518
17.728	0.31443	0.31017	0.27222	0.24901	0.17579
17.744	0.31485	0.31142	0.27548	0.24875	0.17583
17.76	0.31307	0.30953	0.27899	0.24825	0.17602
17.776	0.30986	0.31169	0.27846	0.25048	0.17636
17.792	0.30926	0.31033	0.27896	0.25132	0.17465
17.808	0.30949	0.30725	0.2783	0.25285	0.17478
17.824	0.31027	0.3025	0.28034	0.25386	0.17583
17.84	0.3115	0.29983	0.28361	0.25652	0.175
17.856	0.31003	0.30149	0.27969	0.25428	0.17406
17.872	0.30725	0.29992	0.28242	0.25455	0.17443
17.888	0.30598	0.3003	0.2835	0.25762	0.17479
17.904	0.30496	0.30168	0.28542	0.25539	0.17438
17.92	0.30402	0.30406	0.28408	0.25873	0.17231
17.936	0.30752	0.30744	0.28295	0.26031	0.17243
17.952	0.30578	0.30806	0.28437	0.26329	0.17038
17.968	0.30626	0.3069	0.28425	0.26319	0.17136
17.984	0.30641	0.31095	0.2834	0.26288	0.17311
18	0.30503	0.30685	0.28335	0.26357	0.17266
18.016	0.30582	0.30793	0.28017	0.26063	0.1739
18.032	0.30787	0.30783	0.28249	0.25841	0.17579
18.048	0.30418	0.30785	0.28381	0.2591	0.17682
18.064	0.30426	0.30622	0.28548	0.255	0.17728
18.08	0.30249	0.30292	0.28426	0.25616	0.17763
18.096	0.30232	0.30382	0.28202	0.25668	0.17859
18.112	0.302	0.2963	0.27929	0.25307	0.17698
18.128	0.30259	0.29113	0.27631	0.25175	0.17713
18.144	0.30381	0.28811	0.2774	0.25013	0.17551
18.16	0.30397	0.28715	0.27605	0.24838	0.17402
18.176	0.30076	0.28771	0.27209	0.24547	0.17115
18.192	0.30262	0.28872	0.27379	0.24537	0.16986
18.208	0.30175	0.29132	0.27454	0.24835	0.16848
18.224	0.30275	0.29019	0.27578	0.25004	0.16677
18.24	0.30323	0.29191	0.27274	0.25333	0.16588
18.256	0.30472	0.29387	0.27161	0.25051	0.16552
18.272	0.30509	0.29611	0.27098	0.24838	0.16371
18.288	0.30642	0.29531	0.26903	0.24411	0.16549
18.304	0.30532	0.29836	0.26896	0.24174	0.1673
18.32	0.30452	0.2973	0.27077	0.23973	0.16693
18.336	0.30402	0.30055	0.27382	0.23881	0.16883
18.352	0.3044	0.30419	0.27364	0.23847	0.16903
18.368	0.30299	0.30544	0.2734	0.24194	0.16901
18.384	0.3053	0.30565	0.27302	0.23999	0.16895
18.4	0.30275	0.30501	0.27061	0.24273	0.16926
18.416	0.3017	0.30362	0.26989	0.24166	0.17039
18.432	0.30054	0.3012	0.26937	0.24087	0.1689
18.448	0.29937	0.29965	0.2735	0.2423	0.16764
18.464	0.2978	0.29846	0.27333	0.24187	0.16508
18.48	0.29506	0.29482	0.27602	0.24106	0.16398
18.496	0.29296	0.29282	0.27603	0.23915	0.16274
18.512	0.2926	0.29276	0.27755	0.23933	0.16284
18.528	0.28887	0.28871	0.27581	0.24282	0.16239
18.544	0.28839	0.28303	0.27379	0.24342	0.16347
18.56	0.28844	0.28344	0.27055	0.24076	0.1626
18.576	0.29032	0.28207	0.26784	0.23696	0.16254
18.592	0.29197	0.28157	0.26279	0.23396	0.16408
18.608	0.29195	0.27858	0.25871	0.23305	0.16531
18.624	0.29236	0.27844	0.25771	0.23382	0.16758
18.64	0.29267	0.27915	0.25566	0.23633	0.1668
18.656	0.2945	0.28196	0.25286	0.24059	0.16799
18.672	0.29553	0.28217	0.25323	0.24096	0.16731
18.688	0.29511	0.28089	0.2516	0.24162	0.16718
18.704	0.29241	0.28238	0.25238	0.24213	0.1668
18.72	0.29036	0.28491	0.24991	0.24493	0.16658
18.736	0.29134	0.2856	0.25428	0.24558	0.1664
18.752	0.29293	0.28808	0.25826	0.24547	0.16576
18.768	0.29043	0.2865	0.26271	0.24442	0.16477
18.784	0.28984	0.28832	0.26319	0.24533	0.16421
18.8	0.28932	0.2873	0.26637	0.24367	0.16491
18.816	0.2894	0.28808	0.26386	0.24249	0.16428
18.832	0.28961	0.28555	0.26509	0.24377	0.16342
18.848	0.28943	0.28333	0.26281	0.24296	0.1618
18.864	0.29007	0.28414	0.26242	0.24143	0.16203
18.88	0.29122	0.28593	0.26134	0.24016	0.16118
18.896	0.29116	0.28589	0.25778	0.23966	0.16188
18.912	0.29145	0.28521	0.25763	0.23987	0.16191
18.928	0.29172	0.28371	0.25559	0.24064	0.1612
18.944	0.29305	0.28264	0.25636	0.23938	0.16202
18.96	0.29229	0.28153	0.25362	0.23994	0.16115
18.976	0.29335	0.27932	0.25368	0.24025	0.16206
18.992	0.29323	0.27923	0.25751	0.23846	0.16244
19.008	0.29014	0.27996	0.25584	0.23666	0.16255
19.024	0.28729	0.28144	0.25861	0.23931	0.16295
19.04	0.28611	0.28414	0.25916	0.2408	0.16215
19.056	0.28434	0.28502	0.26291	0.23846	0.16327
19.072	0.28388	0.28634	0.26077	0.23725	0.16307
19.088	0.28241	0.28471	0.26071	0.23706	0.16186
19.104	0.28422	0.28343	0.25809	0.23949	0.16197
19.12	0.28379	0.28591	0.25675	0.23903	0.1617
19.136	0.28404	0.28496	0.25604	0.23911	0.16097
19.152	0.28321	0.28045	0.25551	0.24036	0.1608
19.168	0.28266	0.28158	0.25065	0.23775	0.16042
19.184	0.2815	0.28321	0.2483	0.24066	0.16093
19.2	0.28305	0.28301	0.24832	0.24052	0.15896
19.216	0.28156	0.28434	0.24877	0.24036	0.15963
19.232	0.28089	0.28209	0.25043	0.23994	0.16064
19.248	0.28047	0.27962	0.24742	0.23901	0.16084
19.264	0.28178	0.27826	0.24825	0.23619	0.16171
19.28	0.27933	0.27499	0.24723	0.23523	0.16325
19.296	0.28074	0.27369	0.24952	0.2353	0.16337
19.312	0.27866	0.27483	0.25407	0.23501	0.1629
19.328	0.27681	0.27384	0.2536	0.23254	0.16201
19.344	0.27523	0.27486	0.25497	0.2331	0.16239
19.36	0.27406	0.27542	0.25781	0.23261	0.16288
19.376	0.27529	0.27241	0.25987	0.22995	0.163
19.392	0.27637	0.27002	0.25863	0.22913	0.1635
19.408	0.27757	0.26587	0.25883	0.23089	0.16201
19.424	0.27786	0.26467	0.2567	0.23006	0.1617
19.44	0.27745	0.26627	0.25822	0.22914	0.16054
19.456	0.2772	0.26311	0.25942	0.22874	0.16104
19.472	0.27788	0.26146	0.25882	0.2278	0.16142
19.488	0.27889	0.26251	0.25626	0.22561	0.16112
19.504	0.28023	0.26566	0.25697	0.22538	0.15925
19.52	0.28177	0.26642	0.25666	0.22172	0.15825
19.536	0.28109	0.26945	0.25685	0.22192	0.16002
19.552	0.2794	0.27123	0.256	0.22303	0.16067
19.568	0.27945	0.27224	0.25319	0.22441	0.16015
19.584	0.28256	0.27466	0.25204	0.22489	0.16022
19.6	0.28094	0.27292	0.25009	0.22693	0.16022
19.616	0.28216	0.27651	0.24946	0.22794	0.15834
19.632	0.28298	0.27832	0.251	0.22767	0.15744
19.648	0.28354	0.27984	0.24864	0.22606	0.15821
19.664	0.28357	0.2803	0.25163	0.22506	0.15921
19.68	0.2834	0.27917	0.25361	0.22498	0.1591
19.696	0.28282	0.27635	0.25007	0.22641	0.15648
19.712	0.27838	0.27319	0.24823	0.22789	0.15734
19.728	0.2761	0.27217	0.24813	0.23076	0.15513
19.744	0.27368	0.2713	0.25017	0.2279	0.15555
19.76	0.2719	0.27032	0.25379	0.22487	0.15605
19.776	0.27039	0.26629	0.25453	0.22485	0.15691
19.792	0.26911	0.26372	0.25408	0.22333	0.15658
19.808	0.26846	0.26185	0.25372	0.22399	0.15592
19.824	0.26735	0.26116	0.25346	0.22406	0.15366
19.84	0.26469	0.26098	0.25171	0.22404	0.15499
19.856	0.26476	0.26126	0.25185	0.22691	0.15507
19.872	0.26496	0.26106	0.24974	0.22618	0.15516
19.888	0.26727	0.25983	0.24802	0.22719	0.15595
19.904	0.27115	0.26123	0.24929	0.2282	0.15332
19.92	0.27243	0.25967	0.24579	0.22692	0.15217
19.936	0.27406	0.25913	0.24411	0.22085	0.15126
19.952	0.27503	0.25858	0.24531	0.21877	0.15057
19.968	0.27601	0.25876	0.24415	0.2143	0.1507
19.984	0.27585	0.25917	0.24619	0.21341	0.15021
20	0.27437	0.26085	0.24495	0.2153	0.15095
20.016	0.27225	0.25903	0.24402	0.21744	0.15158
20.032	0.2675	0.26073	0.24753	0.21953	0.15234
20.048	0.26718	0.26324	0.24717	0.21964	0.15317
20.064	0.26437	0.26492	0.25084	0.21903	0.15397
20.08	0.26336	0.26576	0.25033	0.21918	0.15212
20.096	0.26133	0.26514	0.2503	0.21976	0.15071
20.112	0.26045	0.26803	0.24979	0.22288	0.15027
20.128	0.25867	0.26793	0.24929	0.2213	0.15042
20.144	0.25768	0.26896	0.24724	0.22239	0.14926
20.16	0.25767	0.27113	0.24507	0.22144	0.15078
20.176	0.26064	0.26992	0.24329	0.21866	0.14979
20.192	0.2639	0.27147	0.24121	0.21747	0.15017
20.208	0.26636	0.26998	0.23958	0.21758	0.15118
20.224	0.2672	0.26727	0.23857	0.21703	0.14904
20.24	0.26949	0.26519	0.23323	0.21376	0.14879
20.256	0.267	0.26339	0.23357	0.21046	0.14797
20.272	0.26683	0.26155	0.23646	0.21023	0.14762
20.288	0.26557	0.26187	0.23588	0.21043	0.14759
20.304	0.26325	0.26132	0.23559	0.21078	0.14782
20.32	0.2617	0.26041	0.23613	0.21015	0.14695
20.336	0.26009	0.25844	0.23506	0.21098	0.1465
20.352	0.25703	0.26205	0.23689	0.2133	0.14543
20.368	0.25746	0.26428	0.23846	0.2131	0.14619
20.384	0.25703	0.26678	0.2404	0.21376	0.14571
20.4	0.25739	0.26733	0.23894	0.21469	0.14399
20.416	0.25733	0.26855	0.23976	0.21165	0.14348
20.432	0.25936	0.26945	0.2362	0.21473	0.14486
20.448	0.26032	0.26849	0.23487	0.21168	0.14461
20.464	0.26145	0.26714	0.23305	0.21473	0.14571
20.48	0.26311	0.26686	0.23225	0.21527	0.14722
20.496	0.26665	0.2615	0.23114	0.21648	0.14838
20.512	0.2678	0.25845	0.23316	0.21895	0.15009
20.528	0.26681	0.25432	0.23362	0.21752	0.15142
20.544	0.26593	0.25513	0.23303	0.21675	0.15028
20.56	0.26434	0.25373	0.23329	0.21576	0.14926
20.576	0.26144	0.25307	0.23713	0.21648	0.14906
20.592	0.25856	0.25171	0.23583	0.21525	0.14767
20.608	0.25555	0.25095	0.23321	0.21489	0.14603
20.624	0.25521	0.24982	0.23414	0.20986	0.1441
20.64	0.25531	0.25021	0.24001	0.20827	0.14214
20.656	0.25527	0.25343	0.23939	0.20743	0.14351
20.672	0.25566	0.25668	0.23962	0.2069	0.14392
20.688	0.25651	0.25763	0.23946	0.2057	0.14363
20.704	0.25842	0.2583	0.23749	0.20588	0.14271
20.72	0.25791	0.25973	0.23822	0.20781	0.14172
20.736	0.2611	0.26085	0.23796	0.2045	0.1412
20.752	0.26124	0.26144	0.23577	0.20625	0.14184
20.768	0.26129	0.25753	0.23614	0.2037	0.14211
20.784	0.25988	0.25741	0.23576	0.20698	0.14331
20.8	0.26028	0.25735	0.23395	0.20994	0.14313
20.816	0.26172	0.25303	0.23332	0.21199	0.14376
20.832	0.25966	0.25365	0.23397	0.21001	0.14387
20.848	0.25873	0.25567	0.23036	0.20894	0.14401
20.864	0.25746	0.25708	0.2287	0.20683	0.14503
20.88	0.25531	0.25529	0.22585	0.20647	0.14488
20.896	0.25498	0.25685	0.22512	0.20367	0.14391
20.912	0.25197	0.2554	0.22404	0.2033	0.1417
20.928	0.25299	0.25696	0.22516	0.20253	0.1403
20.944	0.25461	0.25695	0.22725	0.20219	0.13935
20.96	0.25482	0.25804	0.23074	0.20206	0.13864
20.976	0.25227	0.2583	0.22688	0.20158	0.14009
20.992	0.25158	0.25854	0.22739	0.2034	0.13842
21.008	0.24927	0.25755	0.22996	0.2033	0.13853
21.024	0.24897	0.25694	0.23248	0.20423	0.13828
21.04	0.24749	0.25547	0.23464	0.20356	0.13917
21.056	0.24817	0.2506	0.23607	0.20248	0.13936
21.072	0.24633	0.24625	0.23456	0.20378	0.14029
21.088	0.24358	0.24133	0.23493	0.20399	0.14098
21.104	0.24192	0.24064	0.23294	0.20804	0.14063
21.12	0.24332	0.2357	0.23171	0.21131	0.14091
21.136	0.24516	0.23082	0.23254	0.21198	0.14088
21.152	0.24376	0.23002	0.23153	0.21183	0.14083
21.168	0.24402	0.23005	0.22972	0.21164	0.14189
21.184	0.2449	0.22802	0.22856	0.21125	0.14365
21.2	0.24633	0.22769	0.22257	0.21263	0.14194
21.216	0.24905	0.22823	0.2254	0.21448	0.14026
21.232	0.24933	0.22623	0.22422	0.21675	0.1394
21.248	0.25077	0.22961	0.22038	0.21639	0.13866
21.264	0.25215	0.23054	0.22017	0.21684	0.13811
21.28	0.25012	0.23253	0.21995	0.21358	0.13722
21.296	0.24901	0.23588	0.21527	0.21156	0.13738
21.312	0.24874	0.24183	0.21367	0.21134	0.13688
21.328	0.24825	0.24413	0.21468	0.20885	0.13722
21.344	0.24841	0.24404	0.21592	0.20631	0.13538
21.36	0.24844	0.24498	0.21604	0.20251	0.13496
21.376	0.24803	0.24549	0.2158	0.20158	0.13455
21.392	0.24527	0.24692	0.21622	0.20022	0.13478
21.408	0.24228	0.24684	0.2184	0.19979	0.13452
21.424	0.24072	0.24668	0.21957	0.20017	0.1341
21.44	0.24163	0.24691	0.22317	0.19969	0.13368
21.456	0.2401	0.24615	0.22299	0.19997	0.13316
21.472	0.24102	0.24787	0.22357	0.19729	0.13446
21.488	0.24144	0.24759	0.22386	0.19775	0.13611
21.504	0.24161	0.24562	0.22246	0.20094	0.13823
21.52	0.24191	0.24398	0.21903	0.20206	0.13883
21.536	0.24246	0.24368	0.2223	0.20507	0.13902
21.552	0.24288	0.24446	0.21815	0.20277	0.13952
21.568	0.24446	0.24428	0.21666	0.20496	0.13922
21.584	0.24624	0.24211	0.21783	0.20428	0.13881
21.6	0.24509	0.24221	0.21485	0.20453	0.13854
21.616	0.24695	0.2461	0.21596	0.20349	0.1385
21.632	0.24726	0.24865	0.21828	0.20167	0.13782
21.648	0.24668	0.24615	0.22038	0.1991	0.13717
21.664	0.24652	0.2445	0.21816	0.19674	0.13644
21.68	0.24479	0.24375	0.21757	0.19461	0.1362
21.696	0.2425	0.24186	0.22041	0.19395	0.13522
21.712	0.24102	0.24036	0.22199	0.19454	0.13544
21.728	0.23968	0.23878	0.22266	0.19286	0.13378
21.744	0.23689	0.23901	0.22245	0.19228	0.13252
21.76	0.23666	0.23657	0.22396	0.18787	0.1317
21.776	0.23616	0.23425	0.22209	0.18851	0.13111
21.792	0.23664	0.23335	0.22241	0.18576	0.1327
21.808	0.23398	0.23157	0.22016	0.18903	0.13286
21.824	0.23369	0.22814	0.21948	0.19087	0.13257
21.84	0.23297	0.22648	0.21737	0.19086	0.13095
21.856	0.23501	0.22576	0.21561	0.19189	0.12979
21.872	0.23911	0.22555	0.21531	0.19114	0.12927
21.888	0.23792	0.22082	0.21693	0.19319	0.12946
21.904	0.23634	0.22074	0.2195	0.19256	0.12875
21.92	0.23564	0.22258	0.22128	0.1932	0.12855
21.936	0.2368	0.22464	0.22447	0.19089	0.12777
21.952	0.23774	0.22614	0.22296	0.19155	0.12876
21.968	0.23718	0.2268	0.22041	0.19127	0.13038
21.984	0.2371	0.22835	0.21776	0.19026	0.13044
22	0.23586	0.22904	0.21539	0.18956	0.13104
22.016	0.23731	0.23087	0.21682	0.18845	0.13184
22.032	0.23582	0.23528	0.21556	0.19042	0.13287
22.048	0.23414	0.23731	0.21499	0.18921	0.13241
22.064	0.23326	0.23779	0.21238	0.19215	0.13352
22.08	0.23298	0.23922	0.21059	0.19333	0.1344
22.096	0.23239	0.24149	0.20671	0.197	0.13369
22.112	0.23246	0.24112	0.20412	0.1974	0.13395
22.128	0.23225	0.24201	0.20052	0.19825	0.13315
22.144	0.23189	0.2396	0.19918	0.19784	0.13145
22.16	0.23152	0.2391	0.19523	0.19712	0.13121
22.176	0.23207	0.23792	0.19641	0.19855	0.13082
22.192	0.23033	0.23778	0.19865	0.19828	0.13115
22.208	0.22756	0.23714	0.19918	0.1984	0.13023
22.224	0.22916	0.23691	0.20421	0.19877	0.12873
22.24	0.23097	0.23978	0.20484	0.19913	0.12879
22.256	0.2326	0.23922	0.20615	0.19728	0.12878
22.272	0.23218	0.2372	0.20698	0.1955	0.12911
22.288	0.23058	0.23476	0.20548	0.19192	0.12998
22.304	0.23096	0.23199	0.2058	0.18921	0.12957
22.32	0.23164	0.23076	0.20702	0.18641	0.12976
22.336	0.23266	0.23142	0.20898	0.18553	0.13019
22.352	0.23242	0.23101	0.20904	0.18734	0.13038
22.368	0.23417	0.2271	0.20861	0.18766	0.13067
22.384	0.23537	0.22666	0.20603	0.18956	0.1302
22.4	0.23479	0.22594	0.20565	0.18882	0.13005
22.416	0.23468	0.22543	0.20172	0.18742	0.12706
22.432	0.23513	0.2246	0.1998	0.18789	0.12677
22.448	0.23327	0.22658	0.19734	0.18795	0.12614
22.464	0.2322	0.22767	0.19691	0.18824	0.1265
22.48	0.23029	0.2293	0.19729	0.19007	0.12628
22.496	0.22847	0.23037	0.20003	0.19084	0.12559
22.512	0.22913	0.23277	0.19892	0.18977	0.12559
22.528	0.2299	0.23426	0.19953	0.1914	0.12555
22.544	0.23114	0.23382	0.20413	0.18988	0.12608
22.56	0.22934	0.23543	0.20292	0.18902	0.12689
22.576	0.2287	0.23222	0.20251	0.18698	0.12526
22.592	0.22644	0.23103	0.2041	0.18524	0.12416
22.608	0.22579	0.22968	0.20517	0.18338	0.12438
22.624	0.22801	0.22845	0.20587	0.18206	0.12298
22.64	0.22898	0.22817	0.20505	0.18117	0.123
22.656	0.2309	0.22878	0.20475	0.18238	0.12243
22.672	0.23087	0.22471	0.20461	0.1824	0.12352
22.688	0.23144	0.21998	0.20503	0.18145	0.12285
22.704	0.22995	0.22134	0.20372	0.18064	0.12177
22.72	0.22863	0.22132	0.20236	0.17917	0.12159
22.736	0.22696	0.22322	0.20065	0.17984	0.11939
22.752	0.22609	0.22295	0.20098	0.18039	0.11942
22.768	0.22385	0.22396	0.20039	0.17996	0.1202
22.784	0.22282	0.2253	0.19831	0.181	0.12122
22.8	0.22038	0.22523	0.19796	0.18211	0.11998
22.816	0.2197	0.22359	0.19688	0.18174	0.11988
22.832	0.21872	0.2231	0.19782	0.18125	0.11948
22.848	0.21751	0.22113	0.19719	0.18068	0.1196
22.864	0.21698	0.21971	0.19981	0.17919	0.12
22.88	0.2158	0.21986	0.19709	0.17876	0.11885
22.896	0.21606	0.21875	0.19453	0.17858	0.11624
22.912	0.21525	0.21597	0.19421	0.17696	0.11662
22.928	0.21611	0.2156	0.19246	0.175	0.1173
22.944	0.21623	0.21507	0.18898	0.17485	0.1169
22.96	0.2159	0.21506	0.18885	0.17261	0.11721
22.976	0.21701	0.2133	0.18954	0.17334	0.11767
22.992	0.21812	0.20981	0.18747	0.17402	0.11795
23.008	0.22061	0.20918	0.18842	0.17429	0.11819
23.024	0.22042	0.21271	0.19189	0.17838	0.11763
23.04	0.22069	0.21425	0.19322	0.17965	0.11781
23.056	0.22106	0.21566	0.19565	0.18052	0.11741
23.072	0.22122	0.21844	0.1956	0.18081	0.11794
23.088	0.22106	0.22214	0.19761	0.18213	0.11928
23.104	0.22085	0.22269	0.19914	0.18254	0.11867
23.12	0.21944	0.22275	0.20156	0.18116	0.11801
23.136	0.21862	0.22074	0.20403	0.18131	0.11916
23.152	0.21948	0.22159	0.20723	0.18072	0.11883
23.168	0.22061	0.2236	0.20704	0.18097	0.1191
23.184	0.22058	0.22334	0.20733	0.18107	0.11927
23.2	0.22181	0.22472	0.20509	0.1788	0.11844
23.216	0.22053	0.2249	0.20117	0.17985	0.11811
23.232	0.21974	0.2234	0.19858	0.1774	0.12021
23.248	0.21923	0.22312	0.19717	0.17646	0.12121
23.264	0.21855	0.22102	0.1945	0.17533	0.12015
23.28	0.21909	0.21886	0.19184	0.17342	0.1207
23.296	0.22011	0.21603	0.18916	0.17392	0.12028
23.312	0.2197	0.21346	0.18751	0.17693	0.11917
23.328	0.21867	0.21425	0.18921	0.17753	0.1196
23.344	0.21813	0.21427	0.18751	0.1782	0.11824
23.36	0.21667	0.21488	0.18531	0.17489	0.11837
23.376	0.21559	0.21667	0.18632	0.1734	0.11728
23.392	0.21412	0.21882	0.18511	0.17437	0.11812
23.408	0.21491	0.2176	0.18575	0.17295	0.11781
23.424	0.21217	0.21829	0.18644	0.17195	0.11709
23.44	0.21168	0.21902	0.18583	0.17202	0.11703
23.456	0.21303	0.21937	0.18562	0.17476	0.11831
23.472	0.2164	0.22296	0.18399	0.17391	0.11763
23.488	0.21687	0.22317	0.18718	0.17492	0.11865
23.504	0.21766	0.22029	0.18812	0.17389	0.11805
23.52	0.21647	0.21887	0.18951	0.17357	0.11825
23.536	0.21603	0.21761	0.18839	0.1753	0.1188
23.552	0.21636	0.21354	0.18872	0.17385	0.11944
23.568	0.21778	0.21218	0.1905	0.1746	0.11832
23.584	0.21675	0.21174	0.18663	0.17288	0.11741
23.6	0.2168	0.21125	0.18788	0.17346	0.117
23.616	0.21627	0.20961	0.1921	0.17232	0.11653
23.632	0.21575	0.20858	0.19222	0.17337	0.11592
23.648	0.21492	0.20774	0.19213	0.1708	0.11562
23.664	0.2146	0.20464	0.19032	0.17096	0.11558
23.68	0.21315	0.20556	0.19125	0.17087	0.11451
23.696	0.21226	0.20821	0.19156	0.17156	0.1133
23.712	0.21134	0.20959	0.19181	0.17237	0.11346
23.728	0.21142	0.21014	0.19565	0.1703	0.11245
23.744	0.20976	0.21435	0.1967	0.16948	0.1124
23.76	0.21093	0.21444	0.19702	0.16988	0.11323
23.776	0.21194	0.21616	0.19764	0.16933	0.11531
23.792	0.21184	0.21662	0.19829	0.16681	0.11609
23.808	0.21109	0.2142	0.20224	0.16693	0.11617
23.824	0.21152	0.21283	0.2019	0.16523	0.11498
23.84	0.20986	0.21219	0.19968	0.16648	0.11545
23.856	0.21001	0.21121	0.19724	0.16591	0.11483
23.872	0.21035	0.20894	0.19583	0.16546	0.11413
23.888	0.21166	0.21106	0.19181	0.16465	0.11369
23.904	0.21141	0.21051	0.18767	0.16582	0.11583
23.92	0.21362	0.20984	0.18814	0.16754	0.11535
23.936	0.21214	0.20858	0.18631	0.16622	0.11595
23.952	0.21297	0.20685	0.1821	0.16776	0.11467
23.968	0.21153	0.20458	0.18241	0.17039	0.11432
23.984	0.21208	0.20439	0.18403	0.17279	0.11316
24	0.21211	0.20596	0.18338	0.17331	0.11196
24.016	0.21089	0.208	0.18464	0.17554	0.11153
24.032	0.21037	0.20846	0.18745	0.17698	0.11272
24.048	0.21053	0.20827	0.18867	0.17582	0.11306
24.064	0.21133	0.20807	0.18678	0.17789	0.11354
24.08	0.21283	0.20863	0.18619	0.17849	0.11482
24.096	0.21425	0.21036	0.18382	0.17565	0.11587
24.112	0.2145	0.20747	0.18301	0.17346	0.11515
24.128	0.21463	0.20717	0.18485	0.17419	0.11427
24.144	0.21302	0.20649	0.1847	0.17318	0.11451
24.16	0.21023	0.20465	0.18389	0.17161	0.11432
24.176	0.20979	0.20334	0.18314	0.16883	0.11396
24.192	0.2093	0.20303	0.18189	0.16828	0.11401
24.208	0.20848	0.20224	0.17771	0.16746	0.11405
24.224	0.2066	0.19941	0.17903	0.16862	0.11558
24.24	0.2056	0.19863	0.18009	0.16727	0.11379
24.256	0.20225	0.19739	0.1821	0.16336	0.11343
24.272	0.20209	0.19789	0.18164	0.16262	0.11127
24.288	0.20085	0.19683	0.1855	0.16336	0.11113
24.304	0.19929	0.19709	0.18501	0.16203	0.11051
24.32	0.19886	0.19866	0.18517	0.1622	0.11038
24.336	0.20076	0.19849	0.18429	0.16323	0.11117
24.352	0.20251	0.19871	0.18622	0.16408	0.11185
24.368	0.20342	0.19895	0.184	0.16675	0.1106
24.384	0.20511	0.19876	0.18347	0.17028	0.11067
24.4	0.20579	0.20006	0.18193	0.16835	0.11136
24.416	0.20591	0.20057	0.1819	0.16867	0.11129
24.432	0.20499	0.19966	0.18369	0.16896	0.11138
24.448	0.20442	0.20129	0.18278	0.16973	0.11109
24.464	0.20215	0.20134	0.18231	0.16739	0.11141
24.48	0.20089	0.20016	0.18423	0.16764	0.1111
24.496	0.20101	0.20033	0.18407	0.1696	0.11013
24.512	0.20056	0.20006	0.1859	0.17117	0.11001
24.528	0.19919	0.19824	0.18535	0.16961	0.10987
24.544	0.19944	0.19826	0.18916	0.16802	0.11045
24.56	0.19976	0.19814	0.18806	0.16572	0.11051
24.576	0.19807	0.19819	0.1863	0.16209	0.11094
24.592	0.19736	0.19885	0.18537	0.16142	0.10999
24.608	0.19738	0.19795	0.18868	0.16018	0.1098
24.624	0.19768	0.19748	0.1883	0.15722	0.10922
24.64	0.19955	0.196	0.18967	0.15792	0.10872
24.656	0.20193	0.1961	0.18844	0.15862	0.10924
24.672	0.20106	0.19932	0.18691	0.16138	0.10814
24.688	0.20154	0.20122	0.18362	0.1645	0.10715
24.704	0.20117	0.20159	0.18257	0.16282	0.10754
24.72	0.20025	0.2016	0.17993	0.16044	0.10795
24.736	0.19906	0.20317	0.1808	0.16107	0.10864
24.752	0.1988	0.20306	0.17714	0.16054	0.10802
24.768	0.20043	0.20244	0.17514	0.16022	0.10714
24.784	0.19849	0.2003	0.17345	0.15837	0.10673
24.8	0.19915	0.19932	0.17289	0.15788	0.10563
24.816	0.19938	0.19955	0.17212	0.15912	0.10464
24.832	0.19917	0.19849	0.17093	0.15797	0.10512
24.848	0.19749	0.19759	0.17045	0.15648	0.10489
24.864	0.19896	0.19891	0.17153	0.15661	0.10561
24.88	0.19927	0.1987	0.16926	0.15754	0.10605
24.896	0.1973	0.1973	0.17023	0.15827	0.10632
24.912	0.1974	0.19831	0.17271	0.15868	0.10581
24.928	0.19926	0.19852	0.17584	0.15957	0.1049
24.944	0.19986	0.19619	0.17485	0.15952	0.10542
24.96	0.20063	0.19641	0.17441	0.16133	0.1054
24.976	0.20211	0.19824	0.17376	0.16287	0.10562
24.992	0.20357	0.19724	0.1702	0.16369	0.10613
25.008	0.20211	0.19559	0.17254	0.16456	0.10717
25.024	0.20003	0.19509	0.17349	0.16352	0.1075
25.04	0.19714	0.19258	0.1746	0.16405	0.10805
25.056	0.19514	0.19227	0.17618	0.16593	0.10871
25.072	0.19812	0.19106	0.17558	0.16431	0.10797
25.088	0.19635	0.19081	0.17485	0.16178	0.1083
25.104	0.19362	0.19118	0.17345	0.15855	0.10807
25.12	0.19295	0.19266	0.17605	0.15743	0.10795
25.136	0.19279	0.19332	0.1789	0.15808	0.10806
25.152	0.19299	0.1928	0.17966	0.1558	0.10758
25.168	0.19184	0.19355	0.18148	0.15594	0.10547
25.184	0.19377	0.19376	0.1808	0.15446	0.10416
25.2	0.1945	0.19276	0.17877	0.1557	0.10408
25.216	0.19388	0.1934	0.18061	0.15569	0.10432
25.232	0.19708	0.19652	0.1814	0.15345	0.10346
25.248	0.19877	0.19405	0.18096	0.15207	0.10323
25.264	0.19803	0.19089	0.17801	0.15014	0.10467
25.28	0.19965	0.18688	0.17528	0.15004	0.10499
25.296	0.19757	0.18468	0.17434	0.14868	0.10526
25.312	0.19737	0.18114	0.17381	0.14701	0.10597
25.328	0.19476	0.17858	0.17405	0.14735	0.10629
25.344	0.19505	0.17735	0.171	0.14862	0.1058
25.36	0.19379	0.1776	0.17145	0.14912	0.10709
25.376	0.19245	0.18035	0.17258	0.14954	0.10828
25.392	0.19351	0.18341	0.173	0.14784	0.10838
25.408	0.19066	0.18501	0.17089	0.14732	0.10759
25.424	0.1909	0.18385	0.17136	0.14956	0.10746
25.44	0.18995	0.18586	0.17358	0.15218	0.10625
25.456	0.18863	0.18822	0.17554	0.15325	0.10573
25.472	0.18793	0.18898	0.17763	0.15423	0.10476
25.488	0.18701	0.18795	0.17741	0.15405	0.10289
25.504	0.18691	0.18931	0.17667	0.15319	0.10304
25.52	0.1865	0.18969	0.17594	0.15276	0.10315
25.536	0.18748	0.19332	0.17604	0.1525	0.1026
25.552	0.18923	0.19376	0.17527	0.15073	0.1025
25.568	0.18849	0.19198	0.17215	0.15147	0.10238
25.584	0.18781	0.19042	0.16988	0.15234	0.10292
25.6	0.18682	0.18995	0.16847	0.15073	0.10249
25.616	0.18399	0.19065	0.16932	0.15131	0.10341
25.632	0.18445	0.18959	0.16868	0.15242	0.10343
25.648	0.18508	0.18806	0.16581	0.15344	0.10425
25.664	0.18528	0.19024	0.16621	0.15442	0.10456
25.68	0.18494	0.19142	0.16796	0.15292	0.10509
25.696	0.18498	0.1932	0.16833	0.15266	0.10413
25.712	0.18679	0.19291	0.16674	0.15362	0.10304
25.728	0.18737	0.18959	0.16644	0.15571	0.10215
25.744	0.18593	0.1859	0.16643	0.15829	0.10263
25.76	0.18552	0.18548	0.16823	0.15894	0.10211
25.776	0.18491	0.18322	0.17068	0.15856	0.10334
25.792	0.18858	0.1814	0.17179	0.15826	0.10279
25.808	0.18913	0.17872	0.16829	0.15345	0.10232
25.824	0.1878	0.17988	0.16774	0.15168	0.10211
25.84	0.19066	0.18103	0.16624	0.14841	0.10124
25.856	0.19215	0.18169	0.16338	0.14782	0.1018
25.872	0.19351	0.18292	0.16301	0.14755	0.10217
25.888	0.1932	0.18205	0.1588	0.14803	0.10174
25.904	0.19394	0.18326	0.1598	0.14764	0.10288
25.92	0.19185	0.18487	0.1586	0.14588	0.103
25.936	0.19049	0.18463	0.15702	0.1483	0.10344
25.952	0.18966	0.1872	0.16009	0.14675	0.10425
25.968	0.18947	0.18853	0.16041	0.14375	0.104
25.984	0.18699	0.19268	0.16123	0.14294	0.10271
26	0.18651	0.19306	0.16	0.14368	0.10115
26.016	0.18582	0.1954	0.16057	0.1448	0.09996
26.032	0.18538	0.19243	0.16072	0.14517	0.09971
26.048	0.18536	0.19074	0.16142	0.14735	0.09855
26.064	0.18469	0.18601	0.16238	0.14655	0.09724
26.08	0.18317	0.18337	0.16315	0.1457	0.09543
26.096	0.18391	0.18486	0.16405	0.14638	0.09608
26.112	0.18503	0.1854	0.1633	0.14448	0.0951
26.128	0.18368	0.18403	0.16326	0.14173	0.09522
26.144	0.18397	0.18497	0.16397	0.14176	0.09442
26.16	0.18511	0.18442	0.1635	0.14192	0.09418
26.176	0.18446	0.18269	0.16078	0.14262	0.0948
26.192	0.18731	0.18399	0.16172	0.1458	0.09525
26.208	0.1891	0.1841	0.16109	0.14539	0.09587
26.224	0.19068	0.18489	0.16433	0.14743	0.09708
26.24	0.18949	0.18344	0.16406	0.1478	0.09736
26.256	0.18883	0.18403	0.16324	0.14912	0.09794
26.272	0.18817	0.18552	0.16667	0.14743	0.09969
26.288	0.18621	0.18692	0.16366	0.14813	0.09902
26.304	0.18355	0.18675	0.16094	0.14848	0.09911
26.32	0.18471	0.1845	0.1601	0.14896	0.09979
26.336	0.18481	0.18228	0.16199	0.14884	0.09949
26.352	0.18455	0.18038	0.16223	0.14779	0.09829
26.368	0.18339	0.18061	0.16071	0.14844	0.09709
26.384	0.18104	0.1779	0.16238	0.14521	0.0967
26.4	0.18028	0.17768	0.16098	0.14304	0.0969
26.416	0.18234	0.17735	0.16275	0.14314	0.09729
26.432	0.18201	0.17742	0.1618	0.14131	0.09675
26.448	0.18224	0.17622	0.16324	0.13987	0.09646
26.464	0.1818	0.17559	0.16411	0.13744	0.09528
26.48	0.18051	0.17422	0.16555	0.13895	0.09426
26.496	0.18163	0.17608	0.1647	0.13839	0.0944
26.512	0.1846	0.17637	0.16405	0.14062	0.09432
26.528	0.18462	0.17634	0.16531	0.14237	0.09375
26.544	0.18324	0.175	0.16657	0.14396	0.09302
26.56	0.17984	0.1755	0.1636	0.14447	0.09231
26.576	0.17963	0.17722	0.16159	0.14639	0.09202
26.592	0.17692	0.17666	0.16407	0.14932	0.09266
26.608	0.1754	0.17728	0.15926	0.15097	0.09313
26.624	0.17473	0.17642	0.1585	0.15102	0.09347
26.64	0.17654	0.1758	0.15712	0.15322	0.09491
26.656	0.17519	0.17575	0.15792	0.15347	0.09448
26.672	0.17437	0.17643	0.15638	0.15321	0.09549
26.688	0.17539	0.1775	0.15616	0.15245	0.09676
26.704	0.17703	0.17738	0.15766	0.14962	0.09862
26.72	0.17891	0.17631	0.15565	0.14745	0.0996
26.736	0.17813	0.17711	0.15729	0.14555	0.10028
26.752	0.17769	0.17705	0.15647	0.14364	0.1019
26.768	0.1797	0.17678	0.15968	0.14051	0.10161
26.784	0.17967	0.17652	0.1588	0.13698	0.10024
26.8	0.18151	0.17672	0.15845	0.13804	0.09906
26.816	0.18221	0.17764	0.15563	0.13522	0.09855
26.832	0.1821	0.17651	0.15631	0.13431	0.09631
26.848	0.18094	0.17671	0.15884	0.13393	0.09477
26.864	0.18033	0.17968	0.15799	0.13121	0.09378
26.88	0.17833	0.18044	0.15808	0.13379	0.09366
26.896	0.17852	0.18185	0.15975	0.13669	0.09192
26.912	0.17661	0.18143	0.16004	0.13834	0.09145
26.928	0.17578	0.18049	0.15701	0.13853	0.09128
26.944	0.17542	0.17938	0.15885	0.13763	0.09146
26.96	0.17523	0.1768	0.15698	0.13918	0.09082
26.976	0.17561	0.1733	0.15932	0.13906	0.08943
26.992	0.17514	0.17165	0.15902	0.13921	0.09062
27.008	0.17629	0.1715	0.15828	0.13831	0.09101
27.024	0.17489	0.16855	0.15648	0.13945	0.09139
27.04	0.17151	0.16639	0.15643	0.14069	0.09059
27.056	0.16889	0.16452	0.15609	0.14188	0.09062
27.072	0.17024	0.16296	0.15425	0.14172	0.0902
27.088	0.17072	0.16485	0.1539	0.14204	0.08794
27.104	0.16907	0.16402	0.15314	0.14144	0.08682
27.12	0.16994	0.16468	0.15305	0.14034	0.0866
27.136	0.17023	0.16553	0.15088	0.13785	0.08676
27.152	0.17102	0.16677	0.15344	0.13669	0.08645
27.168	0.17317	0.16907	0.1528	0.13724	0.08741
27.184	0.17398	0.17318	0.15172	0.13573	0.08876
27.2	0.17308	0.17303	0.15247	0.13583	0.08958
27.216	0.17348	0.17647	0.15312	0.13498	0.08927
27.232	0.17337	0.1765	0.15337	0.13237	0.08985
27.248	0.17426	0.17704	0.15455	0.13069	0.09082
27.264	0.17631	0.17836	0.15469	0.12837	0.09118
27.28	0.17801	0.17636	0.15261	0.12673	0.09099
27.296	0.17918	0.17506	0.15464	0.12383	0.09061
27.312	0.17906	0.17566	0.15237	0.12342	0.092
27.328	0.17993	0.17528	0.15004	0.12487	0.09209
27.344	0.18056	0.17343	0.15096	0.12707	0.0925
27.36	0.17775	0.1725	0.14994	0.13006	0.09278
27.376	0.17817	0.17142	0.14786	0.1302	0.09319
27.392	0.17838	0.17189	0.14503	0.1328	0.09215
27.408	0.17531	0.17145	0.14408	0.13631	0.09142
27.424	0.17633	0.16996	0.14498	0.13737	0.09173
27.44	0.1758	0.1709	0.1444	0.13855	0.09168
27.456	0.1747	0.16955	0.14312	0.14015	0.0912
[truncated: 10,784 more rows]

## Sheet: Fig. 1d
Pump fluence (μJ/cm2)	PL counts
0.000169851	708.583
0.000424628	1547.13
0.000679406	2827.78
0.000934183	3684.59
0.00119	4257.88
0.00153	5520.53
0.00255	8364.22
0.00425	14862.8
0.00552	19468.3
0.00764	23747.8
0.01019	29053.6
0.01359	39067.4
0.02548	73140.7
0.03822	111144
0.0552	134843
0.08493	186443
0.16985	310628
0.36518	620157

## Sheet: Fig.2d
without annaeling		with annaeling
2θ (°)	XRD intensity	2θ (°)	XRD intensity
10	0	10	699.568
10.02	-0.02745	10.02	699.541
10.04	-0.05186	10.04	699.533
10.06	-0.07324	10.06	699.544
10.08	-0.09159	10.08	699.573
10.1	-0.10691	10.1	699.622
10.12	-0.1192	10.12	699.689
10.14	-0.12846	10.14	699.774
10.16	-0.13469	10.16	699.879
10.18	-0.13788	10.18	700.002
10.2	-0.13805	10.2	700.144
10.22	-1.33069	10.22	699.963
10.24	-1.50665	10.24	699.824
10.26	-1.58978	10.26	700.468
10.28	-0.11946	10.28	702
10.3	0.74936	10.3	702.826
10.32	0.6002	10.32	702.609
10.34	1.44614	10.34	702.209
10.36	2.87069	10.36	701.187
10.38	3.54468	10.38	700.989
10.4	3.42559	10.4	701.796
10.42	2.47682	10.42	701.496
10.44	2.52642	10.44	700.529
10.46	1.70972	10.46	700.326
10.48	0.21829	10.48	700.418
10.5	-1.26333	10.5	699.758
10.52	-1.87016	10.52	699.458
10.54	-1.96309	10.54	698.429
10.56	-3.58921	10.56	698.634
10.58	-3.36896	10.58	698.359
10.6	-3.65085	10.6	699.045
10.62	-4.24133	10.62	700.001
10.64	-3.26725	10.64	700.383
10.66	-1.80216	10.66	700.031
10.68	-1.32497	10.68	700.529
10.7	-1.79057	10.7	700.95
10.72	-1.69521	10.72	700.895
10.74	-0.41776	10.74	700.676
10.76	-0.13868	10.76	701.441
10.78	0.19141	10.78	701.558
10.8	-0.78286	10.8	700.824
10.82	-1.58779	10.82	699.351
10.84	-2.47706	10.84	698.413
10.86	-4.14502	10.86	698.288
10.88	-5.28732	10.88	697.803
10.9	-6.73102	10.9	696.87
10.92	-7.14432	10.92	696.682
10.94	-7.45105	10.94	696.137
10.96	-7.91731	10.96	695.278
10.98	-7.73499	10.98	694.485
11	-7.90507	11	695.35
11.02	-8.32883	11.02	695.832
11.04	-7.50905	11.04	694.633
11.06	-6.93706	11.06	695.859
11.08	-6.53963	11.08	696.726
11.1	-5.65447	11.1	696.839
11.12	-4.84515	11.12	696.955
11.14	-3.49512	11.14	698.296
11.16	-3.76786	11.16	699.315
11.18	-3.06641	11.18	698.626
11.2	-2.2584	11.2	697.935
11.22	-2.2526	11.22	697.628
11.24	-2.8372	11.24	697.725
11.26	-3.51006	11.26	697.63
11.28	-2.48825	11.28	697.993
11.3	-3.30822	11.3	697.503
11.32	-3.37893	11.32	697.17
11.34	-4.42838	11.34	697.111
11.36	-4.83514	11.36	696.721
11.38	-5.07257	11.38	697.572
11.4	-4.21029	11.4	698.107
11.42	-4.01424	11.42	698.599
11.44	-2.78713	11.44	698.773
11.46	-2.61069	11.46	699.662
11.48	-2.23485	11.48	698.252
11.5	-1.33726	11.5	699.256
11.52	-1.96501	11.52	699.692
11.54	-1.21584	11.54	700.798
11.56	-1.80566	11.56	699.608
11.58	-0.76947	11.58	699.173
11.6	-0.70288	11.6	699.165
11.62	-2.10408	11.62	699.714
11.64	-2.21009	11.64	699.843
11.66	-1.77932	11.66	699.182
11.68	-3.31979	11.68	699.731
11.7	-4.07307	11.7	698.992
11.72	-4.52036	11.72	699.954
11.74	-4.55642	11.74	700.976
11.76	-4.45386	11.76	701.634
11.78	-4.42126	11.78	701.558
11.8	-4.23306	11.8	700.159
11.82	-4.04551	11.82	700.606
11.84	-3.95276	11.84	699.586
11.86	-4.17842	11.86	698.603
11.88	-4.2197	11.88	697.429
11.9	-4.40416	11.9	697.574
11.92	-4.24211	11.92	697.177
11.94	-4.2579	11.94	697.007
11.96	-3.83759	11.96	695.592
11.98	-3.4369	11.98	696.525
12	-3.82143	12	697.426
12.02	-2.60675	12.02	698.202
12.04	-1.91838	12.04	698.238
12.06	-1.15482	12.06	697.489
12.08	-1.29548	12.08	697.512
12.1	0.09703	12.1	698.013
12.12	1.87334	12.12	699.272
12.14	2.59701	12.14	699.135
12.16	2.2249	12.16	698.048
12.18	1.25914	12.18	697.592
12.2	1.53168	12.2	697.627
12.22	1.53813	12.22	698.309
12.24	0.52594	12.24	697.954
12.26	1.00901	12.26	697.245
12.28	0.4133	12.28	696.575
12.3	0	12.3	697.267
12.32	-0.35144	12.32	697.774
12.34	-0.9402	12.34	697.269
12.36	-1.36879	12.36	698.173
12.38	-2.46949	12.38	698.45
12.4	-2.28088	12.4	699.485
12.42	-1.84774	12.42	699.862
12.44	-0.9916	12.44	698.846
12.46	0.25553	12.46	697.245
12.48	1.3222	12.48	697.673
12.5	1.64811	12.5	698.978
12.52	2.88739	12.52	698.284
12.54	1.94426	12.54	697.373
12.56	1.10443	12.56	697.507
12.58	0.60981	12.58	698.331
12.6	0.87688	12.6	698.467
12.62	0.05993	12.62	698.925
12.64	0.327	12.64	699.361
12.66	1.07004	12.66	699.729
12.68	0.18836	12.68	700.428
12.7	-0.54751	12.7	701.061
12.72	-1.90908	12.72	700.89
12.74	-2.16245	12.74	700.785
12.76	-4.20201	12.76	700.504
12.78	-4.373	12.78	700.271
12.8	-4.57471	12.8	700.07
12.82	-4.54432	12.82	699.312
12.84	-4.87026	12.84	698.615
12.86	-5.58914	12.86	698.143
12.88	-5.99419	12.88	698.799
12.9	-6.29855	12.9	698.012
12.92	-6.3865	12.92	696.855
12.94	-5.95533	12.94	696.247
12.96	-6.18058	12.96	695.059
12.98	-5.24728	12.98	695.229
13	-4.33686	13	695.569
13.02	-4.35616	13.02	696.696
13.04	-3.15481	13.04	698
13.06	-2.34377	13.06	698.388
13.08	-2.17216	13.08	697.879
13.1	-2.56544	13.1	697.632
13.12	-2.26307	13.12	697.833
13.14	-1.85151	13.14	697.66
13.16	-2.86721	13.16	698.368
13.18	-2.24055	13.18	699.348
13.2	-3.34713	13.2	698.88
13.22	-4.83881	13.22	700.009
13.24	-5.40143	13.24	698.835
13.26	-5.43511	13.26	697.688
13.28	-4.63519	13.28	697.011
13.3	-3.92746	13.3	696.638
13.32	-3.67739	13.32	697.109
13.34	-2.69244	13.34	696.88
13.36	-2.29788	13.36	697.522
13.38	-2.18904	13.38	698.459
13.4	-1.33485	13.4	699.397
13.42	-1.04294	13.42	700.72
13.44	-0.73991	13.44	701.565
13.46	-1.30056	13.46	701.14
13.48	-2.36596	13.48	700.112
13.5	-3.09203	13.5	700.76
13.52	-3.39116	13.52	702.417
13.54	-3.54253	13.54	702.515
13.56	-4.41113	13.56	701.934
13.58	-5.49221	13.58	701.889
13.6	-7.38141	13.6	701.153
13.62	-8.20293	13.62	699.61
13.64	-8.15293	13.64	698.022
13.66	-8.87703	13.66	697.743
13.68	-9.62991	13.68	697.015
13.7	-9.31381	13.7	697.412
13.72	-8.93821	13.72	697.04
13.74	-7.9428	13.74	697.844
13.76	-7.14811	13.76	697.238
13.78	-7.54269	13.78	695.909
13.8	-5.76467	13.8	697.333
13.82	-4.76142	13.82	697.88
13.84	-5.51037	13.84	697.301
13.86	-4.95497	13.86	696.298
13.88	-4.82978	13.88	696.148
13.9	-3.20933	13.9	697.784
13.92	-4.0642	13.92	699.364
13.94	-4.67128	13.94	699.223
13.96	-4.37544	13.96	699.612
13.98	-5.47353	13.98	700.371
14	-4.81614	14	700.264
14.02	-5.37941	14.02	700.076
14.04	-6.45461	14.04	700.443
14.06	-6.61317	14.06	700.997
14.08	-6.94238	14.08	701.189
14.1	-6.77469	14.1	701.299
14.12	-7.42753	14.12	700.17
14.14	-7.54948	14.14	699.794
14.16	-6.62729	14.16	698.092
14.18	-6.95585	14.18	697.299
14.2	-5.39032	14.2	698.624
14.22	-6.01374	14.22	697.815
14.24	-6.28737	14.24	696.58
14.26	-5.13374	14.26	696.424
14.28	-3.38253	14.28	696.552
14.3	-2.50807	14.3	695.483
14.32	-3.70619	14.32	695.29
14.34	-2.98472	14.34	695.047
14.36	-0.56924	14.36	695.714
14.38	1.26697	14.38	695.908
14.4	3.85571	14.4	696.582
14.42	5.01784	14.42	696.703
14.44	5.86287	14.44	697.047
14.46	7.34537	14.46	698.198
14.48	7.70266	14.48	697.998
14.5	6.78241	14.5	697.855
14.52	8.61993	14.52	698.398
14.54	9.40873	14.54	699.267
14.56	10.6127	14.56	700.567
14.58	10.8772	14.58	699.515
14.6	11.5947	14.6	701.522
14.62	11.5728	14.62	701.612
14.64	13.3358	14.64	701.494
14.66	14.9346	14.66	701.626
14.68	18.8356	14.68	700.571
14.7	17.9297	14.7	699.576
14.72	19.8372	14.72	699.437
14.74	21.9728	14.74	700.495
14.76	25.097	14.76	702.221
14.78	28.626	14.78	701.166
14.8	28.4524	14.8	700.735
14.82	31.5315	14.82	700.207
14.84	32.2555	14.84	699.76
14.86	35.1862	14.86	698.99
14.88	36.976	14.88	699.013
14.9	42.5886	14.9	699.469
14.92	47.8057	14.92	699.667
14.94	55.5837	14.94	701.3
14.96	62.7622	14.96	700.693
14.98	70.9998	14.98	700.642
15	78.6569	15	702.375
15.02	87.7575	15.02	701.145
15.04	99.7742	15.04	701.098
15.06	113.015	15.06	702.108
15.08	126.678	15.08	703.745
15.1	139.457	15.1	706.767
15.12	153.12	15.12	709.808
15.14	166.035	15.14	712.294
15.16	179.507	15.16	714.642
15.18	193.506	15.18	714.497
15.2	207.768	15.2	717.914
15.22	224.978	15.22	721.077
15.24	238.96	15.24	724.236
15.26	255.763	15.26	727.421
15.28	267.641	15.28	731.052
15.3	280.62	15.3	736.608
15.32	287.329	15.32	741.443
15.34	295.275	15.34	751.038
15.36	300.146	15.36	756.006
15.38	301.011	15.38	765.657
15.4	303.968	15.4	773.304
15.42	306.415	15.42	784.626
15.44	305.173	15.44	801.372
15.46	303.442	15.46	816.509
15.48	299.733	15.48	836.523
15.5	295.65	15.5	858.517
15.52	291.615	15.52	879.092
15.54	290.818	15.54	902.512
15.56	288.231	15.56	931.279
15.58	289.168	15.58	959.853
15.6	292.44	15.6	994.251
15.62	291.262	15.62	1024.78
15.64	289.545	15.64	1058.78
15.66	290.551	15.66	1090
15.68	288.178	15.68	1113.58
15.7	288.153	15.7	1135.03
15.72	283.941	15.72	1147.87
15.74	286.527	15.74	1154.43
15.76	287.826	15.76	1150.68
15.78	284.666	15.78	1139.78
15.8	284.737	15.8	1118.83
15.82	279.599	15.82	1094.4
15.84	273.653	15.84	1062.13
15.86	267.442	15.86	1022.37
15.88	261.171	15.88	983.092
15.9	254.523	15.9	941.804
15.92	248.639	15.92	900.619
15.94	240.654	15.94	864.546
15.96	229.094	15.96	833.705
15.98	220.175	15.98	806.214
16	207.013	16	783.916
16.02	191.31	16.02	764.645
16.04	178.495	16.04	754.841
16.06	166.69	16.06	742.967
16.08	153.976	16.08	734.186
16.1	142.202	16.1	729.983
16.12	128.541	16.12	726.382
16.14	119.565	16.14	722.889
16.16	105.575	16.16	720.538
16.18	92.3498	16.18	716.945
16.2	79.8192	16.2	714.074
16.22	69.2003	16.22	711.784
16.24	59.0372	16.24	708.504
16.26	48.7413	16.26	706.216
16.28	42.4526	16.28	704.774
16.3	35.231	16.3	704.11
16.32	29.4458	16.32	703.374
16.34	25.3578	16.34	702.052
16.36	20.6474	16.36	700.425
16.38	15.9665	16.38	699.09
16.4	12.5212	16.4	696.201
16.42	9.59182	16.42	695.702
16.44	7.93146	16.44	695.824
16.46	6.33517	16.46	695.729
16.48	5.83728	16.48	695.948
16.5	5.5813	16.5	695.421
16.52	3.1403	16.52	694.777
16.54	2.61952	16.54	693.37
16.56	1.30045	16.56	692.916
16.58	0.8091	16.58	691.994
16.6	0	16.6	691.697
16.62	-1.6296	16.62	690.416
16.64	-3.52987	16.64	690.955
16.66	-5.14574	16.66	693.644
16.68	-6.16337	16.68	694.023
16.7	-6.99859	16.7	694.379
16.72	-6.54385	16.72	694.551
16.74	-6.71676	16.74	692.53
16.76	-9.26169	16.76	691.735
16.78	-10.3584	16.78	692.245
16.8	-10.6091	16.8	691.652
16.82	-12.8161	16.82	691.757
16.84	-11.6918	16.84	692.336
16.86	-10.2505	16.86	693.054
16.88	-10.0703	16.88	692.298
16.9	-9.58354	16.9	691.878
16.92	-8.99019	16.92	689.736
16.94	-7.3599	16.94	689.895
16.96	-5.99244	16.96	689.935
16.98	-4.94535	16.98	690.036
17	-4.3193	17	691.024
17.02	-6.49548	17.02	690.962
17.04	-6.57686	17.04	692.635
17.06	-7.80894	17.06	693.773
17.08	-7.05541	17.08	692.52
17.1	-6.65428	17.1	692.719
17.12	-5.84909	17.12	691.889
17.14	-6.5627	17.14	691.591
17.16	-7.7281	17.16	692.14
17.18	-6.77254	17.18	691.887
17.2	-6.46294	17.2	692.75
17.22	-6.12196	17.22	694.045
17.24	-5.35469	17.24	696.076
17.26	-5.96173	17.26	697.459
17.28	-6.52889	17.28	699.626
17.3	-7.38111	17.3	699.536
17.32	-6.0568	17.32	701.023
17.34	-5.40853	17.34	702.627
17.36	-6.1496	17.36	703.819
17.38	-6.90113	17.38	705.018
17.4	-7.35584	17.4	705.73
17.42	-9.53594	17.42	705.375
17.44	-9.15377	17.44	705.031
17.46	-10.1354	17.46	703.442
17.48	-9.60224	17.48	702.427
17.5	-9.08996	17.5	702.049
17.52	-8.61756	17.52	700.124
17.54	-9.44036	17.54	699.546
17.56	-8.10559	17.56	698.254
17.58	-7.32917	17.58	697.958
17.6	-7.50731	17.6	697.891
17.62	-8.14639	17.62	698.594
17.64	-6.85935	17.64	698.153
17.66	-7.52523	17.66	698.601
17.68	-5.93613	17.68	698.05
17.7	-4.891	17.7	697.285
17.72	-4.13419	17.72	697.921
17.74	-4.62878	17.74	697.231
17.76	-5.31559	17.76	698.222
17.78	-4.91511	17.78	698.273
17.8	-4.50221	17.8	698.604
17.82	-5.05433	17.82	696.74
17.84	-5.01867	17.84	696.491
17.86	-5.98792	17.86	695.69
17.88	-4.72638	17.88	696.107
17.9	-4.17945	17.9	696.71
17.92	-5.30954	17.92	695.317
17.94	-5.4138	17.94	697.027
17.96	-4.80803	17.96	697.509
17.98	-6.9404	17.98	697.262
18	-7.06428	18	696.83
18.02	-6.22771	18.02	696.574
18.04	-7.50098	18.04	696.427
18.06	-11.349	18.06	697.12
18.08	-10.9079	18.08	697.568
18.1	-10.7114	18.1	699.584
18.12	-12.173	18.12	700.804
18.14	-11.5097	18.14	702.981
18.16	-11.2014	18.16	705.125
18.18	-11.2292	18.18	705.041
18.2	-10.1213	18.2	704.643
18.22	-10.5812	18.22	705.33
18.24	-9.88783	18.24	706.177
18.26	-7.70834	18.26	706.068
18.28	-6.12512	18.28	707.007
18.3	-4.91065	18.3	706.434
18.32	-4.18131	18.32	706.188
18.34	-2.83869	18.34	706.611
18.36	-1.7066	18.36	702.509
18.38	-1.13156	18.38	700.417
18.4	1.25127	18.4	699.672
18.42	0.90836	18.42	699.143
18.44	-0.98341	18.44	698.64
18.46	-0.79019	18.46	696.503
18.48	-0.24783	18.48	696.492
18.5	-0.01408	18.5	696.68
18.52	0	18.52	696.043
18.54	0.03472	18.54	696.185
18.56	-1.28395	18.56	697.902
18.58	-3.51729	18.58	696.977
18.6	-2.20176	18.6	699.119
18.62	-3.58777	18.62	701.158
18.64	-2.73514	18.64	700.095
18.66	-1.56541	18.66	700.941
18.68	-1.26851	18.68	703.925
18.7	0.4223	18.7	701.778
18.72	-0.09676	18.72	702.477
18.74	-0.2098	18.74	701.19
18.76	0.59118	18.76	699.497
18.78	1.88056	18.78	700.94
18.8	3.58118	18.8	701.943
18.82	3.81989	18.82	701.2
18.84	3.74411	18.84	699.282
18.86	2.47187	18.86	697.831
18.88	-0.95468	18.88	698.282
18.9	-1.07557	18.9	697.796
18.92	-1.31806	18.92	697.127
18.94	-1.88354	18.94	698.532
18.96	-3.9652	18.96	699.625
18.98	-4.58625	18.98	698.484
19	-3.34134	19	699.151
19.02	-4.69923	19.02	698.727
19.04	-3.44908	19.04	699.593
19.06	-4.15121	19.06	700.405
19.08	-3.209	19.08	700.865
19.1	-3.9314	19.1	698.182
19.12	-5.82345	19.12	697.678
19.14	-5.07935	19.14	697.859
19.16	-3.85078	19.16	698.06
19.18	-2.86477	19.18	699.342
19.2	-1.50282	19.2	698.056
19.22	-1.59625	19.22	697.328
19.24	-1.40396	19.24	699.627
19.26	0.07306	19.26	700.674
19.28	-0.5225	19.28	701.004
19.3	1.78355	19.3	701.63
19.32	3.69601	19.32	701.953
19.34	1.57904	19.34	702.497
19.36	0.96583	19.36	701.598
19.38	1.40395	19.38	700.05
19.4	2.38146	19.4	698.921
19.42	1.88921	19.42	699.588
19.44	1.81017	19.44	698.451
19.46	0.25213	19.46	696.547
19.48	0.29869	19.48	696.338
19.5	0.53682	19.5	696.032
19.52	1.08747	19.52	695.002
19.54	1.49428	19.54	695.065
19.56	-0.14271	19.56	694.804
19.58	-0.08503	19.58	694.937
19.6	0.20605	19.6	694.312
19.62	-1.07069	19.62	696.47
19.64	0.46524	19.64	699.072
19.66	0.49481	19.66	698.45
19.68	-0.10459	19.68	698.664
19.7	-0.56473	19.7	699.061
19.72	-0.11542	19.72	699.573
19.74	-1.70142	19.74	699.271
19.76	-0.87029	19.76	698.854
19.78	-0.77665	19.78	696.261
19.8	-0.5516	19.8	696.582
19.82	-1.2968	19.82	697.3
19.84	-1.86286	19.84	697.064
19.86	-2.27854	19.86	696.817
19.88	-2.87271	19.88	698.426
19.9	-1.81078	19.9	697.532
19.92	-3.93552	19.92	697.018
19.94	-4.87686	19.94	697.768
19.96	-5.63252	19.96	695.763
19.98	-5.20675	19.98	695.619
20	-5.9866	20	695.159
20.02	-8.32121	20.02	695.735
20.04	-5.43254	20.04	695.39
20.06	-6.89235	20.06	694.847
20.08	-5.5774	20.08	693.597
20.1	-6.2023	20.1	693.663
20.12	-2.73632	20.12	694.052
20.14	-3.17292	20.14	695.063
20.16	-2.45751	20.16	696.07
20.18	-0.16577	20.18	696.098
20.2	0.26981	20.2	697.209
20.22	2.62366	20.22	697.704
20.24	2.62184	20.24	698.084
20.26	2.0584	20.26	698.655
20.28	4.50771	20.28	698.591
20.3	4.14433	20.3	699.082
20.32	5.35467	20.32	701.044
20.34	5.66362	20.34	698.879
20.36	4.2898	20.36	696.599
20.38	4.16476	20.38	696.11
20.4	2.96681	20.4	695.246
20.42	0.90453	20.42	693.681
20.44	3.37576	20.44	692.539
20.46	0.48837	20.46	691.108
20.48	1.18778	20.48	688.017
20.5	2.22847	20.5	690.048
20.52	4.07531	20.52	690.12
20.54	1.81231	20.54	691.06
20.56	0.77847	20.56	689.896
20.58	2.35006	20.58	690.338
20.6	1.35806	20.6	689.422
20.62	2.61844	20.62	692.186
20.64	1.21258	20.64	694.99
20.66	0.94043	20.66	698.738
20.68	1.62807	20.68	700.689
20.7	-0.76243	20.7	703.48
20.72	0.54895	20.72	701.544
20.74	-0.69346	20.74	699.719
20.76	-2.03132	20.76	702.524
20.78	-0.51465	20.78	699.675
20.8	0.87975	20.8	699.539
20.82	0.98942	20.82	695.856
20.84	2.50966	20.84	696.24
20.86	2.89421	20.86	695.334
20.88	5.95676	20.88	695.852
20.9	7.92484	20.9	697.168
20.92	6.95927	20.92	694.253
20.94	5.3994	20.94	694.324
20.96	5.05757	20.96	692.526
20.98	5.91286	20.98	694.2
21	4.11762	21	694.829
21.02	2.6277	21.02	698.468
21.04	1.54053	21.04	699.603
21.06	1.28762	21.06	703.164
21.08	0.70584	21.08	704.069
21.1	1.08778	21.1	702.831
21.12	3.07351	21.12	701.328
21.14	1.98307	21.14	703.604
21.16	2.97828	21.16	704.317
21.18	6.8339	21.18	702.893
21.2	9.49763	21.2	703.831
21.22	9.54089	21.22	702.788
21.24	11.3468	21.24	705.433
21.26	14.359	21.26	706.123
21.28	16.1885	21.28	706.951
21.3	18.2324	21.3	705.237
21.32	19.8213	21.32	706.083
21.34	22.5033	21.34	708.332
21.36	25.458	21.36	707.702
21.38	26.0812	21.38	708.355
21.4	27.3876	21.4	708.594
21.42	31.6035	21.42	709.135
21.44	35.3604	21.44	711.139
21.46	38.0091	21.46	713.516
21.48	40.5983	21.48	711.994
21.5	43.2071	21.5	713.22
21.52	46.9463	21.52	714.407
21.54	48.1723	21.54	718.107
21.56	52.3548	21.56	719.091
21.58	55.8162	21.58	722.15
21.6	56.2518	21.6	723.814
21.62	55.8622	21.62	724.655
21.64	55.4099	21.64	728.135
21.66	57.8108	21.66	731.617
21.68	62.1123	21.68	738.851
21.7	66.3707	21.7	745.357
21.72	67.4718	21.72	751.056
21.74	70.2179	21.74	757.095
21.76	73.8362	21.76	762.994
21.78	76.4613	21.78	769.564
21.8	78.0116	21.8	781.153
21.82	81.6705	21.82	790.935
21.84	81.9739	21.84	805.611
21.86	82.9234	21.86	820.016
21.88	83.9807	21.88	834.608
21.9	86.6379	21.9	852.784
21.92	88.3739	21.92	870.173
21.94	88.0418	21.94	892.154
21.96	88.1662	21.96	909.273
21.98	91.8949	21.98	926.204
22	89.3799	22	939.58
22.02	88.0567	22.02	951.383
22.04	88.536	22.04	959.244
22.06	90.897	22.06	962.403
22.08	94.1296	22.08	960.376
22.1	93.4203	22.1	952.149
22.12	92.9582	22.12	940.196
22.14	93.8691	22.14	927.392
22.16	93.8541	22.16	910.896
22.18	91.5633	22.18	891.529
22.2	87.8079	22.2	874.185
22.22	83.3438	22.22	854.151
22.24	77.2027	22.24	835.204
22.26	70.4241	22.26	819.197
22.28	66.0784	22.28	800.59
22.3	63.1978	22.3	786.375
22.32	57.2934	22.32	777.002
22.34	50.5946	22.34	768.213
22.36	48.4979	22.36	758.322
22.38	49.3899	22.38	750.062
22.4	43.8117	22.4	743.382
22.42	38.752	22.42	737.226
22.44	38.3042	22.44	729.5
22.46	35.8643	22.46	723.408
22.48	36.6745	22.48	719.129
22.5	36.0535	22.5	717.388
22.52	36.3217	22.52	717.159
22.54	38.8285	22.54	715.901
22.56	40.433	22.56	714.822
22.58	39.8604	22.58	713.769
22.6	40.5176	22.6	713.197
22.62	37.2709	22.62	713.545
22.64	36.8395	22.64	711.157
22.66	35.6248	22.66	712.439
22.68	35.742	22.68	709.57
22.7	34.3678	22.7	709.176
22.72	30.9629	22.72	710.527
22.74	29.488	22.74	706.901
22.76	29.7588	22.76	706.745
22.78	26.6624	22.78	703.167
22.8	22.7574	22.8	701.228
22.82	19.3008	22.82	699.692
22.84	19.8821	22.84	698.781
22.86	17.9476	22.86	699.592
22.88	18.92	22.88	702.543
22.9	17.1829	22.9	703.754
22.92	19.893	22.92	704.645
22.94	20.6045	22.94	704.634
22.96	20.6687	22.96	705.374
22.98	20.9924	22.98	704.632
23	20.8239	23	704.445
23.02	19.9427	23.02	703.289
23.04	19.4197	23.04	699.566
23.06	17.7154	23.06	697.72
23.08	15.0486	23.08	695.303
23.1	13.6208	23.1	694.134
23.12	11.7647	23.12	694.946
23.14	11.7171	23.14	692.435
23.16	10.4063	23.16	691.734
23.18	10.1129	23.18	688.854
23.2	10.9355	23.2	689.953
23.22	10.8611	23.22	690.871
23.24	11.9857	23.24	693.085
23.26	12.8992	23.26	695.367
23.28	13.8565	23.28	696.18
23.3	15.8141	23.3	696.24
23.32	17.6671	23.32	698.091
23.34	14.4832	23.34	701.36
23.36	12.8154	23.36	702.353
23.38	10.8868	23.38	701.111
23.4	7.66888	23.4	701.21
23.42	6.30646	23.42	698.073
23.44	4.31376	23.44	695.465
23.46	2.79769	23.46	695.5
23.48	1.51634	23.48	696.028
23.5	1.49946	23.5	695.208
23.52	-0.33436	23.52	696.597
23.54	0.23718	23.54	697.184
23.56	1.59133	23.56	695.601
23.58	2.25571	23.58	694.545
23.6	2.79652	23.6	696.318
23.62	3.18434	23.62	694.609
23.64	5.4499	23.64	695.709
23.66	5.20418	23.66	693.386
23.68	6.97285	23.68	694.337
23.7	6.78401	23.7	695.774
23.72	5.10514	23.72	697.162
23.74	1.89505	23.74	696.395
23.76	0.6987	23.76	696.079
23.78	0.78511	23.78	695.948
23.8	0	23.8	695.718
23.82	0.91679	23.82	695.578
23.84	2.69268	23.84	697.06
23.86	1.37998	23.86	699.503
23.88	-0.20078	23.88	700.802
23.9	-1.26241	23.9	700.849
23.92	-3.50221	23.92	702.967
23.94	-3.11239	23.94	703.724
23.96	-0.83765	23.96	702.138
23.98	-0.05946	23.98	704.233
24	-1.20348	24	704.744
24.02	-0.1507	24.02	702.892
24.04	-0.82397	24.04	705.804
24.06	-2.408	24.06	704.775
24.08	-0.01295	24.08	707.401
24.1	-0.2691	24.1	706.116
24.12	2.57839	24.12	704.916
24.14	1.4141	24.14	704.048
24.16	1.69016	24.16	704.404
24.18	3.97798	24.18	701.541
24.2	5.16349	24.2	698.629
24.22	7.80894	24.22	698.743
24.24	7.10036	24.24	697.967
24.26	3.93804	24.26	696.592
24.28	3.92511	24.28	695.051
24.3	4.28747	24.3	693.275
24.32	1.46121	24.32	692.572
24.34	1.94191	24.34	692.999
24.36	1.34644	24.36	694.384
24.38	0.12919	24.38	694.419
24.4	-1.25935	24.4	692.615
24.42	-0.32294	24.42	695.113
24.44	-3.39112	24.44	699.106
24.46	-2.70251	24.46	700.193
24.48	-1.91387	24.48	703.134
24.5	-1.76269	24.5	701.876
24.52	-2.17771	24.52	703.662
24.54	-3.59959	24.54	704.81
24.56	-2.67431	24.56	705.224
24.58	0.42425	24.58	706.303
24.6	1.13652	24.6	706.368
24.62	1.72718	24.62	707.287
24.64	2.77747	24.64	707.299
24.66	3.69111	24.66	708.955
24.68	4.4936	24.68	707.769
24.7	3.41574	24.7	709.347
24.72	1.67623	24.72	709.7
24.74	1.39078	24.74	710.347
24.76	-0.64621	24.76	709.721
24.78	0.1334	24.78	706.697
24.8	0.05194	24.8	703.277
24.82	-1.35609	24.82	703.666
24.84	-1.55523	24.84	704.494
24.86	-0.59909	24.86	702.894
24.88	0.00987	24.88	703.025
24.9	-1.40993	24.9	701.275
24.92	-1.20959	24.92	704.844
24.94	-1.33747	24.94	705.165
24.96	-1.13452	24.96	707.024
24.98	0.97167	24.98	707.531
25	1.36488	25	705.985
25.02	1.34749	25.02	706.313
25.04	2.58869	25.04	705.16
25.06	-0.52382	25.06	705.831
25.08	1.17635	25.08	703.231
25.1	1.42899	25.1	705.085
25.12	-0.20918	25.12	704.192
25.14	0.40829	25.14	702.754
25.16	0.79627	25.16	700.279
25.18	1.35031	25.18	696.434
25.2	1.08448	25.2	694.567
25.22	2.02362	25.22	695.939
25.24	2.21219	25.24	696.589
25.26	3.79467	25.26	695.74
25.28	4.86196	25.28	695.898
25.3	3.89721	25.3	695.715
25.32	6.78535	25.32	698.029
25.34	6.88239	25.34	698.557
25.36	6.52829	25.36	700.486
25.38	6.74373	25.38	700.547
25.4	5.621	25.4	700.862
25.42	4.29689	25.42	699.296
25.44	4.64915	25.44	698.843
25.46	3.6356	25.46	700.772
25.48	5.38308	25.48	700.615
25.5	4.78863	25.5	702.386
25.52	2.44	25.52	701.517
25.54	2.63469	25.54	701.388
25.56	1.83625	25.56	700.73
25.58	1.52162	25.58	701.103
25.6	2.21974	25.6	702.239
25.62	3.19442	25.62	703.007
25.64	1.57153	25.64	702.324
25.66	3.15229	25.66	702.719
25.68	2.64348	25.68	702.715
25.7	3.32068	25.7	703.267
25.72	4.77003	25.72	703.892
25.74	3.10987	25.74	705.353
25.76	1.99825	25.76	706.987
25.78	1.25668	25.78	707.545
25.8	1.71682	25.8	706.676
25.82	-0.15453	25.82	706.254
25.84	-1.11054	25.84	707.07
25.86	-2.87335	25.86	706.828
25.88	-4.08043	25.88	705.588
25.9	-5.05671	25.9	705.598
25.92	-6.54231	25.92	704.336
25.94	-5.88276	25.94	703.924
25.96	-6.5524	25.96	704.163
25.98	-5.44761	25.98	703.621
26	-5.19016	26	703.979
26.02	-5.64797	26.02	703.647
26.04	-6.98188	26.04	703.014
26.06	-7.46127	26.06	703.518
26.08	-6.12307	26.08	701.2
26.1	-5.31641	26.1	699.855
26.12	-6.2685	26.12	700.429
26.14	-6.31507	26.14	700.238
26.16	-5.22662	26.16	700.385
26.18	-5.68247	26.18	699.588
26.2	-4.06183	26.2	698.954
26.22	-6.22477	26.22	699.151
26.24	-5.16836	26.24	697.155
26.26	-2.6605	26.26	697.796
26.28	-2.26901	26.28	697.786
26.3	-0.05928	26.3	698.086
26.32	0.37405	26.32	697.906
26.34	-1.08409	26.34	698.613
26.36	-0.52981	26.36	700.099
26.38	0.43768	26.38	697.876
26.4	1.5562	26.4	697.956
26.42	1.35011	26.42	697.155
26.44	1.99985	26.44	697.978
26.46	0.82743	26.46	698.176
26.48	2.32189	26.48	697.478
26.5	0.57019	26.5	699.827
26.52	0.75638	26.52	699.987
26.54	3.19559	26.54	700.341
26.56	4.07874	26.56	702.505
26.58	6.15902	26.58	703.899
26.6	5.97711	26.6	703.092
26.62	5.99331	26.62	702.855
26.64	9.09157	26.64	703.196
26.66	9.42356	26.66	704.948
26.68	8.33744	26.68	704.845
26.7	7.84432	26.7	706.345
26.72	5.3937	26.72	707.972
26.74	5.50209	26.74	706.575
26.76	6.05049	26.76	708.975
26.78	4.02942	26.78	710.404
26.8	3.77756	26.8	712.676
26.82	1.36748	26.82	713.855
26.84	0.3657	26.84	716.157
26.86	-0.80215	26.86	719.241
26.88	0.63674	26.88	721.971
26.9	-0.23297	26.9	723.546
26.92	0.78355	26.92	723.021
26.94	0.99328	26.94	724.436
26.96	0	26.96	725.41
26.98	-0.20369	26.98	706.122
27	-1.80326	27	703.896
27.02	-1.06286	27.02	703.586
27.04	-1.19463	27.04	702.722
27.06	-1.23879	27.06	701.648
27.08	-0.86451	27.08	699.745
27.1	-0.19864	27.1	698.523
27.12	-0.69328	27.12	697.133
27.14	-0.58249	27.14	694.728
27.16	-1.47921	27.16	694.589
27.18	-2.19157	27.18	692.584
27.2	-0.94773	27.2	689.789
27.22	-0.51265	27.22	689.168
27.24	1.29674	27.24	689.475
27.26	3.35719	27.26	690.787
27.28	4.23882	27.28	689.43
27.3	3.71476	27.3	688.799
27.32	4.14592	27.32	687.61
27.34	3.11646	27.34	689.795
27.36	2.93173	27.36	690.288
27.38	3.2439	27.38	690.237
27.4	3.55737	27.4	688.527
27.42	3.30333	27.42	689.922
27.44	2.08166	27.44	691.592
27.46	2.94368	27.46	690.926
27.48	2.01492	27.48	690.474
27.5	1.5582	27.5	690.926
27.52	-1.12146	27.52	693.345
27.54	-0.05742	27.54	692.87
27.56	-0.91492	27.56	691.101
27.58	-1.67173	27.58	691.229
27.6	-0.81037	27.6	692.488
27.62	-1.6476	27.62	694.425
27.64	-1.04384	27.64	696.363
27.66	-0.76894	27.66	698.244
27.68	-0.79022	27.68	698.665
27.7	-0.91415	27.7	699.728
27.72	-0.87397	27.72	699.999
27.74	-1.7635	27.74	702.364
27.76	-0.82892	27.76	702.876
27.78	-0.56252	27.78	702.316
27.8	0.24589	27.8	702.488
27.82	0.09058	27.82	706.349
27.84	0.48185	27.84	704.714
27.86	2.39258	27.86	703.299
27.88	2.61778	27.88	702.33
27.9	2.7593	27.9	702.354
27.92	2.57457	27.92	703.44
27.94	3.88118	27.94	700.857
27.96	2.19988	27.96	698.454
27.98	1.64509	27.98	697.47
28	1.733	28	697.619
28.02	0.86569	28.02	697.664
28.04	1.52307	28.04	698.44
28.06	0.55573	28.06	696.728
28.08	-0.50641	28.08	694.351
28.1	-1.2338	28.1	692.844
28.12	-2.21553	28.12	693.172
28.14	-2.65655	28.14	692.717
28.16	-0.96616	28.16	692.263
28.18	-1.67132	28.18	690.581
28.2	-0.38891	28.2	691.023
28.22	-0.50041	28.22	692.272
28.24	1.00692	28.24	691.089
28.26	2.5162	28.26	691.371
28.28	3.0912	28.28	691.225
28.3	3.66031	28.3	692.473
28.32	3.08721	28.32	693.656
28.34	3.19866	28.34	693.592
28.36	2.58372	28.36	694.715
28.38	1.1646	28.38	694.168
28.4	-0.01784	28.4	694.872
28.42	-1.14471	28.42	694.702
28.44	-0.46053	28.44	695.295
28.46	-0.88913	28.46	694.535
28.48	-0.43712	28.48	693.797
28.5	0.34275	28.5	693.532
28.52	-0.36806	28.52	694.328
28.54	0.90674	28.54	693.69
28.56	1.61991	28.56	693.334
28.58	0.41024	28.58	692.317
28.6	1.38756	28.6	694.557
28.62	2.72643	28.62	694.309
28.64	3.6096	28.64	694.755
28.66	2.63007	28.66	694.434
28.68	0.77444	28.68	694.658
28.7	-0.14429	28.7	695.314
28.72	-2.18953	28.72	695.608
28.74	-2.86962	28.74	695.914
28.76	-3.38691	28.76	697.539
28.78	-6.25921	28.78	696.909
28.8	-6.78631	28.8	698.412
28.82	-6.61187	28.82	697.392
28.84	-6.9049	28.84	697.286
28.86	-7.17963	28.86	698.568
28.88	-6.41937	28.88	698.025
28.9	-5.31587	28.9	698.724
28.92	-4.20779	28.92	700.466
28.94	-2.66558	28.94	701.383
28.96	-1.40255	28.96	702.036
28.98	-2.15914	28.98	704.196
29	-1.67937	29	707.551
29.02	-1.66184	29.02	706.772
29.04	-2.57795	29.04	708.672
29.06	-0.97952	29.06	710.994
29.08	0.8386	29.08	712.932
29.1	2.17616	29.1	714.413
29.12	1.48169	29.12	714.244
29.14	3.1187	29.14	715.651
29.16	3.79396	29.16	715.802
29.18	2.35023	29.18	713.287
29.2	1.01241	29.2	713.033
29.22	0.05903	29.22	711.49
29.24	-2.08494	29.24	710.113
29.26	-0.93174	29.26	709.901
29.28	-0.36959	29.28	706.855
29.3	-1.67472	29.3	705.729
29.32	-1.44798	29.32	702.907
29.34	-3.37161	29.34	702.495
29.36	-3.72479	29.36	701.512
29.38	-4.82789	29.38	701.985
29.4	-5.22488	29.4	702.327
29.42	-4.77649	29.42	703.084
29.44	-3.71026	29.44	702.753
29.46	-2.27135	29.46	703.975
29.48	-1.54379	29.48	703.984
29.5	-1.04768	29.5	703.481
29.52	-1.85395	29.52	703.233
29.54	-0.46408	29.54	704.178
29.56	0	29.56	702.688
29.58	0.66194	29.58	701.481
29.6	1.33304	29.6	701.325
29.62	1.76746	29.62	701.686
29.64	1.20809	29.64	700.388
29.66	2.15117	29.66	701.029
29.68	1.74741	29.68	698.527
29.7	0.58915	29.7	698.218
29.72	1.7336	29.72	697.548
29.74	2.18894	29.74	699.067
29.76	4.00224	29.76	696.586
29.78	4.70995	29.78	697.368
29.8	6.12705	29.8	698.149
29.82	8.28686	29.82	698.109
29.84	8.97496	29.84	697.094
29.86	11.14	29.86	699.647
29.88	12.0465	29.88	699.122
29.9	14.7156	29.9	699.484
29.92	17.1808	29.92	700.329
29.94	19.7982	29.94	701.176
29.96	22.0601	29.96	700.75
29.98	25.4726	29.98	700.024
30	26.5713	30	700.856
30.02	27.9302	30.02	704.168
30.04	30.1586	30.04	704.778
30.06	34.7859	30.06	707.58
30.08	36.592	30.08	706.868
30.1	40.3033	30.1	707.367
30.12	47.0483	30.12	707.092
30.14	52.3974	30.14	706.157
30.16	59.4248	30.16	705.209
30.18	66.4941	30.18	708.075
30.2	78.2355	30.2	708.769
30.22	88.7791	30.22	711.065
30.24	102.531	30.24	714.219
30.26	116.017	30.26	716.914
30.28	128.477	30.28	716.486
30.3	146.14	30.3	716.088
30.32	164.181	30.32	715.131
30.34	184.578	30.34	716.497
30.36	203.711	30.36	716.818
30.38	225.151	30.38	717.942
30.4	244.583	30.4	719.973
30.42	265.946	30.42	721.592
30.44	289.781	30.44	723.007
30.46	314.41	30.46	726.547
30.48	339.063	30.48	725.939
30.5	367.946	30.5	727.116
30.52	396.377	30.52	728.914
30.54	418.646	30.54	731.642
30.56	446.816	30.56	735.511
30.58	475.669	30.58	739.031
30.6	506.44	30.6	744.67
30.62	534.712	30.62	751.982
30.64	559.8	30.64	760.079
30.66	583.177	30.66	766.074
30.68	602.677	30.68	775.576
30.7	621.225	30.7	783.283
30.72	634.09	30.72	793.52
30.74	649.576	30.74	809.792
30.76	655.06	30.76	825.401
30.78	661.448	30.78	846.948
30.8	663.968	30.8	868.492
30.82	665.24	30.82	893.192
30.84	671.549	30.84	919.301
30.86	673.072	30.86	946.097
30.88	675.545	30.88	970.709
30.9	672.765	30.9	996.365
30.92	670.241	30.92	1016.74
30.94	664.103	30.94	1036.41
30.96	664.77	30.96	1051.71
30.98	660.563	30.98	1071.49
31	657.006	31	1088.68
31.02	653.262	31.02	1105.36
31.04	646.601	31.04	1130.1
31.06	641.981	31.06	1162.18
31.08	632.47	31.08	1201.42
31.1	623.652	31.1	1243.04
31.12	613.951	31.12	1293.71
31.14	606.783	31.14	1350.84
31.16	596.743	31.16	1403.32
31.18	586.677	31.18	1456.72
31.2	576.338	31.2	1500.64
31.22	568.599	31.22	1540.61
31.24	562.834	31.24	1563.65
31.26	555.161	31.26	1569.92
31.28	547.991	31.28	1560.02
31.3	536.747	31.3	1531.57
31.32	528.048	31.32	1487.16
31.34	516.465	31.34	1429.68
31.36	503.688	31.36	1358.75
31.38	484.158	31.38	1284.8
31.4	471.566	31.4	1204
31.42	456.098	31.42	1127.69
31.44	438.791	31.44	1059.63
31.46	422.2	31.46	998.483
31.48	403.081	31.48	942.878
31.5	383.3	31.5	899.165
31.52	363.111	31.52	864.56
31.54	341.777	31.54	836.226
31.56	324.135	31.56	814.134
31.58	301.105	31.58	800.592
31.6	284.655	31.6	789.409
31.62	270.023	31.62	782.188
31.64	255.255	31.64	771.384
31.66	241.277	31.66	763.781
31.68	229.427	31.68	758.82
31.7	214.684	31.7	753.324
31.72	202.863	31.72	748.832
31.74	189.171	31.74	742.692
31.76	174.713	31.76	737.86
31.78	161.959	31.78	736.136
31.8	153.467	31.8	734.713
31.82	143.767	31.82	732.403
31.84	134.33	31.84	730.709
31.86	124.904	31.86	727.896
31.88	116.804	31.88	725.949
31.9	109.192	31.9	725.058
31.92	101.913	31.92	722.049
31.94	93.6553	31.94	719.874
31.96	89.7432	31.96	718.552
31.98	83.5349	31.98	717.718
32	80.4668	32	716.583
32.02	76.9418	32.02	714.993
32.04	72.0555	32.04	714.377
32.06	65.1385	32.06	713.989
32.08	62.009	32.08	711.616
32.1	54.6886	32.1	710.795
32.12	50.9321	32.12	709.389
32.14	45.3077	32.14	709.963
32.16	41.1086	32.16	709.862
32.18	38.3518	32.18	709.619
32.2	34.5495	32.2	709.135
32.22	31.8215	32.22	708.241
32.24	27.2444	32.24	707.95
32.26	24.5425	32.26	705.807
32.28	24.8442	32.28	705.338
32.3	22.0554	32.3	704.822
32.32	18.7925	32.32	703.463
32.34	18.7503	32.34	704.195
32.36	20.2184	32.36	705.232
32.38	19.9892	32.38	706.46
32.4	20.9055	32.4	705.546
32.42	20.9031	32.42	705.064
32.44	19.7965	32.44	706.108
32.46	18.9926	32.46	705.143
32.48	19.4584	32.48	704.687
32.5	17.6143	32.5	706.262
32.52	18.4286	32.52	706.484
32.54	17.8634	32.54	706.467
32.56	17.9781	32.56	706.519
32.58	17.7698	32.58	707.007
32.6	16.9156	32.6	706.374
32.62	15.2787	32.62	705.187
32.64	13.1293	32.64	703.872
32.66	12.9295	32.66	702.453
32.68	13.6111	32.68	702.57
32.7	10.0311	32.7	703.325
32.72	9.03433	32.72	703.233
32.74	9.85972	32.74	701.868
32.76	9.86786	32.76	701.493
32.78	10.369	32.78	701.906
32.8	11.4265	32.8	700.355
32.82	11.209	32.82	702.455
32.84	12.2012	32.84	702.614
32.86	12.5434	32.86	701.543
32.88	10.5659	32.88	701.487
32.9	9.06047	32.9	701.77
32.92	8.49129	32.92	701.505
32.94	6.42032	32.94	700.885
32.96	4.25977	32.96	702.466
32.98	3.4951	32.98	700.561
33	2.04067	33	699.819
33.02	-0.44286	33.02	698.397
33.04	-2.04113	33.04	698.546
33.06	-0.92544	33.06	699.301
33.08	-1.90979	33.08	700.003
33.1	-4.61561	33.1	700.52
33.12	-2.62971	33.12	698.671
33.14	-1.65588	33.14	698.631
33.16	0.44701	33.16	701.139
33.18	1.94382	33.18	702.274
33.2	3.69955	33.2	702.557
33.22	3.50822	33.22	704.344
33.24	3.55685	33.24	703.936
33.26	3.63882	33.26	704.023
33.28	3.52857	33.28	704.141
33.3	3.50528	33.3	705.466
33.32	2.09657	33.32	706.125
33.34	1.92355	33.34	706.781
33.36	2.16571	33.36	707.346
33.38	2.82564	33.38	705.184
33.4	1.13906	33.4	706.266
33.42	0.59338	33.42	705.878
33.44	0.33994	33.44	706.294
33.46	-1.05896	33.46	704.328
33.48	-1.29278	33.48	704.689
33.5	-2.11437	33.5	703.218
33.52	-1.30733	33.52	701.738
33.54	-1.24693	33.54	703.505
33.56	-0.55496	33.56	703.041
33.58	-0.21277	33.58	702.64
33.6	-0.85849	33.6	701.377
33.62	-1.32964	33.62	701.457
33.64	-1.43924	33.64	701.413
33.66	-1.06698	33.66	701.427
33.68	-0.33643	33.68	701.315
33.7	-1.23452	33.7	702.704
33.72	-1.70305	33.72	703.729
33.74	-0.05717	33.74	703.756
33.76	-0.32237	33.76	703.307
33.78	-1.54671	33.78	702.145
33.8	-2.265	33.8	703.388
33.82	-2.29222	33.82	704.859
33.84	-3.28053	33.84	704.295
33.86	-5.13579	33.86	704.668
33.88	-4.13326	33.88	706.518
33.9	-5.38179	33.9	705.725
33.92	-4.05955	33.92	706.894
33.94	-2.93606	33.94	706.474
33.96	-1.40198	33.96	705.922
33.98	-1.99212	33.98	705.04
34	-2.89806	34	704.187
34.02	-2.10736	34.02	705.409
34.04	-2.39871	34.04	703.572
34.06	-1.82835	34.06	703.932
34.08	-0.34919	34.08	703.797
34.1	-0.13319	34.1	704.441
34.12	1.53492	34.12	705.15
34.14	3.17034	34.14	704.902
34.16	2.83322	34.16	706.611
34.18	3.20679	34.18	707.085
34.2	4.44077	34.2	708.219
34.22	5.25501	34.22	708.426
34.24	4.73482	34.24	705.844
34.26	4.27217	34.26	704.977
34.28	3.93701	34.28	703.54
34.3	3.03435	34.3	703.225
34.32	4.04146	34.32	702.428
34.34	3.9979	34.34	701.75
34.36	4.93439	34.36	701.383
34.38	4.05854	34.38	699.875
34.4	2.77666	34.4	699.474
34.42	2.84948	34.42	700.867
34.44	1.28778	34.44	701.044
34.46	3.09319	34.46	703.951
34.48	4.26963	34.48	704.356
34.5	4.60005	34.5	706.881
34.52	6.31916	34.52	709.477
34.54	7.36223	34.54	712.498
34.56	7.93324	34.56	716.436
34.58	9.57259	34.58	717.246
34.6	11.2668	34.6	717.833
34.62	11.5384	34.62	717.13
34.64	10.4259	34.64	716.107
34.66	9.42646	34.66	717.523
34.68	8.86247	34.68	720.005
34.7	8.53646	34.7	722.805
34.72	8.42229	34.72	724.167
34.74	7.39671	34.74	725.062
34.76	6.81376	34.76	726.229
34.78	5.74568	34.78	726.918
34.8	3.20849	34.8	730.292
34.82	2.79553	34.82	734.185
34.84	2.64867	34.84	736.707
34.86	3.71593	34.86	738.688
34.88	2.83091	34.88	738.58
34.9	3.66019	34.9	739.995
34.92	5.05697	34.92	739.708
34.94	5.21543	34.94	739.918
34.96	6.22516	34.96	739.023
34.98	6.9204	34.98	737.926
35	6.37799	35	735.445
35.02	4.62864	35.02	733.478
35.04	4.18233	35.04	731.166
35.06	3.03449	35.06	729.759
35.08	1.07723	35.08	727.827
35.1	0	35.1	725.167
35.12	-1.77013	35.12	722.641
35.14	-2.33529	35.14	720.842
35.16	-2.9606	35.16	719.446
35.18	-2.34499	35.18	716.533
35.2	-3.29524	35.2	716.482
35.22	-2.6757	35.22	714.774
35.24	-2.91788	35.24	712.576
35.26	-4.10678	35.26	708.966
35.28	-4.26527	35.28	707.426
35.3	-3.35413	35.3	704.494
35.32	-3.88202	35.32	702.399
35.34	-4.71655	35.34	700.345
35.36	-4.41607	35.36	700.695
35.38	-5.47944	35.38	700.037
35.4	-5.68958	35.4	699.212
35.42	-5.73692	35.42	699.924
35.44	-4.70222	35.44	699.247
35.46	-4.18532	35.46	699.329
35.48	-3.34153	35.48	699.141
35.5	-1.07962	35.5	699.408
35.52	-0.21948	35.52	700.57
35.54	-0.26225	35.54	701.005
35.56	0.62666	35.56	700.334
35.58	1.16055	35.58	699.574
35.6	1.35708	35.6	701.163
35.62	1.4078	35.62	700.308
35.64	0.73476	35.64	700.179
35.66	-0.61758	35.66	700.066
35.68	-1.10102	35.68	701.306
35.7	-1.33208	35.7	700.095
35.72	-2.46214	35.72	700.986
35.74	-2.54675	35.74	701.211
35.76	-2.23058	35.76	701.146
35.78	-3.30767	35.78	700.48
35.8	-2.1167	35.8	700.828
35.82	-0.7577	35.82	700.904
35.84	0.55553	35.84	701.464
35.86	0.26758	35.86	700.561
35.88	0.7642	35.88	700.974
35.9	0.10555	35.9	701.132
35.92	-0.35958	35.92	700.504
35.94	-1.32945	35.94	700.277
35.96	-0.58503	35.96	699.456
35.98	-0.86579	35.98	698.678
36	0.73643	36	699.507
36.02	0.12746	36.02	698.334
36.04	-1.4596	36.04	698.819
36.06	-2.521	36.06	699.15
36.08	-2.11134	36.08	699.416
36.1	-2.78765	36.1	698.717
36.12	-2.35575	36.12	698.229
36.14	-2.38806	36.14	696.689
36.16	-3.42461	36.16	695.13
36.18	-2.08785	36.18	695.709
36.2	-0.58436	36.2	694.312
36.22	0.0306	36.22	694.906
36.24	0.60438	36.24	695.987
36.26	1.46387	36.26	696.448
36.28	3.37598	36.28	697.767
36.3	2.42835	36.3	697.074
36.32	2.432	36.32	696.57
36.34	3.11365	36.34	697.51
36.36	3.80118	36.36	696.56
36.38	5.03068	36.38	696.353
36.4	5.0203	36.4	696.988
36.42	4.25608	36.42	696.695
36.44	2.89689	36.44	697.239
36.46	2.53541	36.46	697.786
36.48	1.44363	36.48	697.77
36.5	1.09784	36.5	697.469
36.52	2.23097	36.52	697.456
36.54	1.02935	36.54	696.822
36.56	1.32821	36.56	697.092
36.58	2.36	36.58	695.751
36.6	2.49673	36.6	695.489
36.62	3.46444	36.62	696.888
36.64	5.30826	36.64	698.54
36.66	6.25047	36.66	699.463
36.68	5.45814	36.68	698.883
36.7	4.0741	36.7	698.158
36.72	2.17421	36.72	697.507
36.74	2.92879	36.74	697.847
36.76	3.16097	36.76	696.388
36.78	3.22577	36.78	696.646
36.8	2.12222	36.8	695.727
36.82	2.40474	36.82	696.457
36.84	0.91675	36.84	697.617
36.86	0.37352	36.86	698.859
36.88	1.29677	36.88	699.361
36.9	2.36975	36.9	699.02
36.92	1.89059	36.92	699.77
36.94	1.67687	36.94	700.591
36.96	3.62137	36.96	702.071
36.98	3.48023	36.98	701.506
37	5.94582	37	702.836
37.02	7.07175	37.02	703.94
37.04	8.69785	37.04	704.507
37.06	9.0778	37.06	703.032
37.08	8.17954	37.08	702.129
37.1	7.89783	37.1	702.623
37.12	6.85312	37.12	702.934
37.14	7.68353	37.14	702.083
37.16	6.63163	37.16	700.945
37.18	5.1698	37.18	700.49
37.2	3.81976	37.2	700.664
37.22	2.5253	37.22	701.495
37.24	0.82613	37.24	701.659
37.26	0.12663	37.26	702.279
37.28	0.77463	37.28	703.389
37.3	0.02871	37.3	702.598
37.32	0.39819	37.32	704.976
37.34	2.9272	37.34	707.669
37.36	4.58469	37.36	708.222
37.38	4.55665	37.38	707.206
37.4	6.78295	37.4	707.576
37.42	7.37211	37.42	709.362
37.44	8.63338	37.44	710.131
37.46	9.23365	37.46	709.189
37.48	9.35599	37.48	709.835
37.5	12.0589	37.5	710.615
37.52	12.9567	37.52	710.539
37.54	14.4762	37.54	709.76
37.56	15.3275	37.56	709.144
37.58	15.7199	37.58	709.145
37.6	17.3284	37.6	710.099
37.62	17.9136	37.62	708.328
37.64	18.5126	37.64	707.918
37.66	20.41	37.66	707.601
37.68	21.481	37.68	706.597
37.7	21.1731	37.7	705.643
37.72	21.6858	37.72	705.566
37.74	21.2282	37.74	704.723
37.76	20.8399	37.76	703.809
37.78	20.2862	37.78	704.678
37.8	20.8832	37.8	705.435
37.82	20.4799	37.82	707.242
37.84	20.4682	37.84	708.862
37.86	20.401	37.86	709.147
37.88	20.8626	37.88	712.25
37.9	21.8441	37.9	714.935
37.92	21.816	37.92	719.024
37.94	22.3365	37.94	720.495
37.96	22.7714	37.96	723.43
37.98	23.082	37.98	728.464
38	24.1145	38	731.973
38.02	23.432	38.02	735
38.04	23.7734	38.04	740.065
38.06	24.8136	38.06	744.03
38.08	24.2691	38.08	747.211
38.1	24.8341	38.1	750.164
38.12	25.3095	38.12	752.913
38.14	25.3063	38.14	757.626
38.16	26.5113	38.16	762.668
38.18	26.3662	38.18	767.034
38.2	25.823	38.2	770.751
38.22	25.0424	38.22	775.955
38.24	25.2838	38.24	778.484
38.26	25.2538	38.26	780.483
38.28	24.6301	38.28	783.185
38.3	23.9221	38.3	784.276
38.32	23.3612	38.32	784.733
38.34	23.3515	38.34	782.753
38.36	23.1221	38.36	780.258
38.38	22.9783	38.38	777.685
38.4	22.5103	38.4	773.477
38.42	22.8314	38.42	768.784
38.44	23.1924	38.44	763.606
38.46	23.9764	38.46	757.903
38.48	23.7751	38.48	750.505
38.5	24.5728	38.5	744.517
38.52	23.481	38.52	739.153
38.54	21.3529	38.54	734.022
38.56	20.694	38.56	729.111
38.58	18.5097	38.58	725.849
38.6	16.4372	38.6	722.633
38.62	15.8711	38.62	719.693
38.64	15.5403	38.64	716.414
38.66	13.5894	38.66	714.742
38.68	12.8402	38.68	713.735
38.7	12.1009	38.7	711.47
38.72	10.7462	38.72	710.282
38.74	11.6623	38.74	709.107
38.76	10.8922	38.76	706.674
38.78	12.5883	38.78	705.098
38.8	13.0114	38.8	704.602
38.82	13.3527	38.82	703.688
38.84	11.6143	38.84	703.144
38.86	11.5562	38.86	703.911
38.88	11.5805	38.88	702.175
38.9	11.4276	38.9	702.083
38.92	10.3587	38.92	701.909
38.94	9.50422	38.94	702.413
38.96	9.28266	38.96	702.467
38.98	7.96662	38.98	702.944
39	8.43809	39	701.188
39.02	8.5552	39.02	700.419
39.04	8.02831	39.04	700.109
39.06	7.4295	39.06	699.047
39.08	7.96635	39.08	698.302
39.1	7.2479	39.1	697.276
39.12	7.73506	39.12	698.449
39.14	8.7152	39.14	698.067
39.16	8.73685	39.16	698.31
39.18	8.74151	39.18	697.976
39.2	7.67915	39.2	700.827
39.22	6.44876	39.22	700.739
39.24	5.08238	39.24	700.174
39.26	5.29233	39.26	701.492
39.28	4.72032	39.28	701.634
39.3	2.80866	39.3	702.801
39.32	2.29289	39.32	704.205
39.34	0.85066	39.34	704.315
39.36	0.02498	39.36	704.404
39.38	-0.48687	39.38	703.477
39.4	-0.33446	39.4	702.601
39.42	-1.28305	39.42	702.312
39.44	-1.66742	39.44	701.823
39.46	-1.35024	39.46	700.892
39.48	-0.62967	39.48	700.018
39.5	0.09745	39.5	699.179
39.52	1.11289	39.52	698.726
39.54	0.99463	39.54	698.194
39.56	1.53737	39.56	698.297
39.58	1.56621	39.58	698.062
39.6	2.1338	39.6	697.439
39.62	1.84358	39.62	696.334
39.64	1.31669	39.64	694.983
39.66	0	39.66	696.143
39.68	0.17921	39.68	696.19
39.7	-0.34378	39.7	696.487
39.72	0.79849	39.72	696.606
39.74	-0.37765	39.74	696.769
39.76	0.17945	39.76	697.599
39.78	1.47994	39.78	697.696
39.8	1.64215	39.8	698.467
39.82	1.56375	39.82	698.573
39.84	1.82272	39.84	698.96
39.86	2.59951	39.86	699.446
39.88	3.36583	39.88	699.03
39.9	3.85364	39.9	698.533
39.92	3.59021	39.92	697.888
39.94	3.22806	39.94	697.977
39.96	3.63676	39.96	697.898
39.98	4.48415	39.98	697.818
40	3.48258	40	697.426
40.02	3.15639	40.02	698.478
40.04	2.14567	40.04	699.017
40.06	1.26047	40.06	700.566
40.08	1.75351	40.08	699.642
40.1	0.34003	40.1	699.478
40.12	0.41332	40.12	698.581
40.14	-1.15903	40.14	697.705
40.16	-0.70326	40.16	698.091
40.18	-0.44952	40.18	698.228
40.2	-1.69889	40.2	698.394
40.22	-1.9355	40.22	699.385
40.24	-1.00899	40.24	699.137
40.26	-1.40906	40.26	699.776
40.28	-2.12623	40.28	699.684
40.3	-1.63254	40.3	698.649
40.32	-1.92996	40.32	699.027
40.34	-1.65007	40.34	699.55
40.36	0.09697	40.36	699.858
40.38	0.48604	40.38	700.51
40.4	-0.29127	40.4	701.632
40.42	0.57116	40.42	703.188
40.44	0.17044	40.44	703.562
40.46	-0.39373	40.46	703.114
40.48	-0.82976	40.48	701.116
40.5	-1.11411	40.5	699.558
40.52	-0.6433	40.52	698.147
40.54	-0.51706	40.54	698.156
40.56	0.19762	40.56	698.176
40.58	0.51478	40.58	697.794
40.6	0.23697	40.6	698.051
40.62	0.23442	40.62	698.204
40.64	-0.30099	40.64	698.282
40.66	-0.75663	40.66	698.889
40.68	-1.10897	40.68	698.574
40.7	-0.00070682	40.7	698.244
40.72	-1.50767	40.72	698.001
40.74	-0.6472	40.74	697.419
40.76	-0.78182	40.76	697.49
40.78	-1.85597	40.78	697.332
40.8	-0.4901	40.8	697.182
40.82	-0.11344	40.82	697.679
40.84	-0.21015	40.84	697.656
40.86	-0.73771	40.86	696.997
40.88	0.88184	40.88	696.803
40.9	2.1869	40.9	697.297
40.92	2.96107	40.92	699.219
40.94	2.84541	40.94	700.841
40.96	2.80886	40.96	701.208
40.98	2.00474	40.98	701.875
41	1.63147	41	702.395
41.02	1.40924	41.02	702.633
41.04	1.51195	41.04	702.971
41.06	2.35019	41.06	702.558
41.08	2.22734	41.08	702.82
41.1	1.33038	41.1	703.071
41.12	0.20654	41.12	700.683
41.14	0	41.14	700.84
41.16	-0.30053	41.16	700.589
41.18	0.52937	41.18	700.222
41.2	1.7764	41.2	700.019
41.22	0.52065	41.22	700.172
41.24	1.81345	41.24	699.222
41.26	1.11867	41.26	697.625
41.28	2.77563	41.28	698.098
41.3	3.74284	41.3	697.723
41.32	4.04904	41.32	697.817
41.34	3.86161	41.34	696.778
41.36	4.20704	41.36	695.736
41.38	4.22818	41.38	693.921
41.4	3.78315	41.4	693.146
41.42	3.25183	41.42	692.686
41.44	3.64629	41.44	692.559
41.46	2.82859	41.46	692.458
41.48	2.66797	41.48	693.383
41.5	1.75744	41.5	693.464
41.52	1.78773	41.52	691.831
41.54	1.98997	41.54	694.058
41.56	2.06996	41.56	694.909
41.58	1.47129	41.58	695.073
41.6	1.09949	41.6	694.873
41.62	0.10199	41.62	694.91
41.64	0.34543	41.64	693.338
41.66	-1.04697	41.66	692.356
41.68	0.31906	41.68	693.428
41.7	0.31405	41.7	693.508
41.72	-0.04272	41.72	694.241
41.74	-0.11246	41.74	694.531
41.76	-0.75232	41.76	694.515
41.78	-1.34576	41.78	695.093
41.8	-3.20366	41.8	695.542
41.82	-3.35513	41.82	696.098
41.84	-3.50855	41.84	697.043
41.86	-3.39719	41.86	699.09
41.88	-2.32472	41.88	699.981
41.9	-1.94334	41.9	700.921
41.92	-1.03629	41.92	701.319
41.94	-0.5614	41.94	702.945
41.96	-1.12215	41.96	702.654
41.98	-1.6731	41.98	702.457
42	-0.83339	42	702.285
42.02	-1.5249	42.02	701.839
42.04	-1.35011	42.04	700.131
42.06	0.20486	42.06	699.019
42.08	0.11485	42.08	700.195
42.1	0.00196	42.1	699.004
42.12	0.47423	42.12	699.53
42.14	0.96023	42.14	698.501
42.16	-0.00719	42.16	697.143
42.18	-0.63855	42.18	698.054
42.2	-1.34445	42.2	697.258
42.22	-1.33442	42.22	696.517
42.24	-1.6075	42.24	697.484
42.26	-2.01329	42.26	698.127
42.28	-1.97385	42.28	698.265
42.3	-1.98736	42.3	699.656
42.32	-1.18361	42.32	699.418
42.34	-1.60771	42.34	699.695
42.36	-2.85627	42.36	700.408
42.38	-3.12935	42.38	700.587
42.4	-2.98006	42.4	699.223
42.42	-2.12924	42.42	698.688
42.44	-0.99989	42.44	698.057
42.46	0.44655	42.46	697.695
42.48	0.54811	42.48	698.334
42.5	1.56696	42.5	697.307
42.52	2.15561	42.52	697.381
42.54	1.79819	42.54	696.027
42.56	1.72976	42.56	696.4
42.58	2.07257	42.58	696.757
42.6	2.97505	42.6	695.328
42.62	2.13185	42.62	694.424
42.64	1.87381	42.64	695.223
42.66	1.14373	42.66	695.712
42.68	0.40907	42.68	696.594
42.7	0.52043	42.7	696.455
42.72	-0.00894	42.72	696.07
42.74	-0.44677	42.74	696.328
42.76	0	42.76	696.615
42.78	1.33102	42.78	696.236
42.8	1.13866	42.8	695.156
42.82	1.6315	42.82	695.099
42.84	1.47968	42.84	695.674
42.86	2.58971	42.86	694.991
42.88	1.77493	42.88	695.244
42.9	1.99839	42.9	694.599
42.92	1.33268	42.92	695.461
42.94	1.72875	42.94	695.435
42.96	2.11894	42.96	696.226
42.98	1.71671	42.98	697.338
43	2.32985	43	697.112
43.02	0.73834	43.02	697.451
43.04	0.33023	43.04	699.185
43.06	-0.65847	43.06	699.439
43.08	-2.70502	43.08	699.43
43.1	-2.3338	43.1	699.348
43.12	-2.47254	43.12	700.151
43.14	-2.00782	43.14	700.209
43.16	-2.47216	43.16	700.635
43.18	-2.98488	43.18	700.671
43.2	-3.07786	43.2	699.657
43.22	-3.4742	43.22	699.301
43.24	-0.96894	43.24	699.354
43.26	0.73867	43.26	699.369
43.28	1.00202	43.28	698.997
43.3	3.36997	43.3	698.005
43.32	4.01384	43.32	698.436
43.34	6.48771	43.34	697.24
43.36	5.87561	43.36	698.529
43.38	6.43971	43.38	699.644
43.4	6.63833	43.4	698.831
43.42	6.73562	43.42	699.427
43.44	5.58543	43.44	700.476
43.46	6.14953	43.46	700.347
43.48	5.43478	43.48	699.992
43.5	6.20091	43.5	700.269
43.52	7.14814	43.52	702.146
43.54	5.97573	43.54	701.795
43.56	5.79645	43.56	701.069
43.58	5.40599	43.58	701.055
43.6	5.17898	43.6	701.061
43.62	6.47338	43.62	699.989
43.64	9.30032	43.64	701.024
43.66	9.8873	43.66	702.013
43.68	10.2454	43.68	701.379
43.7	10.5108	43.7	701.196
43.72	11.1592	43.72	701.104
43.74	11.2552	43.74	701.725
43.76	11.5584	43.76	702.414
43.78	12.2827	43.78	702.314
43.8	13.9171	43.8	701.218
43.82	15.5096	43.82	701.506
43.84	15.9599	43.84	702.416
43.86	18.7294	43.86	702.572
43.88	18.2441	43.88	702.041
43.9	19.2502	43.9	704.685
43.92	20.3164	43.92	706.424
43.94	19.3028	43.94	706.025
43.96	18.5266	43.96	707.64
43.98	17.8237	43.98	709.311
44	17.9196	44	709.508
44.02	19.3016	44.02	709.887
44.04	19.1171	44.04	712.562
44.06	18.0604	44.06	714.451
44.08	17.9943	44.08	717.105
44.1	16.8493	44.1	718.9
44.12	17.2938	44.12	722.297
44.14	16.7562	44.14	726.186
44.16	17.0974	44.16	728.007
44.18	17.6778	44.18	730.538
44.2	18.0451	44.2	733.77
44.22	16.6909	44.22	738.144
44.24	16.4666	44.24	741.265
44.26	16.6567	44.26	743.949
44.28	14.7755	44.28	746.691
44.3	14.8702	44.3	747.929
44.32	14.1816	44.32	748.514
44.34	13.578	44.34	748.134
44.36	13.3255	44.36	749.118
44.38	14.786	44.38	746.876
44.4	15.3991	44.4	744.342
44.42	16.3215	44.42	742.163
44.44	15.8147	44.44	739.913
44.46	17.2522	44.46	737.652
44.48	18.2544	44.48	736.571
44.5	18.0333	44.5	734.868
44.52	17.9449	44.52	733.785
44.54	17.1641	44.54	731.342
44.56	15.7164	44.56	730.292
44.58	16.0445	44.58	728.775
44.6	14.1136	44.6	728.945
44.62	14.1547	44.62	728.174
44.64	14.4599	44.64	726.002
44.66	14.2675	44.66	725.061
44.68	11.9327	44.68	723.757
44.7	11.2238	44.7	721.657
44.72	10.2979	44.72	721.452
44.74	9.90348	44.74	720.433
44.76	8.9004	44.76	718.738
44.78	8.44718	44.78	716.78
44.8	8.19663	44.8	713.687
44.82	7.8879	44.82	710.988
44.84	6.19963	44.84	708.678
44.86	6.80754	44.86	706.158
44.88	5.92018	44.88	707.019
44.9	5.66767	44.9	705.173
44.92	4.78882	44.92	703.557
44.94	3.96227	44.94	702.396
44.96	4.28838	44.96	702.79
44.98	5.08001	44.98	700.837
45	5.63757	45	701.529
45.02	6.41089	45.02	702.004
45.04	5.60592	45.04	700.796
45.06	5.68751	45.06	701.066
45.08	5.24867	45.08	702.173
45.1	5.24722	45.1	702.333
45.12	5.13725	45.12	703.751
45.14	5.12338	45.14	704.186
45.16	4.34848	45.16	703.95
45.18	4.85178	45.18	704.328
45.2	4.04419	45.2	703.951
45.22	3.22548	45.22	704.563
45.24	2.3682	45.24	705.673
45.26	3.05783	45.26	707.071
45.28	2.88575	45.28	709.205
45.3	3.62964	45.3	708.275
45.32	3.19538	45.32	707.984
45.34	2.66566	45.34	706.389
45.36	2.66945	45.36	705.908
45.38	2.01223	45.38	705.004
45.4	2.64956	45.4	703.966
45.42	1.57325	45.42	702.532
45.44	1.35017	45.44	700.118
45.46	1.97507	45.46	700.127
45.48	2.94977	45.48	700.256
45.5	3.50144	45.5	700.457
45.52	4.22703	45.52	700.708
45.54	4.6728	45.54	700.064
45.56	5.52653	45.56	699.963
45.58	6.24689	45.58	699.131
45.6	5.4478	45.6	700.093
45.62	6.42903	45.62	700.929
45.64	6.5322	45.64	702.218
45.66	6.32219	45.66	703.158
45.68	6.87125	45.68	702.68
45.7	6.51348	45.7	701.95
45.72	6.36559	45.72	700.613
45.74	5.43639	45.74	700.04
45.76	5.58924	45.76	701.131
45.78	7.56099	45.78	700.983
45.8	7.5419	45.8	700.874
45.82	8.699	45.82	701.55
45.84	10.5884	45.84	702.722
45.86	11.2741	45.86	704.603
45.88	12.5116	45.88	705.936
45.9	12.9031	45.9	707.93
45.92	12.4427	45.92	707.242
45.94	11.9895	45.94	708.575
45.96	11.9109	45.96	708.441
45.98	10.3422	45.98	707.624
46	8.82396	46	708.603
46.02	7.65416	46.02	708.977
46.04	5.95609	46.04	709.769
46.06	5.68723	46.06	709.723
46.08	4.09704	46.08	709.125
46.1	2.51534	46.1	708.621
46.12	2.88656	46.12	707.267
46.14	2.62621	46.14	706.862
46.16	3.67478	46.16	706.742
46.18	4.74297	46.18	705.907
46.2	4.92263	46.2	705.092
46.22	7.68157	46.22	704.18
46.24	8.40258	46.24	704.445
46.26	7.97093	46.26	704.502
46.28	9.16138	46.28	704.365
46.3	10.1877	46.3	704.697
46.32	10.9166	46.32	703.707
46.34	11.7128	46.34	704.559
46.36	11.4642	46.36	703.619
46.38	12.8155	46.38	704.204
46.4	13.6764	46.4	704.181
46.42	13.8123	46.42	704.874
46.44	14.7079	46.44	705.794
46.46	14.679	46.46	705.045
46.48	13.8805	46.48	704.858
46.5	13.6313	46.5	704.454
46.52	13.4174	46.52	704.15
46.54	12.7967	46.54	703.337
46.56	11.2536	46.56	703.76
46.58	10.8377	46.58	704.077
46.6	9.95227	46.6	703.472
46.62	9.3879	46.62	703.047
46.64	8.76468	46.64	703.929
46.66	8.49322	46.66	703.694
46.68	8.42705	46.68	703.357
46.7	8.54263	46.7	704.253
46.72	9.08777	46.72	703.829
46.74	9.06802	46.74	703.761
46.76	8.50234	46.76	703.801
46.78	10.8409	46.78	703.803
46.8	10.7322	46.8	702.958
46.82	11.4062	46.82	703.115
46.84	11.8565	46.84	704.718
46.86	11.5543	46.86	705.103
46.88	11.9948	46.88	707.431
46.9	11.8155	46.9	709.347
46.92	13.2963	46.92	711.402
46.94	13.7283	46.94	711.7
46.96	12.654	46.96	712.959
46.98	13.0206	46.98	714.381
47	11.8011	47	714.458
47.02	12.6614	47.02	715.323
47.04	11.6008	47.04	717.044
47.06	10.6709	47.06	716.859
47.08	10.6093	47.08	716.6
47.1	10.4601	47.1	716.564
47.12	9.61725	47.12	715.439
47.14	7.81391	47.14	715.303
47.16	7.5529	47.16	715.657
47.18	8.24973	47.18	715.339
47.2	8.89752	47.2	715.685
47.22	9.47796	47.22	716.249
47.24	8.44612	47.24	718.16
47.26	8.6807	47.26	718.255
47.28	8.94601	47.28	718.924
47.3	9.91285	47.3	717.304
47.32	11.593	47.32	716.429
47.34	10.5128	47.34	713.003
47.36	10.4368	47.36	711.87
47.38	10.6452	47.38	711.787
47.4	10.6314	47.4	710.658
47.42	9.93165	47.42	710.204
47.44	8.21134	47.44	709.107
47.46	7.61493	47.46	707.758
47.48	6.95837	47.48	705.569
47.5	4.94255	47.5	704.755
47.52	3.67337	47.52	703.69
47.54	2.6801	47.54	703.669
47.56	3.32723	47.56	703.801
47.58	3.56639	47.58	704.401
47.6	2.13899	47.6	705.197
47.62	1.28825	47.62	705.435
47.64	0.67549	47.64	705.469
47.66	0.76885	47.66	705.237
47.68	0.34112	47.68	704.93
47.7	1.50673	47.7	704.119
47.72	2.73052	47.72	703.751
47.74	2.02362	47.74	703.291
47.76	3.68089	47.76	704.647
47.78	2.79288	47.78	705.118
47.8	2.02517	47.8	703.577
47.82	1.94004	47.82	703.203
47.84	2.54141	47.84	703.341
47.86	3.08328	47.86	703.569
47.88	4.26654	47.88	702.557
47.9	4.05391	47.9	702.151
47.92	5.62095	47.92	702.122
47.94	6.03337	47.94	702.556
47.96	5.85801	47.96	703.877
47.98	5.83369	47.98	704.544
48	5.23662	48	704.342
48.02	6.54149	48.02	703.898
48.04	6.06538	48.04	702.859
48.06	5.03746	48.06	703.685
48.08	4.90983	48.08	703.146
48.1	5.4092	48.1	702.652
48.12	5.90204	48.12	702.619
48.14	4.89569	48.14	703.099
48.16	5.34864	48.16	702.055
48.18	4.47044	48.18	701.126
48.2	2.52457	48.2	700.213
48.22	3.47834	48.22	700.1
48.24	3.57693	48.24	700.077
48.26	4.41105	48.26	698.907
48.28	4.99935	48.28	698.682
48.3	4.39705	48.3	697.562
48.32	4.53291	48.32	699.389
48.34	4.85314	48.34	700.08
48.36	4.25019	48.36	700.914
48.38	4.2749	48.38	700.431
48.4	3.76087	48.4	701.169
48.42	2.81402	48.42	701.817
48.44	1.77629	48.44	701.927
48.46	0.82355	48.46	703.687
48.48	0.71619	48.48	702.468
48.5	-0.37842	48.5	703.837
48.52	0	48.52	704.479
48.54	-0.06044	48.54	705.135
48.56	-0.20261	48.56	704.907
48.58	-0.93581	48.58	704.595
48.6	-2.41698	48.6	705.249
48.62	-1.4869	48.62	704.577
48.64	-0.71112	48.64	704.549
48.66	0.64198	48.66	705.028
48.68	1.62109	48.68	705.72
48.7	1.98367	48.7	705.65
48.72	2.03438	48.72	706.647
48.74	3.77518	48.74	707.69
48.76	3.50683	48.76	707.449
48.78	3.09202	48.78	708.099
48.8	2.38758	48.8	707.63
48.82	2.39187	48.82	707.397
48.84	2.01499	48.84	706.021
48.86	2.12454	48.86	705.042
48.88	2.58257	48.88	703.487
48.9	3.38254	48.9	703.418
48.92	4.27078	48.92	701.44
48.94	5.0799	48.94	701.728
48.96	4.93185	48.96	699.52
48.98	5.49188	48.98	699.278
49	5.2196	49	699.774
49.02	4.69496	49.02	699.523
49.04	4.85224	49.04	700.229
49.06	4.43678	49.06	701.015
49.08	3.92587	49.08	700.984
49.1	3.31754	49.1	701.69
49.12	2.71051	49.12	701.449
49.14	2.31075	49.14	702.513
49.16	1.21141	49.16	701.44
49.18	0.02053	49.18	701.77
49.2	-0.44788	49.2	699.861
49.22	-0.08662	49.22	700.335
49.24	0.08635	49.24	699.42
49.26	1.12235	49.26	699.389
49.28	0.46891	49.28	699.036
49.3	0.96617	49.3	697.598
49.32	1.05218	49.32	697.633
49.34	2.49092	49.34	699.01
49.36	3.34908	49.36	698.875
49.38	3.78815	49.38	700.95
49.4	1.99381	49.4	702.401
49.42	1.72939	49.42	703.403
49.44	2.23384	49.44	703.609
49.46	3.03446	49.46	704.124
49.48	3.74683	49.48	704.759
49.5	3.83153	49.5	705.214
49.52	3.67956	49.52	703.427
49.54	3.04115	49.54	704.225
49.56	3.54887	49.56	703.466
49.58	4.30046	49.58	704.14
49.6	4.73103	49.6	702.541
49.62	5.07726	49.62	703.034
49.64	3.54445	49.64	701.633
49.66	3.41274	49.66	701.376
49.68	2.67757	49.68	702.189
49.7	3.66323	49.7	703.056
49.72	3.98461	49.72	705.267
49.74	4.67344	49.74	706.094
49.76	4.88367	49.76	707.028
49.78	3.66991	49.78	707.455
49.8	2.87067	49.8	708.802
49.82	4.3761	49.82	708.932
49.84	5.49056	49.84	709.666
49.86	5.45039	49.86	709.694
49.88	4.89632	49.88	709.78
49.9	3.8349	49.9	709.144
49.92	3.23703	49.92	708.76
49.94	2.83661	49.94	709.745
[truncated: 503 more rows]

## Sheet: Fig.2e
without annaeling		with annaeling		preillumination
wavelength	intensity	wavelength	intensity	wavelength	intensity
459.918	0.000338774	459.918	0.00279	469.875	-0.000733943
460.504	0.000333932	460.504	0.00238	470.46	0.00435
461.09	0.00034226	461.09	0.00287	471.046	0.00277
461.676	0.000447437	461.676	0.00291	471.631	0.00437
462.262	0.000453636	462.262	0.00304	472.216	-0.00248
462.848	0.00047746	462.848	0.00199	472.802	-0.00538
463.433	0.000459253	463.433	0.00227	473.387	-0.00361
464.019	0.000443757	464.019	0.00272	473.972	-0.00227
464.605	0.000412185	464.605	0.00265	474.557	0.00352
465.191	0.000352333	465.191	0.00306	475.142	-0.00154
465.776	0.000420707	465.776	0.00275	475.727	0.00157
466.362	0.000540218	466.362	0.00312	476.312	0.00139
466.947	0.000611304	466.947	0.00314	476.897	0.00197
467.533	0.00058961	467.533	0.00261	477.482	0.00294
468.119	0.000568885	468.119	0.00291	478.067	-0.00103
468.704	0.000554357	468.704	0.00278	478.652	0.000746484
469.289	0.000606849	469.289	0.00288	479.237	-0.00127
469.875	0.000523947	469.875	0.00301	479.822	0.000833568
470.46	0.00053247	470.46	0.00292	480.407	0.000955486
471.046	0.000538862	471.046	0.0037	480.991	0.00163
471.631	0.000615759	471.631	0.0032	481.576	-0.000298523
472.216	0.000685296	472.216	0.00299	482.161	-0.000472691
472.802	0.000684133	472.802	0.00318	482.746	-0.00502
473.387	0.000701179	473.387	0.00352	483.33	-0.00272
473.972	0.000659534	473.972	0.0038	483.915	-0.00221
474.557	0.000707764	474.557	0.00337	484.499	-0.000716526
475.142	0.000745148	475.142	0.00278	485.084	0.00143
475.727	0.000799383	475.727	0.0027	485.668	-0.00268
476.312	0.000756188	476.312	0.00253	486.253	-0.00376
476.897	0.00078563	476.897	0.0028	486.837	-0.00739
477.482	0.000830567	477.482	0.00301	487.422	-0.00772
478.067	0.000926447	478.067	0.00278	488.006	-0.00214
478.652	0.000979713	478.652	0.00247	488.59	0.000624566
479.237	0.00102	479.237	0.0022	489.175	0.00386
479.822	0.00112	479.822	0.00238	489.759	0.00437
480.407	0.00119	480.407	0.0033	490.343	0.00426
480.991	0.00125	480.991	0.00375	490.927	0.00709
481.576	0.00127	481.576	0.0041	491.512	0.00348
482.161	0.00142	482.161	0.00371	492.096	0.00237
482.746	0.00155	482.746	0.00333	492.68	0.002
483.33	0.00177	483.33	0.00306	493.264	0.000276231
483.915	0.00187	483.915	0.00293	493.848	0.000328481
484.499	0.00205	484.499	0.00329	494.432	-0.000228857
485.084	0.00223	485.084	0.00385	495.016	0.000136896
485.668	0.00242	485.668	0.00377	495.6	0.0015
486.253	0.00264	486.253	0.00402	496.184	-0.00106
486.837	0.00277	486.837	0.00336	496.767	0.000520066
487.422	0.0031	487.422	0.00329	497.351	-0.00385
488.006	0.00334	488.006	0.00237	497.935	-0.00317
488.59	0.00367	488.59	0.00283	498.519	0.00249
489.175	0.0039	489.175	0.00334	499.102	0.00395
489.759	0.00433	489.759	0.00397	499.686	0.00432
490.343	0.00483	490.343	0.00365	500.27	0.00071165
490.927	0.00531	490.927	0.00355	500.853	0.00521
491.512	0.00576	491.512	0.00301	501.437	0.00686
492.096	0.0063	492.096	0.0034	502.021	0.00329
492.68	0.00687	492.68	0.00258	502.604	0.00487
493.264	0.0076	493.264	0.00298	503.187	-0.00218
493.848	0.0083	493.848	0.00366	503.771	-0.000855861
494.432	0.00921	494.432	0.00368	504.354	-0.00312
495.016	0.0101	495.016	0.00303	504.938	0.000955486
495.6	0.01117	495.6	0.00256	505.521	-0.00129
496.184	0.01228	496.184	0.0033	506.104	-0.00558
496.767	0.01351	496.767	0.00403	506.688	-0.00723
497.351	0.0149	497.351	0.00327	507.271	-0.0047
497.935	0.01641	497.935	0.00313	507.854	-0.00477
498.519	0.01819	498.519	0.00274	508.437	-0.00399
499.102	0.02004	499.102	0.00313	509.02	0.0016
499.686	0.02218	499.686	0.00379	509.603	0.0048
500.27	0.02447	500.27	0.00384	510.186	0.00858
500.853	0.02707	500.853	0.00342	510.769	0.000990319
501.437	0.02996	501.437	0.00355	511.352	-0.000716526
502.021	0.03306	502.021	0.0042	511.935	-0.00509
502.604	0.03652	502.604	0.00451	512.518	0.000972902
503.187	0.04018	503.187	0.00435	513.101	0.00303
503.771	0.04445	503.771	0.00391	513.684	0.00397
504.354	0.04922	504.354	0.00439	514.267	0.0039
504.938	0.0546	504.938	0.00467	514.849	0.00163
505.521	0.0604	505.521	0.00525	515.432	0.00754
506.104	0.06679	506.104	0.00489	516.015	0.00531
506.688	0.07386	506.688	0.00483	516.598	0.00655
507.271	0.08176	507.271	0.0043	517.18	0.00733
507.854	0.09075	507.854	0.00487	517.763	0.00878
508.437	0.10079	508.437	0.00388	518.345	0.00726
509.02	0.11216	509.02	0.00469	518.928	0.00524
509.603	0.12463	509.603	0.00499	519.51	0.00679
510.186	0.1388	510.186	0.00568	520.093	0.01167
510.769	0.15462	510.769	0.00467	520.675	0.01139
511.352	0.1726	511.352	0.00478	521.258	0.01731
511.935	0.19303	511.935	0.00561	521.84	0.02612
512.518	0.21583	512.518	0.00681	522.422	0.03744
513.101	0.2417	513.101	0.00667	523.005	0.04667
513.684	0.27079	513.684	0.00672	523.587	0.06223
514.267	0.30365	514.267	0.00669	524.169	0.08578
514.849	0.34031	514.849	0.00713	524.751	0.12009
515.432	0.38109	515.432	0.00695	525.333	0.16586
516.015	0.4264	516.015	0.00726	525.915	0.21253
516.598	0.47551	516.598	0.0068	526.497	0.26874
517.18	0.5279	517.18	0.00709	527.079	0.33071
517.763	0.58317	517.763	0.00755	527.661	0.40539
518.345	0.63966	518.345	0.00892	528.243	0.48493
518.928	0.69699	518.928	0.01007	528.825	0.56115
519.51	0.75273	519.51	0.01144	529.407	0.63714
520.093	0.80633	520.093	0.01339	529.989	0.69674
520.675	0.85513	520.675	0.0167	530.571	0.75664
521.258	0.8984	521.258	0.02096	531.153	0.81049
521.84	0.93478	521.84	0.02721	531.734	0.86415
522.422	0.96324	522.422	0.03575	532.316	0.90727
523.005	0.98351	523.005	0.04907	532.898	0.94547
523.587	0.99549	523.587	0.06764	533.479	0.97515
524.169	1	524.169	0.09324	534.061	0.99418
524.751	0.99735	524.751	0.12571	534.643	1
525.333	0.98715	525.333	0.16729	535.224	0.9976
525.915	0.9703	525.915	0.21816	535.806	0.98948
526.497	0.94635	526.497	0.27805	536.387	0.97988
527.079	0.91839	527.079	0.34398	536.968	0.96076
527.661	0.88688	527.661	0.41575	537.55	0.94031
528.243	0.85287	528.243	0.49161	538.131	0.90919
528.825	0.81593	528.825	0.56878	538.712	0.87672
529.407	0.777	529.407	0.64301	539.294	0.84407
529.989	0.73817	529.989	0.71292	539.875	0.7991
530.571	0.6988	530.571	0.77927	540.456	0.76231
531.153	0.66014	531.153	0.83754	541.037	0.71929
531.734	0.62109	531.734	0.88811	541.618	0.68477
532.316	0.58373	532.316	0.92845	542.2	0.64202
532.898	0.5473	532.898	0.96134	542.781	0.60208
533.479	0.51323	533.479	0.98435	543.362	0.56315
534.061	0.48018	534.061	0.99729	543.943	0.52645
534.643	0.44865	534.643	1	544.524	0.48136
535.224	0.41835	535.224	0.99486	545.105	0.44393
535.806	0.39009	535.806	0.98184	545.685	0.411
536.387	0.36349	536.387	0.96333	546.266	0.38482
536.968	0.33857	536.968	0.93776	546.847	0.35537
537.55	0.31503	537.55	0.9078	547.428	0.33083
538.131	0.29314	538.131	0.87356	548.009	0.31157
538.712	0.27234	538.712	0.83564	548.589	0.28804
539.294	0.25302	539.294	0.79437	549.17	0.26162
539.875	0.23469	539.875	0.75292	549.751	0.2366
540.456	0.21761	540.456	0.7106	550.331	0.22121
541.037	0.20176	541.037	0.66907	550.912	0.20571
541.618	0.18699	541.618	0.62706	551.492	0.19076
542.2	0.17358	542.2	0.58745	552.073	0.17417
542.781	0.16105	542.781	0.54835	552.653	0.16154
543.362	0.14929	543.362	0.51018	553.234	0.14767
543.943	0.13848	543.943	0.47439	553.814	0.1417
544.524	0.1281	544.524	0.44168	554.394	0.13174
545.105	0.11885	545.105	0.41076	554.975	0.12388
545.685	0.10996	545.685	0.38007	555.555	0.10795
546.266	0.10227	546.266	0.3517	556.135	0.09629
546.847	0.09476	546.847	0.32572	556.715	0.0878
547.428	0.08787	547.428	0.30243	557.295	0.08281
548.009	0.08151	548.009	0.28107	557.876	0.07717
548.589	0.07588	548.589	0.26125	558.456	0.06954
549.17	0.07057	549.17	0.24207	559.036	0.06857
549.751	0.06539	549.751	0.22368	559.616	0.06522
550.331	0.06062	550.331	0.20628	560.196	0.06226
550.912	0.05625	550.912	0.19166	560.776	0.0549
551.492	0.0523	551.492	0.17791	561.355	0.05047
552.073	0.04855	552.073	0.16437	561.935	0.04236
552.653	0.04513	552.653	0.15209	562.515	0.03814
553.234	0.04188	553.234	0.14039	563.095	0.03495
553.814	0.03892	553.814	0.13059	563.675	0.03417
554.394	0.03623	554.394	0.12133	564.254	0.03448
554.975	0.03385	554.975	0.11229	564.834	0.02712
555.555	0.03149	555.555	0.10436	565.414	0.02623
556.135	0.02926	556.135	0.09577	565.993	0.02159
556.715	0.02714	556.715	0.08986	566.573	0.02281
557.295	0.02525	557.295	0.08269	567.152	0.02304
557.876	0.02355	557.876	0.07796	567.732	0.02501
558.456	0.02194	558.456	0.07216	568.311	0.02372
559.036	0.02052	559.036	0.06773	568.891	0.0236
559.616	0.01907	559.616	0.06191	569.47	0.01268
560.196	0.01777	560.196	0.05667	570.05	0.01687
560.776	0.01653	560.776	0.05279	570.629	0.00954
561.355	0.01544	561.355	0.04963	571.208	0.01477
561.935	0.0144	561.935	0.04658	571.787	0.00651
562.515	0.01346	562.515	0.04345	572.367	0.01027
563.095	0.01264	563.095	0.04013	572.946	0.00731
563.675	0.01182	563.675	0.03787	573.525	0.00622
564.254	0.01106	564.254	0.03526	574.104	0.00541
564.834	0.0102	564.834	0.03289	574.683	0.00625
565.414	0.00954	565.414	0.03053	575.262	0.01017
565.993	0.00889	565.993	0.02859	575.841	0.0073
566.573	0.00833	566.573	0.02792	576.42	0.01038
567.152	0.00779	567.152	0.02627	576.999	0.00745
567.732	0.00734	567.732	0.02499	577.578	0.00937
568.311	0.00688	568.311	0.02294	578.156	0.0024
568.891	0.00647	568.891	0.02167	578.735	0.00679
569.47	0.00606	569.47	0.02023	579.314	0.00534
570.05	0.0057	570.05	0.0192	579.893	0.00705
570.629	0.00533	570.629	0.01823	580.471	0.0024
571.208	0.00494	571.208	0.01734	581.05	-0.00206
571.787	0.00455	571.787	0.01601	581.629	-0.000629442
572.367	0.00421	572.367	0.01576	582.207	0.000589733
572.946	0.00399	572.946	0.01477	582.786	0.00719
573.525	0.00384	573.525	0.01476	583.364	0.00531
574.104	0.00357	574.104	0.01467	583.943	0.00292
574.683	0.00332	574.683	0.01402	584.521	-0.00162
575.262	0.0031	575.262	0.01305	585.1	-0.00289
575.841	0.00301	575.841	0.01196	585.678	0.00334
576.42	0.00282	576.42	0.01228	586.256	0.00103
576.999	0.00271	576.999	0.01193	586.834	-0.00277
577.578	0.00253	577.578	0.01144	587.413	-0.00901
578.156	0.00241	578.156	0.01122	587.991	-0.00246
578.735	0.00223	578.735	0.0111	588.569	0.00473
579.314	0.00211	579.314	0.01052	589.147	0.00465
579.893	0.00197	579.893	0.01077	589.725	0.00233
580.471	0.00185	580.471	0.00998	590.303	-0.00176
581.05	0.00175	581.05	0.00927	590.881	-0.00157
581.629	0.00172	581.629	0.0084	591.459	-0.00457
582.207	0.00164	582.207	0.00911	592.037	-0.00176
582.786	0.00163	582.786	0.00902	592.615	0.000328481
583.364	0.00158	583.364	0.00863	593.193	0.00111
583.943	0.00149	583.943	0.00818	593.771	0.005
584.521	0.00131	584.521	0.00882	594.349	0.000537483
585.1	0.00124	585.1	0.00872	594.926	0.00515
585.678	0.00114	585.678	0.00803	595.504	0.00176
586.256	0.00119	586.256	0.00767	596.082	0.00527
586.834	0.0011	586.834	0.00796	596.659	0.00362
587.413	0.00112	587.413	0.0081	597.237	0.00592
587.991	0.000972934	587.991	0.00752	597.814	0.00566
588.569	0.000909402	588.569	0.00659	598.392	0.00641
589.147	0.000850131	589.147	0.00661	598.969	-0.00115
589.725	0.000834054	589.725	0.00644	599.547	-0.00064686
590.303	0.0008941	590.303	0.00696	600.124	-0.0012
590.881	0.000894875	590.881	0.00621	600.702	0.00379
591.459	0.000878798	591.459	0.00601	601.279	0.00197
592.037	0.000794927	592.037	0.00552	601.856	0.0015
592.615	0.000742436	592.615	0.00626	602.434	-0.000333357
593.193	0.000688589	593.193	0.0067	603.011	-0.000821027
593.771	0.000636484	593.771	0.00704	603.588	-0.005
594.349	0.000609561	594.349	0.00648	604.165	-0.00453
594.926	0.000642876	594.926	0.00705	604.742	-0.00303
595.504	0.000589029	595.504	0.00687	605.319	-0.000716526
596.082	0.000616534	596.082	0.00711	605.896	0.00372
596.659	0.000566754	596.659	0.00601	606.473	0.00613
597.237	0.000602394	597.237	0.00553	607.05	0.0048
597.814	0.000563461	597.814	0.00547	607.627	0.000554899
598.392	0.000598326	598.392	0.00597	608.204	0.000276231
598.969	0.000623507	598.969	0.00625	608.781	-0.000733943
599.547	0.000688007	599.547	0.00646	609.358	-0.00439
600.124	0.000628737	600.124	0.00671	609.934	-0.00786
600.702	0.000546997	600.702	0.00649	610.511	-0.00488
601.279	0.000479397	601.279	0.00632	611.088	-0.00119
601.856	0.000471649	601.856	0.00611	611.664	0.00129
602.434	0.000449374	602.434	0.00635	612.241	-0.00126
603.011	0.000397851	603.011	0.00627	612.818	-0.00364
603.588	0.000375382	603.588	0.00618	613.394	-0.00805
604.165	0.000431167	604.165	0.00573	613.971	-0.00596
604.742	0.000460415	604.742	0.00588	614.547	-0.00242
605.319	0.000480753	605.319	0.00494	615.124	0.000258814
605.896	0.00045228	605.896	0.00531	615.7	0.000450398
606.473	0.000442982	606.473	0.00572	616.276	-0.00159
607.05	0.000405793	607.05	0.00708	616.853	-0.00608
607.627	0.000417414	607.627	0.00664	617.429	-0.00643
608.204	0.000462546	608.204	0.00563	618.005	-0.000733943
608.781	0.000505352	608.781	0.0049	618.581	0.00773
609.358	0.000500123	609.358	0.00476	619.157	0.00909
609.934	0.000430005	609.934	0.00477	619.733	-0.000124356
610.511	0.000436784	610.511	0.00496	620.31	-0.00268
611.088	0.000395527	611.088	0.00543	620.886	-0.00279
611.664	0.000435041	611.664	0.00606	621.462	0.000868401
612.241	0.000399401	612.241	0.00609	622.038	0.000345897
612.818	0.000399788	612.818	0.00631	622.613	0.00151
613.394	0.000348265	613.394	0.00534	623.189	-0.000838444
613.971	0.000340517	613.971	0.00492	623.765	0.00146
614.547	0.000328895	614.547	0.00405	624.341	-0.00026369
615.124	0.000358918	615.124	0.00488	624.917	0.00104
615.7	0.000358725	615.7	0.00521	625.492	-0.00378
616.276	0.000391653	616.276	0.00555	626.068	-0.00422
616.853	0.000318629	616.853	0.00521	626.644	-0.00585
617.429	0.000383518	617.429	0.00463	627.219	-3.72712e-05
618.005	0.000360855	618.005	0.0051	627.795	0.00224
618.581	0.000393977	618.581	0.005	628.37	0.00787
619.157	0.000276016	619.157	0.00617	628.946	0.000102063
619.733	0.000240183	619.733	0.00621	629.521	-0.00349
620.31	0.000243088	620.31	0.00641	630.097	-0.00521
620.886	0.000224687	620.886	0.00629	630.672	-0.00455
621.462	0.000238052	621.462	0.00631	631.248	-0.00476
622.038	0.000228174	622.038	0.00575	631.823	-0.00981
622.613	0.000291512	622.613	0.0051	632.398	-0.00915
623.189	0.000321341	623.189	0.00515	632.973	-0.01404
623.765	0.000338774	623.765	0.00582	633.549	-0.01272
624.341	0.000358918	624.341	0.00613	634.124	-0.00918
624.917	0.000308364	624.917	0.00594	634.699	-0.00436
625.492	0.00034536	625.492	0.00574	635.274	0.00259
626.068	0.000321729	626.068	0.0051	635.849	0.00369
626.644	0.000328702	626.644	0.00471	636.424	0.00296
627.219	0.000310494	627.219	0.00427	636.999	-0.000629442
627.795	0.000263426	627.795	0.00493	637.574	-0.00279
628.37	0.000216358	628.37	0.00543	638.149	-0.00169
628.946	0.000143916	628.946	0.00562	638.723	0.00151
629.521	0.000171033	629.521	0.00472	639.298	0.00432
630.097	0.000269818	630.097	0.00419	639.873	0.00454
630.672	0.000284345	630.672	0.00455	640.448	0.00162
631.248	0.000227399	631.248	0.0051	641.022	0.00177
631.823	0.000201056	631.823	0.00507	641.597	-0.000559775
632.398	0.000250642	632.398	0.00464	642.172	0.00109
632.973	0.000297517	632.973	0.00441	642.746	-0.00298
633.549	0.000261102	633.549	0.00438	643.321	-0.000716526
634.124	0.000175101	634.124	0.00464	643.895	-0.00152
634.699	0.000144884	634.699	0.00449	644.47	-0.00101
635.274	0.000171614	635.274	0.00473	645.044	0.0007639
635.849	0.000258584	635.849	0.0044	645.618	-0.00267
636.424	0.00030449	636.424	0.00386	646.193	-0.000681693
636.999	0.000342648	636.999	0.00422	646.767	-0.00213
637.574	0.000345166	637.574	0.00445	647.341	-0.00213
638.149	0.000301972	638.149	0.00508	647.915	-0.00507
638.723	0.000258196	638.723	0.00528	648.49	-0.00552
639.298	0.000209966	639.298	0.00556	649.064	0.00017173
639.873	0.00022643	639.873	0.00556	649.638	0.00479
640.448	0.000219651	640.448	0.00496	650.212	0.0077

## Sheet: Fig.2f
	without annealing	annealing	preillumination
time (min)	PL intensity (norm.)
1	1	1	1
2	0.97896	1.13357	1.00236
3	0.95511	1.22143	1.00421
4	0.92475	1.29012	1.0077
5	0.8947	1.35218	1.00811
6	0.86847	1.41373	1.01016
7	0.84931	1.46669	1.01117
8	0.82255	1.51152	1.01217
9	0.79704	1.56114	1.01313

## Sheet: Fig.3b
time (s) Wavelength (nm)	0	2	4	6	8	10	12	14	16	18	20	22	24	26	28	30	32	34	36	38	40	42	44	46	48	50	52	54	56	58	60	62	64	66	68	70	72	74	76	78	80	82	84	86	88	90	92	94	96
469.875	-6.06667	11.6333	6.71666	-0.96667	13.8667	-14.3833	8.43334	19.2833	-31.5667	13.35	20.0167	-15.2833	8.38334	-40.7167	-28.35	0.33334	15.0333	30.1333	-3.3	31	-1.73334	27.5	-3.98334	-10.4667	-9.96667	-25.5167	11.25	-16.1333	-16.7167	2.4	6.86667	9.5	28.7833	6.36666	17.15	-5.93334	9.23334	-41.8333	7.51666	20.9333	-2.58333	49.95	11.75	37.7667	-28.7333	-12.2333	-3.96667	16.0667	-40.3167
470.46	42.6	24.8	-8.45	30.3667	37.2	-17.8833	27.1	9.95	-10.2333	-4.15	26.6833	-6.45	-8.45	-4.21667	-4.18334	7.33334	9.2	14.8	3.36667	-2.5	36.1	30.1667	0.51666	-33.9667	1.36667	39.65	1.58333	0.53334	0.61667	-19.6	6.7	16.8333	36.95	20.2	4.48333	-7.1	20.5667	-13	0.85	34.6	12.0833	51.6167	20.4167	-13.7333	-8.73333	-12.9	7.03333	12.0667	-29.4833
471.046	27.4333	16.1333	-51.45	7.36666	10.7	-6.21666	17.7667	-35.7167	2.76667	-0.15	18.35	-2.28333	-24.2833	-1.38333	-22.6833	-33.1667	-15.3	-29.5333	-29.4667	-35.3333	12.2667	-14.6667	-19.65	-22.4667	-42.8	38.3167	-15.25	1.03334	5.11667	-20.4333	18.8667	-0.5	40.2833	13.3667	-6.18334	-31.4333	6.4	-18.1667	0.01666	-0.9	13.5833	12.2833	-7.91667	-39.0667	-9.23333	5.26667	-10.4667	-20.6	-34.3167
471.631	42.7667	10.3	-30.45	-17.3	-3.13334	17.95	13.2667	-32.7167	32.1	0.68334	22.0167	-9.78333	-1.78333	36.6167	-28.5167	-10.3333	-3.63333	-38.2	-37.4667	-15.6667	36.4333	-24	2.01666	0.53333	-25.3	20.15	-31.0833	26.3667	2.78333	-6.1	21.5333	-3	20.6167	-5.13334	-4.01667	-36.4333	-6.76667	3.5	-5.31667	-26.2333	21.0833	-17.55	4.91666	-32.4	22.9333	1.6	-6.13333	-22.2667	3.85
472.216	-22.7333	-27.0333	-44.1167	-26.4667	-40.3	-13.8833	-32.4	-42.2167	-1.9	-27.65	-49.4833	-34.7833	-17.6167	0.11667	-45.1833	-21	-19.1333	-54.8667	-52.1333	-22.8333	-35.2333	-45.3333	-16.65	-20.1333	-32.1333	-25.35	-55.4167	22.2	-23.8833	-15.7667	0.7	-43.6667	-45.7167	-18.9667	-40.5167	-51.4333	-42.2667	-13.6667	-27.8167	-53.7333	-12.0833	-69.8833	-36.9167	-36.0667	-13.4	-10.5667	-12.1333	-39.9333	-18.15
472.802	-50.5667	-51.8667	-35.6167	-26.8	-59.9667	-47.05	-56.9	-22.3833	-26.7333	-24.15	-63.65	-53.45	-12.1167	-11.2167	-35.85	-3.5	-10.1333	-38.7	-28.4667	-35.6667	-52.0667	-37.5	-32.65	-45.9667	-20.1333	-49.0167	-66.4167	0.03334	-41.8833	-35.1	-54.6333	-37.6667	-76.2167	-61.9667	-59.85	-40.4333	-35.4333	-37.1667	-50.15	-43.7333	-42.25	-71.2167	-53.4167	-38.5667	-36.4	-50.2333	-40.8	-20.6	-18.3167
473.387	-33.5667	-46.0333	-3.11667	-17.4667	-13.9667	-25.3833	-18.9	-12.55	-15.0667	-6.81666	-46.3167	-13.7833	-18.45	-1.55	5.31666	-4.83333	1.36667	-2.36667	-3.96667	-29.1667	-47.4	-12.3333	-22.15	0.2	4.2	-23.6833	-25.25	-3.63334	-7.38333	-30.4333	-43.9667	-28.6667	-47.7167	-22.3	-36.5167	-5.6	-16.7667	-19.3333	-33.8167	-11.4	-40.4167	-30.55	-21.5833	5.93333	-19.0667	-15.2333	-8.96667	-10.9333	-15.4833
473.972	-20.7333	-7.2	52.2167	3.2	3.86666	10.6167	-5.06666	25.45	12.9333	13.6833	10.35	12.55	12.8833	-10.8833	30.15	-7.5	15.7	24.8	22.2	6.66666	-15.5667	3	-2.65	33.2	17.3667	-6.35	37.4167	-23.9667	17.1167	12.7333	-30.3	7.83333	-1.55	-5.13334	6.31666	25.4	14.7333	9.33334	12.35	7.93333	-18.0833	12.95	12.25	10.4333	5.6	13.4333	-3.63333	-0.43334	26.1833
474.557	34.6	45.6333	97.3833	31.2	57.2	63.7833	46.2667	51.6167	36.6	21.1833	38.5167	65.3833	56.05	42.95	87.65	60.1667	17.0333	68.4667	93.2	65.5	46.4333	53.6667	60.5167	80.5333	74.2	34.3167	79.4167	9.53334	60.95	75.0667	47.2	59.1667	40.2833	61.2	72.15	98.9	43.0667	88	56.0167	51.6	45.4167	52.2833	60.0833	64.4333	65.6	59.6	49.8667	44.4	67.85
475.142	-13.7333	23.6333	16.8833	16.8667	-5.46667	32.45	0.43334	39.2833	1.1	14.0167	23.5167	57.8833	5.38334	-9.71667	41.65	12.5	-10.1333	25.4667	36.0333	38	20.7667	19.5	34.6833	18.5333	33.2	-2.51667	63.75	-15.9667	3.28333	37.2333	27.0333	20.1667	4.28333	12.3667	46.9833	54.0667	7.23334	42.3333	40.35	20.9333	23.25	10.1167	10.4167	41.2667	21.4333	21.2667	29.2	42.2333	58.1833
475.727	15.9333	33.9667	16.05	7.36666	-12.9667	34.45	2.93334	29.7833	19.2667	9.85	25.1833	63.55	-12.6167	26.2833	48.15	29.1667	-1.96666	58.8	50.8667	20.8333	12.7667	16.5	21.0167	20.5333	23.5333	10.15	70.4167	8.36667	-13.05	8.56667	43.3667	51.8333	16.45	14.7	50.8167	46.9	17.2333	38.1667	11.5167	47.2667	30.75	21.7833	9.75	72.7667	18.1	15.7667	48.8667	58.9	58.5167
476.312	14.2667	15.1333	-10.6167	3.86666	-3.8	31.1167	-32.2333	14.7833	13.7667	28.6833	10.6833	28.55	-32.2833	-6.55	35.4833	-12.3333	21.5333	61.8	1.7	8.33333	-5.56667	-9.5	6.18333	-8.8	-27.4667	3.65	36.25	12.3667	-32.55	-13.6	45.2	30.5	8.61666	-1.3	33.9833	-8.76667	25.4	-9.16666	-15.4833	17.2667	12.4167	-12.3833	-18.25	29.1	-7.23333	-9.9	33.0333	35.9	56.1833
476.897	19.7667	-6.36667	9.55	-3.8	-0.3	42.7833	-42.4	-11.3833	-9.73333	-3.65	16.1833	-3.28333	-14.7833	-5.71667	27.3167	-2.16666	4.2	56.4667	13.7	14	-19.7333	-19.6667	17.6833	-24.8	-28.8	7.81667	3.58333	1.36667	-13.3833	-16.1	44.2	40.1667	-14.05	3.03333	-3.85	-9.43334	31.4	-8.33333	-33.4833	32.1	10.4167	6.61666	-19.9167	34.6	-28.9	-8.23333	20.8667	18.5667	45.1833
477.482	29.1	15.3	-29.7833	36.2	21.0333	43.1167	-30.5667	6.45	-6.23333	1.01667	-0.48333	23.05	23.05	18.6167	38.65	-2.33333	23.3667	42.9667	12.8667	37.1667	8.6	-4	60.5167	-23.4667	-21.8	-0.51667	-20.9167	25.7	21.1167	15.4	44.8667	32.1667	-21.2167	21.3667	18.3167	-13.4333	45.7333	-7.33333	-34.15	47.6	39.5833	41.95	9.08333	47.1	2.93333	13.7667	28.7	24.9	42.6833
478.067	-8.9	-9.2	-40.2833	10.7	-26.1333	7.45	-19.0667	-18.55	-13.5667	-20.8167	4.01667	19.55	-3.61666	15.2833	-7.68334	-12.8333	5.53334	21.8	-25.8	10.1667	-13.7333	-9.16666	39.5167	-32.4667	-19.4667	-49.0167	-13.4167	-2.30001	26.6167	0.23334	-6.13333	18.3333	-57.2167	7.2	9.31666	-22.6	1.4	-4.5	-41.3167	27.9333	-11.9167	31.95	8.58333	54.2667	1.43333	36.2667	18.7	18.2333	21.1833
478.652	8.1	13.1333	-42.1167	22.2	-13.6333	-8.21666	-18.5667	5.78334	24.4333	-5.48333	-6.81667	20.05	-10.6167	47.1167	3.65	17.5	27.0333	33.4667	-16.6333	-0.66667	-8.06667	17.8333	14.35	-13.1333	6.7	-27.0167	7.58333	10.5333	15.1167	12.0667	-15.6333	20.1667	-31.2167	33.3667	22.4833	14.4	34.4	19.8333	-17.65	23.1	-8.41666	42.1167	18.0833	44.9333	22.2667	23.9333	13.5333	24.9	22.0167
479.237	-11.2333	-14.2	-15.95	-35.1333	-11.9667	-10.3833	-1.23333	-7.21666	14.2667	3.01667	9.51667	-9.61666	-22.95	26.7833	-20.5167	24.8333	2.03334	31.1333	-10.4667	-3.5	-15.7333	24.6667	-6.48334	-4.3	7.7	-23.85	13.4167	14.3667	8.11667	16.0667	-17.9667	11.6667	-25.2167	31.5333	12.15	27.4	11.5667	13.3333	11.0167	-5.06667	7.41667	26.6167	19.0833	51.4333	-4.23333	17.7667	3.53333	31.2333	12.6833
479.822	8.93333	-20.7	-13.7833	-27.8	-8.46667	-14.3833	-2.23333	-7.88333	31.7667	-13.3167	-7.31667	-4.28333	-19.2833	23.7833	-26.35	12.1667	-3.46666	22.9667	3.36667	-9.66667	5.76666	24.1667	-4.31667	6.86666	-21.3	-18.6833	4.41666	9.03334	-16.55	-22.7667	11.0333	-8.66667	-9.05	9.53333	-4.51667	33.9	4.23334	-11.1667	-27.8167	6.6	18.4167	43.6167	22.9167	36.2667	-3.9	-10.9	-6.13333	20.9	5.35
480.407	10.1	-42.8667	-2.11667	-32.9667	-19.8	-23.7167	15.6	-28.8833	13.6	-9.48333	-21.15	-37.45	-49.2833	-23.2167	-55.5167	-43.3333	2.86667	-25.2	-29.9667	-13.5	-29.9	2.83334	3.85	-10.3	-62.6333	-30.6833	-3.75	13.7	-22.55	-49.1	-0.13333	-63.5	-20.05	-47.1333	-16.5167	-0.26667	-14.1	-13.1667	-37.9833	-11.0667	25.0833	9.11666	28.75	14.1	-5.23333	-30.7333	-12.6333	25.5667	-14.15
480.991	16.6	-62.3667	-25.6167	-13.3	-40.3	-45.8833	18.6	-62.05	42.6	-37.9833	-43.3167	-19.95	-55.95	-55.8833	-40.0167	-57.5	21.2	-7.53333	-27.9667	-25	-29.0667	-25.8333	-13.8167	-17.4667	-65.8	-18.35	-8.41667	-4.63334	-38.05	-55.9333	8.03333	-49.3333	-30.05	-73.3	-19.0167	7.9	-14.2667	-15	-64.8167	-5.9	2.75	-22.3833	0.25	-30.4	-23.7333	-60.2333	-23.1333	-3.43334	-30.15
481.576	-1.9	-41.5333	-21.95	-17.9667	-20.1333	-44.3833	25.4333	-32.55	36.4333	-12.3167	-22.3167	-27.6167	-50.45	-34.55	-36.35	-41	41.2	-16.3667	-25.6333	-18	-35.2333	-32.6667	-40.9833	-24.1333	-34.8	9.81667	-0.91667	20.2	-31.3833	0.73334	1.7	-3.5	-22.7167	-55.1333	17.65	2.06666	-1.93334	-16.3333	-54.65	-18.0667	23.75	-37.2167	-5.75	-5.4	-5.06667	-44.7333	-8.3	-2.1	-33.4833
482.161	-3.56667	-17.5333	-1.11667	-1.46667	10.0333	-19.7167	26.1	-11.55	53.9333	2.68334	-11.3167	-0.11666	-1.28333	10.95	-21.5167	30.8333	37.8667	47.6333	1.03333	-2	13.1	-8.83333	-30.15	-3.96667	15.5333	31.4833	6.41666	6.03334	-7.21667	39.5667	37.7	76.5	19.7833	-12.6333	56.9833	19.7333	-3.43334	-17.8333	-50.15	20.9333	44.0833	-29.8833	-12.0833	19.2667	-5.73333	-5.56667	-6.13333	3.4	3.51667
482.746	-47.0667	-39.7	-36.95	-25.8	-22.1333	-29.55	-26.2333	-33.7167	-17.5667	-12.65	-33.65	-42.6167	-23.95	1.28333	-69.6833	13	-14.6333	15.4667	-31.8	-6.83334	-10.9	-48.6667	-41.4833	-35.6333	-51.4667	-21.0167	-12.75	-25.6333	-22.3833	17.0667	9.7	27.3333	-6.71667	-37.4667	29.65	-17.2667	-38.2667	-53.3333	-71.3167	-17.4	-11.25	-51.05	-41.9167	27.7667	-3.06667	-31.7333	-30.1333	6.9	-38.9833
483.33	-25.0667	-51.0333	-43.2833	5.2	-10.3	10.6167	-18.0667	-46.05	-14.7333	-32.9833	-13.3167	-25.1167	-9.61666	-6.05	-65.1833	-14	-36.3	44.4667	9.7	-6.33334	-6.56667	-29.8333	-26.3167	-34.4667	-58.9667	-10.85	-17.9167	-13.4667	-20.2167	-17.6	16.5333	14.5	14.95	-32.3	22.3167	6.4	-34.7667	-21	-33.15	15.2667	-9.41666	-29.55	-35.5833	25.6	13.4333	-25.4	-10.9667	10.5667	-3.48333
483.915	-20.2333	-19.3667	-50.45	3.2	-9.96667	21.45	-5.23333	-54.8833	-31.0667	-19.4833	-6.98333	-21.2833	-8.28333	-23.3833	-39.0167	-27	-38.9667	34.8	23.0333	4.5	-17.2333	-31.3333	-16.3167	-19.4667	-55.3	-15.1833	-8.25	0.53334	-13.55	-11.7667	1.86667	-10.6667	-18.2167	-19.1333	30.9833	-21.9333	-39.1	-32.3333	-20.8167	5.26666	-29.4167	4.61666	-26.25	26.2667	42.2667	-38.7333	14.5333	11.4	-19.15
484.499	-5.9	6.8	-19.6167	18.7	25.5333	10.1167	14.2667	-13.05	6.26667	10.35	16.0167	10.8833	-2.78333	-18.05	-23.1833	-14.6667	-28.6333	42.1333	19.2	25.3333	-12.4	-0.66666	6.18333	7.36666	0.86667	5.48333	21.75	37.8667	-8.21667	2.06667	13.5333	-7.33334	33.7833	31.7	35.8167	6.9	-8.26667	3.66667	14.85	-0.06667	-8.58333	52.7833	-11.0833	22.9333	63.6	-2.06667	19.3667	13.9	16.5167
485.084	14.6	66.3	10.2167	29.8667	44.7	14.7833	27.9333	20.1167	42.2667	46.85	30.5167	30.05	29.8833	28.6167	8.98333	34.3333	12.0333	54.8	27.2	61.3333	27.4333	10	60.6833	41.2	22.0333	10.4833	71.0833	46.0333	23.7833	23.7333	38.5333	11.6667	46.6167	55.3667	57.65	6.06666	11.5667	12.6667	50.6833	10.1	-6.41666	58.7833	13.4167	52.4333	79.9333	26.1	23.7	46.9	17.0167
485.668	-24.7333	-6.53334	-40.95	-12.1333	-28.8	-52.3833	-48.5667	-24.3833	-40.5667	-60.9833	-27.9833	23.8833	7.55	9.11667	-10.1833	-31.3333	-34.4667	17.6333	-9.3	28.3333	-14.5667	-33	5.51666	-39.1333	-27.8	-23.85	31.9167	29.0333	-5.38333	-15.4333	-17.6333	-17.3333	22.1167	-13.4667	-33.0167	1.4	-17.7667	-36	3.18333	-34.7333	-60.4167	-18.55	-33.0833	-3.4	14.1	-15.0667	-31.8	20.9	-28.65
486.253	-35.0667	-30.2	-25.1167	-37.8	-67.9667	-40.8833	-45.7333	-66.2167	-78.2333	-90.8167	-38.3167	21.7167	-6.28333	-14.55	4.48333	-57.8333	-12.9667	16.9667	-21.4667	-16.8333	-38.4	-22.1667	-22.3167	-51.9667	-60.9667	-13.6833	-0.08334	-25.3	-20.8833	-41.7667	-33.6333	-6.83334	-21.05	-54.3	-22.5167	-1.76667	-23.9333	-46.1667	-37.4833	-19.7333	-64.4167	-53.7167	-39.0833	-26.5667	-11.0667	-17.0667	-51.9667	-17.1	-55.65
486.837	-69.7333	-64.7	-54.7833	-55.6333	-89.3	-77.3833	-59.2333	-91.7167	-101.567	-96.3167	-64.15	3.05	-22.7833	-67.7167	-22.0167	-91.1667	-39.1333	-13.5333	-37.9667	-43.5	-82.9	-14.1667	-58.4833	-71.9667	-71.9667	0.81667	-9.08334	-43.1333	-49.7167	-50.2667	-49.8	-35	-52.55	-66.3	-37.5167	-13.7667	-14.6	-69.3333	-71.8167	-16.2333	-52.25	-53.2167	-68.0833	-29.0667	-48.7333	-64.9	-73.3	-48.9333	-73.3167
487.422	-72.9	-53.3667	-75.1167	-61.9667	-67.6333	-80.05	-36.0667	-110.383	-48.0667	-64.65	-58.15	-33.7833	-76.45	-85.8833	-61.5167	-64.3333	-24.1333	-18.3667	-43.9667	-42.1667	-82.0667	-43.3333	-64.3167	-68.1333	-99.4667	-25.5167	-46.75	-83.8	-61.55	-71.6	-35.3	-43.3333	-61.8833	-71.6333	-20.0167	-57.6	-30.1	-47.5	-77.15	-39.5667	-52.9167	-65.8833	-76.75	-49.2333	-69.7333	-66.0667	-55.8	-72.4333	-81.4833
488.006	-19.5667	-29.8667	-91.1167	-29.6333	-41.6333	-72.7167	-35.2333	-63.55	-5.23333	-54.15	-24.4833	-27.6167	-90.1167	-52.8833	-49.0167	-35.3333	-13.1333	-30.0333	-8.63333	-26.8333	-45.0667	-35.3333	-54.9833	-71.9667	-70.1333	-21.35	-40.25	-34.9667	-43.05	-43.4333	-7.46667	2.66666	-70.3833	-31.1333	-10.1833	-70.9333	-38.6	-61	-49.15	-28.2333	-34.25	-44.7167	-58.5833	-27.2333	-42.2333	-68.0667	-40.3	-31.6	-62.3167
488.59	6.93333	-30.0333	-44.6167	-57.4667	-38.6333	-58.05	-65.5667	-74.05	-7.4	-63.15	-42.4833	-54.2833	-122.783	-21.55	-35.6833	-43.3333	-10.3	-22.2	-28.6333	-30.8333	-19.9	-45	-78.8167	-60.6333	-82.3	-35.0167	-84.25	-32.9667	-53.55	-37.2667	-10.1333	22.8333	-62.7167	-38.9667	-7.85	-87.1	-56.1	-53.1667	-66.8167	-31.2333	-45.0833	-53.55	-68.75	-57.2333	-47.5667	-45.5667	-35.3	-43.7667	-57.65
489.175	37.9333	11.6333	8.88333	-11.3	-2.46667	9.78334	-26.0667	6.78334	19.4333	9.51667	-5.48333	12.2167	-49.2833	27.45	12.8167	-17.1667	37.8667	37.1333	33.8667	-29.8333	37.4333	3.66667	-25.15	8.36666	-20.4667	-3.18333	-33.0833	44.5333	-8.88333	-3.76666	33.5333	64.5	-30.7167	10.7	26.8167	-23.9333	17.4	-18.8333	-32.15	13.7667	22.4167	38.95	-33.9167	3.1	28.4333	-1.06667	-3.3	23.4	-7.31666
489.759	42.7667	33.4667	50.55	1.36666	21.3667	36.45	4.6	17.2833	20.7667	53.6833	0.01667	27.55	-9.78333	90.2833	24.65	20.6667	61.0333	66.4667	54.0333	3.33333	64.9333	22	10.1833	48.0333	14.5333	20.4833	26.5833	67.0333	19.6167	11.2333	33.7	35.1667	-8.71667	10.8667	47.8167	51.9	60.9	14.3333	-3.81667	47.2667	33.5833	51.1167	-21.25	39.4333	41.2667	21.6	44.8667	30.2333	48.0167
490.343	41.7667	27.4667	-6.95	22.2	16.5333	54.7833	25.6	26.95	36.7667	77.1833	30.6833	40.2167	19.05	93.95	32.4833	37.1667	63.0333	59.6333	52.0333	23.6667	81.9333	28	42.0167	47.0333	39.5333	16.4833	35.75	70.0333	56.45	20.0667	31.3667	27.5	-27.05	34.5333	43.15	72.0667	79.9	18.8333	15.6833	23.1	62.9167	21.1167	0.41666	31.4333	86.1	27.4333	37.7	74.5667	71.5167
490.927	68.7667	45.4667	25.8833	27.2	11.8667	62.45	54.6	28.95	71.9333	68.85	60.0167	43.3833	34.05	123.45	53.15	55.8333	43.3667	42.4667	46.2	64.1667	118.267	73.8333	68.5167	69.0333	49.5333	50.4833	65.0833	70.7	68.45	53.4	67.5333	38	-4.55	63.3667	51.9833	113.233	79.4	31.3333	33.5167	45.4333	59.0833	25.2833	33.9167	58.6	72.9333	50.6	61.5333	74.2333	96.6833
491.512	34.2667	12.6333	-38.1167	-9.63334	-7.13334	21.7833	-0.73333	16.1167	43.4333	51.1833	37.35	18.3833	10.2167	60.45	-0.01667	16.3333	21.8667	8.13333	24.7	27.6667	63.1	45.6667	33.5167	26.7	21.3667	15.3167	6.08333	21.8667	52.7833	30.0667	41.3667	57.1667	-9.21667	25.2	14.3167	62.2333	41.0667	18.5	-26.4833	-2.56667	32.9167	-0.55	27.4167	32.4333	55.7667	41.2667	35.5333	66.2333	68.5167
492.096	23.6	44.3	-2.95	-5.96667	-8.8	11.6167	-22.5667	27.95	56.1	36.6833	26.6833	39.7167	17.05	27.7833	18.15	29.1667	24.3667	9.3	53.3667	21.3333	49.7667	43.1667	60.85	60.8667	41.7	9.81667	24.4167	26.3667	24.95	43.5667	59.7	72	16.2833	4.36666	29.15	63.9	37.2333	14	-41.8167	33.4333	13.5833	60.2833	17.4167	55.4333	47.1	38.7667	35.0333	50.2333	38.6833
492.68	20.1	15.3	-29.95	-2.46667	30.2	-35.05	-36.7333	-9.38333	14.2667	24.5167	4.01667	46.2167	-2.61666	0.78333	-27.0167	26	39.7	31.9667	53.8667	-9.16667	-3.06667	30.5	26.6833	21.7	29.7	-15.5167	20.25	12.3667	-1.21667	13.2333	58.3667	72.8333	4.11666	-15.8	56.15	29.2333	33.5667	-2.33333	-42.8167	22.7667	2.08334	19.95	-2.91667	35.1	36.2667	16.2667	-8.63333	28.5667	5.51667
493.264	3.6	19.8	-26.1167	20.5333	41.3667	-28.05	-11.0667	-36.05	22.1	-5.31666	1.01667	31.55	3.05	13.95	-3.85	29.5	34.8667	47.4667	28.0333	0.16666	-6.73334	28.1667	40.35	23.8667	0.2	-23.5167	-6.91667	-10.4667	-19.05	29.7333	67.0333	39.8333	-12.8833	-14.3	51.65	-24.9333	28.9	-34	0.35	32.9333	-13.75	6.28333	-5.25	-0.06667	26.4333	-15.9	-29.6333	8.56666	-8.48333
493.848	4.1	-17.3667	-57.45	24.8667	35.8667	-25.05	13.2667	-44.2167	-8.4	-19.65	-7.48333	20.3833	-7.95	36.2833	-22.5167	25	25.5333	55.8	-8.8	-20.8333	-17.9	21	-14.15	-20.4667	-16.9667	4.65	-12.4167	-5.30001	-23.2167	-19.4333	39.2	28.1667	-45.55	-6.3	26.15	-19.1	14.5667	-34.3333	7.18333	-7.73334	-12.9167	-17.3833	3.91666	-24.0667	-2.56667	-53.5667	-21.8	33.2333	24.1833
494.432	-1.23334	-23.0333	-50.2833	40.8667	16.8667	4.11667	5.1	19.6167	-7.73333	-1.65	2.68333	19.3833	-5.45	61.95	1.98333	17.8333	19.7	47.8	-10.3	2.33333	6.1	-5.66666	-6.81667	-4.63334	-13.6333	17.3167	-3.58334	-5.46667	-24.8833	-6.6	31.8667	-1	-14.7167	11.2	3.48333	-35.1	16.9	-31.5	31.85	5.43333	-5.91666	3.11666	18.75	-6.23333	32.4333	-36.7333	8.7	69.5667	65.5167
495.016	2.26666	-39.8667	-43.7833	30.2	-2.96667	14.45	-13.0667	9.95	-7.06666	13.5167	-42.4833	29.7167	-9.61666	54.1167	-1.01667	8.83334	9.7	56.3	-4.96667	1.16666	15.4333	-11.1667	-42.4833	3.03333	0.03333	24.9833	30.5833	5.36667	-47.05	-38.4333	40.7	-0.5	-12.2167	19.3667	12.15	-23.6	-1.26667	-33.6667	22.1833	1.76666	25.4167	7.61666	-8.41667	27.9333	5.1	-30.7333	18.7	93.4	33.6833
495.6	15.2667	-11.5333	-18.45	42.5333	15.3667	26.45	12.9333	19.95	-8.56666	41.0167	-16.9833	20.3833	-18.95	53.7833	13.65	-13.1667	23.5333	63.4667	46.2	10.1667	14.6	23	-3.48334	14.2	3.53333	14.15	21.75	-27.9667	-22.7167	-18.4333	48.5333	13.8333	27.2833	47.3667	27.3167	-33.7667	10.0667	-25.6667	25.1833	27.9333	31.75	17.95	13.25	69.6	10.9333	23.6	32.5333	77.9	27.85
496.184	-9.23334	-19.3667	-36.45	-6.46667	-39.9667	21.45	5.6	-5.88333	0.76667	23.0167	-10.9833	-7.78333	-55.7833	29.45	7.81666	-48	-2.8	50.6333	8.7	28	-16.9	18.6667	9.18333	-3.63334	-29.3	0.48333	30.4167	-45.9667	-18.8833	-3.76666	13.3667	-5.16667	-30.3833	6.7	41.9833	-42.2667	5.56667	-47.3333	7.85	-1.23334	22.25	20.6167	2.91666	52.7667	-27.2333	-18.5667	31.2	14.2333	-10.9833
496.767	5.93333	15.6333	-26.45	-8.63334	-26.4667	7.61667	22.4333	5.61667	1.26667	31.5167	35.0167	-29.7833	-50.95	37.6167	6.81666	-34.1667	-4.13333	14.3	18.3667	25.5	8.76666	11.6667	38.0167	-6.46667	-36.6333	-0.18333	29.75	-19.4667	23.95	-3.1	-0.3	-6.33334	-21.3833	8.36666	29.3167	-20.9333	11.4	-22.5	-4.31667	18.4333	33.25	34.7833	15.25	36.1	-2.4	-3.06667	16.2	-0.43334	25.0167
497.351	-35.9	-19.0333	-66.45	-41.4667	-74.4667	-23.55	-47.0667	-35.05	-46.5667	-21.9833	3.68333	-42.7833	-67.7833	-10.7167	-41.5167	-46.6667	-52.3	-24.8667	-35.6333	1.16666	-7.06667	-40.5	-26.8167	-46.9667	-64.1333	-39.0167	7.58333	-7.80001	1.45	-21.1	-9.96667	-37.5	-67.2167	-53.6333	24.15	-42.1	-2.60001	-46.6667	-41.15	-10.5667	-18.25	27.1167	-11.4167	4.26667	-26.7333	-67.5667	-23.3	-21.7667	-17.15
497.935	-29.4	-20.5333	-80.2833	-36.6333	-62.1333	-41.7167	-66.9	-73.8833	-64.4	-48.4833	-21.4833	-45.45	-53.7833	-38.05	-62.5167	-42.6667	-56.3	-42.5333	-11.1333	-46	-9.23334	-40.6667	-63.8167	-36.3	-71.8	-57.85	-28.25	-18.1333	-33.3833	-62.7667	-10.4667	-10	-20.7167	-33.8	6.31666	-28.6	-19.9333	-21.3333	-50.4833	-14.0667	-12.9167	26.2833	-38.9167	-38.0667	-31.9	-42.7333	-49.1333	-11.7667	-10.15
498.519	24.7667	-5.03334	-30.6167	-16.6333	-11.6333	9.28334	-41.2333	-38.55	-40.9	-22.8167	-0.98333	17.2167	24.2167	-18.55	-18.85	-12.6667	11.2	17.6333	-1.96667	4.83333	-0.9	35.5	3.01666	26.7	-1.3	-27.85	11.9167	29.8667	-14.8833	-6.1	18.7	52.5	26.95	5.2	90.3167	14.4	18.7333	-1.33333	-13.65	-4.9	27.4167	42.45	1.58333	-17.2333	10.1	-9.23333	10.2	37.7333	31.85
499.102	38.7667	16.4667	-5.95	17.8667	20.3667	25.7833	15.1	-23.2167	2.1	-1.81666	-1.65	32.8833	47.55	30.45	2.98333	18.8333	39.3667	60.9667	33.3667	38.5	12.4333	60.3333	57.6833	58.7	10.3667	-0.01667	33.5833	28.8667	-16.05	11.0667	11.0333	62.3333	61.7833	21.5333	78.9833	42.0667	29.7333	22.8333	28.0167	40.7667	56.25	38.45	3.75	-10.4	30.9333	21.4333	42.2	34.2333	53.5167
499.686	42.2667	22.1333	29.8833	39.5333	38.5333	57.2833	18.2667	12.45	44.7667	17.1833	14.35	56.05	70.05	50.2833	19.3167	43.8333	73.5333	101.8	55.2	56.1667	24.4333	71	76.0167	66.5333	23.5333	10.8167	45.9167	39.2	7.11667	24.9	13.5333	84.8333	65.1167	13.2	52.15	56.9	47.5667	11	31.5167	56.7667	52.25	1.61666	32.9167	41.2667	82.2667	14.4333	48.5333	36.4	38.35
500.27	7.76666	0.96666	6.05	55.8667	-7.3	35.45	6.6	8.61667	78.7667	1.68334	9.51667	28.3833	-5.95	27.2833	23.3167	33.6667	6.03334	66.1333	53.7	43.1667	-2.73334	28.5	49.0167	53.3667	-11.8	10.15	28.0833	-3.46667	-14.55	-0.93333	37.8667	69.5	50.6167	10.0333	3.98333	33.0667	32.0667	-2.16666	27.35	73.2667	18.25	-2.38334	15.0833	50.2667	67.1	-24.5667	-2.8	-1.76667	18.5167
500.853	50.7667	11.1333	76.2167	76.5333	20.2	30.95	28.9333	23.6167	108.267	48.35	42.85	81.05	20.55	23.95	52.8167	56.8333	61.8667	57.1333	88.5333	50	36.1	38.6667	55.5167	100.033	20.3667	55.8167	40.9167	45.0333	18.7833	40.2333	94.3667	81.3333	50.2833	31.7	50.3167	55.9	51.4	4.83334	46.0167	57.6	54.5833	40.2833	57.5833	83.4333	91.4333	14.7667	6.86667	57.0667	30.6833
501.437	66.6	25.8	82.7167	73.5333	35.2	27.45	45.7667	6.28334	106.1	46.85	41.0167	52.3833	4.71667	47.45	62.9833	83.5	66.5333	28.4667	79.7	79.3333	52.7667	27	46.85	84.0333	46.5333	109.983	39.25	29.2	43.1167	43.5667	119.2	60.3333	37.1167	36.5333	84.3167	58.7333	23.5667	23.5	50.6833	72.1	65.9167	86.2833	61.4167	93.2667	77.7667	7.43333	29.2	76.7333	50.35
502.021	32.4333	-7.53334	35.8833	21.3667	24.3667	-6.38333	11.1	-29.2167	41.7667	3.85	13.35	15.3833	13.2167	43.6167	-8.01667	15.8333	41.3667	1.63333	35.2	23	45.6	8.5	-2.31667	22.5333	5.53333	71.4833	3.75	1.03334	-8.05	-19.9333	41.3667	-14.3333	-29.8833	-27.8	28.15	1.4	-17.1	-7	-18.65	15.1	13.4167	57.45	6.25	59.7667	28.1	-4.23333	6.03333	51.0667	-23.4833
502.604	47.6	16.4667	1.21666	11.7	41.8667	30.2833	-5.06666	-26.55	48.9333	-16.4833	3.85	-12.45	26.3833	54.7833	11.65	-2	40.5333	5.96667	-4.3	40.5	29.1	14.8333	0.01666	16.7	-5.46667	62.65	23.25	-4.30001	-28.3833	-42.4333	43.7	-8.33334	-7.71667	-20.4667	19.65	6.9	-20.1	8	-12.3167	0.6	8.25	47.7833	-6.91667	25.4333	24.1	3.1	-4.96667	27.0667	-9.31666
503.187	-19.9	-44.7	-71.1167	-57.3	-5.3	-27.3833	-49.0667	-61.05	-42.5667	-64.9833	-50.15	-25.1167	-6.11666	-3.55	-49.1833	-66.1667	-27.9667	-43.7	-63.9667	-30.8333	-30.4	-23.5	-31.9833	5.7	-49.6333	-13.6833	-24.9167	-57.3	-74.7167	-106.767	-2.63333	-56.5	-71.7167	-42.6333	-42.6833	-42.1	-51.2667	-29	-53.8167	-63.2333	-60.9167	-23.3833	-58.4167	-29.2333	-36.7333	-30.5667	-89.1333	-16.1	-59.15
503.771	-7.23334	-32.7	-37.45	-51.1333	8.53333	-6.21666	-25.2333	-56.8833	-41.5667	-22.65	-52.15	11.8833	-8.95	11.2833	-6.35	-36.3333	-1.46666	-26.8667	-40.3	-13.6667	-26.7333	-30.3333	-16.4833	2.7	-51.8	2.81667	16.25	-37.8	-41.7167	-52.9333	15.2	-25.3333	-53.55	-6.8	-13.1833	6.9	-26.2667	-3.83333	-21.9833	-47.2333	-16.5833	6.28333	-26.75	-2.73333	-25.2333	-22.2333	-86.3	-5.93334	-3.31666
504.354	-28.9	-55.3667	-48.45	-62.9667	-19.6333	-4.88333	-24.9	-48.55	-51.0667	-25.4833	-25.65	17.2167	-17.2833	31.1167	-21.6833	-46.3333	-27.8	-32.5333	-34.3	-5.66667	-37.0667	-26.1667	-5.48334	-21.3	-45.9667	8.31667	2.91666	-50.8	-68.55	-56.2667	13.2	-8.16667	-52.8833	-12.1333	-9.85	-0.26667	-39.4333	5.83334	-20.9833	-4.4	-19.5833	1.28333	-42.25	31.4333	-10.9	-21.5667	-54.4667	-14.1	8.18334
504.938	10.1	-53.7	-27.45	-42.8	-11.8	-14.05	-15.0667	-34.7167	-10.7333	-3.15	-18.3167	17.8833	-9.28333	53.45	-21.0167	-45	6.03334	-6.2	-31.6333	-19.3333	-37.4	-13.3333	27.0167	-55.8	-63.3	22.15	18.4167	-10.3	-69.55	-29.2667	11.8667	6.33333	-45.05	-12.9667	18.3167	22.9	-38.2667	-8.16666	-27.4833	20.4333	29.4167	-9.88334	-57.25	14.4333	-7.4	-11.5667	-16.8	-31.7667	4.18334
505.521	-11.4	-42.0333	-33.2833	-32.3	-35.4667	-6.38333	-17.9	-3.38333	-5.4	-29.3167	-0.98333	4.21667	-14.6167	37.6167	-2.85	-15.8333	12.0333	27.6333	-4.3	-12	-15.9	-18.1667	-3.31667	-53.9667	-35.3	37.8167	-33.0833	-32.9667	-63.3833	-37.6	24.7	27.6667	-18.05	-27.6333	16.8167	13.7333	-32.7667	-8.66666	-10.65	38.7667	-9.58333	-33.05	-70.4167	20.9333	19.6	-10.2333	21.0333	-47.1	-6.81666
506.104	-52.4	-55.0333	-46.1167	-57.4667	-57.9667	-70.7167	-47.2333	-27.2167	-42.7333	-58.15	-40.3167	-25.45	-52.1167	-7.55	-56.85	-26.5	-27.6333	26.4667	-0.96667	-74.5	-18.4	-38	-61.65	-71.1333	-59.6333	-30.35	-53.25	-76.6333	-41.8833	-71.1	-20.1333	22.5	-60.3833	-75.3	-33.6833	-26.1	-67.1	-48.1667	-43.8167	-13.0667	-51.25	-65.55	-114.917	-48.4	-40.0667	-61.7333	-14.3	-98.4333	-71.3167
506.688	-68.2333	-18.8667	-33.6167	-46.8	-57.4667	-62.2167	-53.7333	-17.55	-25.9	-68.9833	-23.15	-20.2833	-33.95	-33.2167	-33.6833	-30.8333	-32.8	28.6333	28.2	-61.8333	-7.9	-33.6667	-76.8167	-61.3	-44.1333	-18.35	-60.75	-51.9667	-48.55	-70.1	-7.3	33.3333	-31.8833	-82.1333	-38.35	-15.2667	-48.2667	-51.6667	-24.3167	-25.4	-70.4167	-11.3833	-78.4167	-39.4	2.93333	-55.5667	-14.3	-81.1	-54.15
507.271	-44.0667	14.1333	0.88333	7.03333	-24.4667	-42.3833	-3.4	1.28334	19.9333	-32.8167	24.6833	23.2167	11.55	8.78333	-25.6833	-33.8333	0.03334	50.9667	27.2	-33.1667	-4.73334	27.6667	-47.9833	-30.6333	-4.8	-2.35	23.9167	33.5333	-14.3833	-59.2667	21.3667	45.6667	-3.21667	-38.1333	8.65	17.7333	-10.9333	-16.8333	18.35	-7.9	-26.9167	48.45	-38.25	-45.5667	1.43333	-8.56667	13.8667	-1.1	-23.3167
507.854	-44.7333	25.4667	15.8833	14.7	-13.1333	-33.7167	25.4333	24.2833	57.7667	-24.4833	15.85	39.2167	-5.95	12.1167	5.48333	-13	13.8667	59.9667	30.0333	-10	0.26666	18.5	-24.65	-17.4667	15.0333	46.65	30.25	42.2	6.28333	-34.6	35.8667	10.8333	4.95	1.53333	25.8167	55.0667	25.2333	-25.6667	34.5167	20.6	5.91667	54.2833	22.9167	-5.9	38.2667	15.6	13.5333	54.4	31.1833
508.437	-37.2333	23.3	15.2167	18.0333	-1.96667	-14.3833	41.1	4.11667	54.4333	-13.9833	0.18333	41.7167	9.71667	42.7833	35.8167	3.83334	19.3667	79.8	17.0333	10	15.6	11.5	-24.4833	9.36666	10.0333	45.9833	40.5833	48.0333	15.45	-11.4333	9.53333	18.8333	-10.55	22.5333	43.15	29.7333	52.5667	-15.6667	38.35	37.7667	13.0833	29.95	25.4167	6.1	11.7667	47.2667	8.2	57.2333	31.6833
509.02	16.2667	0.13333	-3.61667	35.7	10.0333	-24.2167	6.26667	-2.88333	34.7667	-9.98333	-3.98333	13.8833	-8.95	26.1167	39.15	16.1667	17.8667	74.6333	22.0333	23	47.1	-1.5	14.1833	59.3667	-14.1333	56.65	10.4167	10.8667	1.28333	-4.26666	12.0333	18	-6.05	16.3667	53.8167	44.5667	50.0667	22.8333	12.0167	84.7667	31.5833	51.1167	60.25	45.7667	31.6	43.2667	-21.6333	61.2333	60.1833
509.603	46.9333	-16.0333	-28.45	41.8667	-6.3	-18.05	-39.7333	-15.7167	-6.4	5.68334	-13.8167	33.55	0.71667	22.45	26.15	-11	23.2	44.1333	13.0333	9.33333	-1.9	-20.3333	20.0167	57.5333	-49.1333	6.31667	4.58333	6.86667	-34.05	-23.4333	-18.1333	28.6667	9.45	-5.13334	59.15	25.4	34.4	26.5	-9.81667	68.1	-14.75	33.1167	32.75	28.2667	-0.9	19.4333	-14.3	48.0667	37.35
510.186	83.1	21.3	18.55	87.7	58.7	41.45	28.4333	39.95	48.9333	67.0167	71.35	67.2167	15.55	75.1167	35.15	15.1667	77.5333	70.1333	58.2	54.3333	45.4333	34.6667	78.5167	105.533	16.2	26.65	56.25	26.5333	0.78333	38.2333	61.3667	65.8333	64.7833	40.2	105.15	85.4	39.0667	98.3333	56.6833	96.9333	32.4167	80.7833	59.0833	71.7667	61.6	21.2667	23.3667	97.2333	90.0167
510.769	10.4333	13.3	-26.6167	20.5333	20.3667	-1.05	5.26667	7.95	25.7667	-7.15	19.85	42.05	-6.28333	32.7833	-13.6833	-5	37.2	22.6333	23.2	-0.66667	-16.2333	-2.5	17.85	29.3667	-22.6333	-49.5167	16.0833	-23.4667	-48.8833	3.23334	27.0333	17	-4.38334	0.7	32.3167	35.0667	-2.76667	29.3333	9.68333	-5.73334	-8.75	-18.7167	-16.4167	2.26667	24.6	-16.0667	-0.8	16.9	6.18334
511.352	-5.9	60.1333	-7.28334	15.0333	45.7	24.1167	40.4333	25.1167	42.4333	-14.3167	50.6833	18.3833	-4.78333	64.45	-6.68334	30.8333	43.7	56.8	30.3667	25.6667	11.7667	11	9.51666	26.5333	-19.8	25.15	22.5833	-8.30001	-13.55	22.9	41.5333	19.6667	5.95	30.0333	45.65	25.4	14.7333	43.5	41.6833	9.43333	41.25	26.6167	-11.9167	23.7667	61.4333	14.9333	-3.13333	-0.26667	24.85
511.935	-47.7333	41.3	-18.95	-15.3	-3.63334	3.45	2.6	8.78334	14.6	-31.4833	21.35	5.71667	-9.95	19.7833	-10.85	11.8333	24.3667	30.6333	6.03333	1	-3.06667	-39	-9.31667	-10.9667	-43.6333	14.15	-20.25	-43.6333	-34.55	-34.6	-5.13333	-18.3333	-8.38334	-10.3	24.4833	-10.7667	-2.93334	13.5	-19.8167	0.76666	-15.0833	-14.7167	-33.4167	20.1	34.6	-2.56667	-24.6333	-9.43334	6.01667
512.518	10.2667	66.8	33.7167	8.2	27.8667	74.7833	53.2667	37.95	26.4333	37.0167	93.5167	38.2167	9.21667	73.6167	39.15	25.5	76.2	70.4667	63.0333	53.1667	37.4333	-16.5	42.6833	61.8667	28.2	60.8167	7.25	1.03334	13.7833	18.9	9.53333	22.3333	37.7833	9.53333	78.4833	26.2333	40.5667	43.6667	33.0167	49.2667	19.5833	52.2833	19.5833	87.7667	67.4333	17.2667	26.5333	48.0667	51.85
513.101	29.9333	25.4667	60.8833	-2.13334	16.5333	51.95	75.6	34.45	46.2667	25.85	103.517	32.8833	37.8833	41.45	55.8167	31.3333	98.8667	68.6333	68.3667	52.3333	49.6	5.83334	68.5167	54.3667	52.7	22.8167	16.5833	25.7	33.6167	37.7333	64.7	6.5	31.6167	12.3667	99.3167	46.7333	38.4	36.5	28.35	51.6	34.5833	22.45	31.25	93.6	90.9333	-10.2333	16.8667	54.7333	23.6833
513.684	38.9333	-5.53334	5.38333	4.7	-13.6333	31.6167	57.6	25.45	5.76667	9.85	77.5167	4.88334	32.3833	47.7833	45.15	34	55.2	50.9667	77.2	47.1667	33.7667	33.5	30.0167	22.7	60.5333	-6.68333	28.4167	40.2	62.7833	43.4	51.8667	18.5	-0.21667	-5.63334	86.9833	45.5667	61.0667	11.6667	42.0167	26.9333	61.75	56.1167	29.9167	77.2667	86.1	-4.9	21.5333	64.7333	22.1833
514.267	38.2667	-29.8667	-34.95	22.3667	-7.8	-22.7167	19.6	33.1167	16.6	12.35	13.6833	-21.6167	25.7167	10.7833	14.9833	30.3333	34.3667	40.1333	73.2	32.8333	-6.9	7.16667	5.01666	-48.4667	20.5333	31.65	0.41666	17.7	34.6167	15.2333	63.5333	-1	-19.05	-13.4667	67.8167	34.5667	48.4	-9.83333	22.5167	34.7667	63.75	48.2833	18.9167	45.7667	68.4333	-3.9	9.53333	41.9	4.01667
514.849	16.6	-45.7	-77.6167	63.8667	1.53333	-26.3833	0.93334	21.7833	-2.06666	22.85	-4.81667	-4.95	9.21667	14.2833	-7.68334	4.16667	-2.96666	34.3	72.5333	26.8333	-17.9	2.83334	-31.4833	-44.8	19.5333	46.8167	-20.25	6.2	-21.55	25.2333	9.7	11	-43.55	-15.6333	26.8167	33.7333	42.2333	-15.8333	18.0167	21.9333	30.5833	57.45	6.58333	49.9333	18.9333	-4.23333	-12.6333	53.7333	5.01667
515.432	73.1	10.8	-29.45	98.2	46.5333	15.45	39.4333	39.45	79.9333	76.85	43.6833	48.2167	39.55	27.7833	28.4833	57.5	50.0333	56.9667	104.533	51.8333	17.7667	29	8.68333	6.03333	23.7	98.3167	-2.91667	36.7	-23.2167	42.9	64.8667	52.1667	-4.05	32.3667	51.9833	86.7333	68.5667	35.5	36.35	75.4333	75.4167	72.7833	35.5833	56.1	31.9333	41.1	29.0333	66.5667	32.0167
516.015	51.7667	22.6333	0.38333	72.2	52.3667	57.2833	41.6	25.6167	73.6	52.1833	64.1833	68.2167	64.55	81.2833	20.4833	71.3333	64.2	59.3	90.3667	37.1667	49.2667	51	4.68333	22.3667	38.0333	79.15	34.9167	33.2	-3.21667	50.5667	70.0333	85.6667	8.11666	45.0333	67.65	99.2333	88.9	37.1667	48.5167	50.7667	70.25	41.2833	30.25	63.9333	74.7667	23.4333	20.5333	45.0667	63.1833
516.598	63.6	43.3	7.55	56.2	86.0333	75.6167	20.4333	34.2833	66.9333	64.1833	76.5167	49.8833	87.2167	83.6167	29.65	82.1667	97.8667	57.9667	93.5333	50	72.1	47	19.6833	32.8667	45.8667	51.8167	59.9167	18.5333	42.95	25.5667	64.7	95.1667	11.2833	49.5333	89.65	95.2333	87.5667	67.1667	52.0167	62.4333	64.0833	30.7833	47.4167	49.6	113.6	63.1	36.8667	38.5667	77.85
517.18	71.1	46.6333	35.2167	75.3667	108.033	61.6167	16.6	57.95	53.2667	27.0167	74.85	74.7167	85.05	92.6167	47.9833	65.6667	110.367	113.3	86.3667	57.8333	88.9333	50.5	46.35	50.7	51.3667	62.4833	85.75	22.5333	50.45	69.7333	60.0333	72.3333	26.1167	60.8667	126.817	104.9	111.733	61.8333	75.35	64.7667	53.9167	41.7833	56.75	84.7667	125.267	82.4333	24.7	32.0667	109.517
517.763	84.9333	79.8	48.55	52.5333	66.7	36.1167	10.4333	68.6167	41.7667	65.1833	52.85	70.7167	41.2167	57.2833	67.4833	41.1667	95.7	94.6333	81.3667	52.1667	97.1	29.3333	41.1833	51.5333	24.8667	40.3167	93.75	41.0333	38.1167	55.4	31.0333	62	39.2833	61.2	114.983	73.7333	76.4	64.1667	71.6833	66.4333	32.4167	59.45	42.9167	68.4333	88.6	78.7667	9.2	44.5667	93.6833
518.345	70.4333	87.4667	47.05	30.5333	-13.8	41.6167	20.1	48.1167	35.4333	57.0167	50.85	71.7167	13.7167	43.2833	41.8167	27.5	71.5333	63.3	59.0333	53	59.9333	18.6667	50.6833	34.7	0.03333	48.15	88.0833	43.8667	11.95	53.2333	29.3667	57.8333	44.45	44.3667	76.9833	57.5667	45.2333	5.83334	46.35	67.4333	38.4167	59.2833	3.75	65.1	78.7667	54.4333	1.2	15.4	96.85
518.928	51.1	80.8	25.55	8.2	-47.1333	27.95	22.4333	25.6167	-7.4	57.35	21.35	40.05	-34.1167	30.6167	31.8167	6.83334	38.8667	40.4667	35.7	19.1667	9.1	6	4.68333	15.8667	-13.4667	20.8167	48.25	31.5333	16.6167	-10.6	22.8667	60.1667	47.45	33.0333	61.4833	7.9	-18.2667	-2.33333	25.1833	33.1	24.75	54.45	-24.9167	45.2667	62.4333	-11.0667	-27.6333	21.5667	46.85
519.51	65.9333	65.3	51.3833	56.7	9.2	67.95	65.1	37.1167	38.4333	47.5167	51.5167	75.8833	42.05	53.95	68.9833	60.5	72.2	82.9667	81.5333	48.8333	51.9333	51.8333	38.0167	66.8667	33.0333	49.9833	60.25	47.0333	72.2833	20.7333	63.0333	72.8333	61.1167	57.0333	84.65	35.9	17.7333	35.5	34.1833	67.6	63.5833	75.1167	31.5833	61.2667	107.6	29.1	22.3667	57.9	49.35
520.093	112.6	85.3	120.05	116.367	100.533	85.1167	85.6	79.6167	87.9333	69.1833	61.0167	104.717	68.8833	98.1167	115.817	92	84.0333	161.8	123.533	71.5	109.267	86	45.85	98.0333	67.0333	68.3167	81.0833	58.8667	102.283	56.2333	119.867	84.1667	94.45	78.3667	148.483	78.4	82.5667	95.1667	76.6833	72.7667	113.083	121.117	91.25	78.2667	122.433	85.4333	88.3667	127.233	29.1833
520.675	109.933	83.9667	132.883	83.5333	117.033	47.45	75.1	76.1167	118.1	83.35	72.5167	94.3833	93.2167	91.95	72.65	117.167	70.8667	166.3	122.7	73.5	136.1	52.3333	64.85	97.7	80.8667	89.4833	93.9167	71.5333	85.1167	76.7333	105.533	104.167	80.2833	81.3667	118.817	78.2333	105.733	100.833	48.6833	81.4333	119.917	84.45	107.917	54.9333	126.6	119.433	122.7	104.4	23.1833
521.258	166.6	130.633	158.717	138.867	138.367	107.95	100.267	116.617	158.6	142.35	112.683	127.05	112.383	122.283	75.15	127	119.867	178.967	138.533	90.1667	168.933	108.333	101.85	97.0333	112.033	132.15	128.417	114.7	124.95	149.567	147.367	145.667	121.283	103.533	154.817	118.4	131.233	117.667	102.35	115.267	168.583	125.617	137.25	125.267	147.1	145.6	140.7	161.9	102.183
521.84	250.933	234.133	232.383	225.7	232.7	209.95	224.433	222.783	257.1	243.183	228.683	224.05	242.55	229.617	187.15	264	246.2	268.467	246.867	196.167	247.6	223.333	217.683	210.367	235.2	264.15	240.917	255.033	222.95	237.567	266.2	267.833	230.117	215.033	285.817	245.9	245.4	233	216.017	256.433	267.917	228.617	211.917	249.767	262.1	240.6	264.7	283.9	240.85
522.422	359.267	353.3	351.883	377.533	318.033	361.117	312.6	359.95	339.1	338.183	326.017	320.383	363.05	346.283	313.317	349	365.7	353.967	354.7	322	358.933	380	300.85	300.367	318.7	351.483	356.083	352.033	325.283	333.067	368.2	324	336.117	312.2	400.317	383.067	347.567	329.833	352.35	378.6	388.75	345.117	313.583	364.6	364.433	316.267	358.367	401.567	350.85
523.005	447.6	458.467	432.883	474.367	422.533	452.283	429.1	454.117	449.767	423.017	435.183	426.217	478.883	453.617	435.317	484	463.867	509.133	485.2	450.333	429.933	475	404.85	427.533	444.033	437.817	485.75	444.867	399.283	404.9	482.033	436.5	439.283	476.533	521.317	488.067	475.567	443	462.017	500.6	486.417	441.117	413.75	464.433	500.1	447.767	474.033	485.567	427.017
523.587	596.433	593.967	583.55	594.2	559.533	613.95	575.767	591.117	568.267	584.85	590.183	573.883	615.383	574.617	561.15	585.833	590.7	647.8	610.867	589.667	583.433	605.167	570.183	555.367	565.033	544.65	621.417	572.033	562.783	566.067	584.2	568.167	567.283	614.867	627.15	578.233	611.9	559.833	608.683	634.267	634.417	572.117	577.75	584.933	663.6	575.433	566.7	605.233	548.683
524.169	821.767	807.967	813.717	820.2	821.867	846.283	864.933	775.783	805.1	828.35	835.85	819.883	854.217	850.95	786.483	828.167	827.2	880.133	868.033	819.667	802.433	836.5	800.35	835.7	850.867	814.317	870.083	803.2	807.783	842.233	859.2	853.833	811.45	852.033	869.817	796.733	855.733	797	844.517	895.433	829.417	799.117	823.417	834.267	933.6	837.6	818.367	865.567	808.517
524.751	1150.1	1137.47	1141.05	1158.37	1166.87	1154.78	1155.93	1092.45	1105.6	1151.52	1155.02	1138.22	1164.88	1167.62	1119.32	1136.67	1153.2	1198.97	1176.87	1146	1156.6	1167.17	1157.35	1165.53	1145.7	1135.65	1169.58	1149.53	1139.62	1140.4	1168.03	1169	1142.78	1125.7	1184.98	1144.9	1190.73	1094.83	1166.52	1216.6	1139.92	1139.45	1130.92	1165.43	1242.6	1165.6	1126.53	1182.9	1143.02
525.333	1588.1	1574.63	1572.22	1608.37	1589.37	1561.95	1563.1	1554.28	1560.27	1576.52	1558.35	1593.55	1591.55	1625.78	1574.82	1597.83	1605.7	1665.97	1608.87	1604.17	1586.77	1583.83	1594.68	1587.53	1574.03	1597.82	1592.25	1574.87	1567.28	1576.23	1604.03	1625.17	1605.12	1544.03	1607.82	1619.23	1621.73	1551.33	1608.35	1636.77	1553.75	1583.62	1562.08	1630.6	1642.1	1625.43	1567.53	1604.4	1601.68
525.915	2034.77	2045.47	2018.72	2102.53	2059.37	2066.28	2013.27	2063.28	2062.1	2054.85	2022.18	2073.88	2043.38	2064.28	2083.15	2074.17	2093.2	2138.3	2075.7	2066.67	2072.6	2077	2082.85	1995.87	2022.7	2039.15	2032.42	2072.37	2060.45	2037.4	2053.7	2097	2101.95	2034.2	2061.32	2079.4	2089.07	2030.33	2072.35	2097.93	2050.08	2073.12	2003.92	2122.6	2106.43	2115.93	2043.53	2081.9	2102.85
526.497	2572.6	2602.63	2597.55	2637.7	2576.87	2622.62	2595.43	2638.62	2603.1	2609.35	2559.52	2608.55	2600.05	2615.95	2629.65	2632.5	2594.87	2637.13	2623.87	2641.17	2609.93	2607.33	2614.85	2530.37	2586.03	2574.32	2564.08	2609.87	2580.62	2606.9	2600.53	2657.67	2631.45	2559.87	2633.82	2610.07	2627.4	2625.5	2628.52	2650.6	2604.58	2636.12	2566.08	2642.27	2656.1	2617.43	2584.03	2618.73	2636.52
527.079	3165.6	3198.47	3169.88	3189.2	3166.2	3240.95	3183.77	3170.12	3191.1	3210.35	3117.18	3193.88	3171.22	3204.78	3206.48	3205.83	3181.2	3210.47	3211.87	3184	3227.1	3211.83	3159.85	3161.03	3193.87	3142.32	3183.25	3167.37	3151.78	3180.57	3168.87	3192.17	3168.12	3185.87	3213.65	3145.4	3193.57	3214.83	3181.85	3232.27	3194.58	3206.28	3171.75	3203.1	3257.6	3163.6	3180.53	3216.07	3235.85
527.661	3880.27	3869.63	3856.05	3826.37	3834.53	3890.78	3860.1	3832.62	3852.93	3877.68	3795.35	3870.55	3847.38	3873.45	3857.15	3854.83	3840.53	3874.13	3868.2	3891.83	3894.27	3829.5	3840.52	3884.87	3852.7	3841.82	3889.25	3794.2	3803.45	3829.73	3828.87	3830.33	3828.45	3855.53	3905.82	3803.73	3865.9	3887.67	3855.68	3865.77	3892.42	3884.28	3874.08	3851.1	3905.6	3849.1	3833.03	3880.9	3901.68
528.243	4641.43	4601.47	4593.72	4586.53	4609.37	4624.95	4627.27	4598.62	4615.43	4657.68	4571.18	4649.05	4590.22	4621.62	4588.65	4594.17	4617.87	4645.8	4597.7	4605.67	4645.43	4579.67	4606.52	4642.7	4625.7	4641.15	4677.42	4550.2	4609.95	4609.07	4569.87	4586.17	4579.45	4626.87	4637.32	4544.9	4602.23	4639.5	4609.68	4598.93	4660.42	4595.95	4618.75	4625.6	4660.1	4616.43	4586.03	4660.73	4681.18
528.825	5370.77	5330.97	5315.55	5373.53	5339.7	5347.45	5359.1	5351.78	5340.93	5403.18	5382.52	5365.22	5358.22	5379.45	5331.15	5351.67	5385.2	5404.63	5323.87	5362	5400.93	5330.67	5344.85	5401.87	5388.7	5387.32	5412.25	5332.53	5360.12	5360.23	5370.03	5328.17	5339.45	5348.03	5373.82	5311.73	5377.57	5396.33	5356.35	5362.43	5437.58	5371.28	5367.75	5405.93	5382.93	5359.1	5321.53	5394.4	5434.85
529.407	6097.93	6079.47	6054.72	6117.37	6109.7	6088.45	6099.27	6100.78	6082.27	6153.02	6117.68	6117.55	6088.38	6104.62	6100.98	6061.67	6144.53	6143.13	6093.03	6074.17	6159.77	6097.67	6052.68	6099.37	6157.53	6122.48	6111.58	6057.03	6107.78	6143.23	6105.87	6090.33	6052.78	6083.7	6098.82	6070.23	6138.4	6146	6116.02	6103.6	6165.25	6120.28	6072.58	6141.77	6108.93	6067.1	6024.37	6096.4	6146.85
529.989	6668.27	6726.3	6709.55	6700.87	6738.7	6716.95	6759.6	6732.12	6718.27	6760.18	6757.52	6759.88	6706.88	6753.78	6741.48	6702.5	6756.03	6785.8	6740.2	6732.33	6799.27	6752	6679.18	6724.7	6777.2	6760.98	6748.08	6737.53	6759.28	6745.4	6738.7	6696	6683.78	6769.03	6738.48	6743.23	6794.9	6766.67	6731.68	6741.43	6758.25	6772.62	6708.58	6772.43	6741.6	6690.43	6675.87	6716.73	6786.18
530.571	7241.43	7272.63	7266.72	7228.7	7314.2	7237.28	7307.6	7308.95	7270.43	7282.02	7287.35	7302.55	7229.72	7281.95	7286.65	7252.5	7291.53	7264.8	7314.03	7247.33	7326.27	7264.17	7217.35	7248.53	7293.7	7310.32	7291.25	7303.2	7312.28	7271.4	7248.2	7288.83	7233.78	7335.03	7332.98	7294.57	7317.57	7276	7300.85	7264.1	7282.25	7287.45	7221.75	7290.6	7287.1	7266.43	7233.87	7255.73	7305.18
531.153	7756.77	7798.97	7791.05	7760.37	7787.03	7758.12	7838.77	7814.45	7836.1	7799.18	7798.35	7840.55	7770.88	7771.95	7768.15	7858.33	7826.03	7805.8	7817.87	7781	7822.6	7809.83	7804.52	7825.53	7807.37	7856.82	7858.58	7832.7	7857.62	7780.57	7768.53	7813.5	7767.45	7834.37	7872.98	7832.73	7787.73	7783.33	7814.02	7828.77	7799.08	7830.78	7779.08	7825.93	7847.43	7785.1	7800.2	7798.4	7846.68
531.734	8270.27	8280.3	8247.88	8291.53	8262.37	8226.45	8273.6	8237.62	8330.27	8297.02	8265.85	8297.38	8277.55	8286.62	8227.15	8311.5	8336.53	8226.63	8270.03	8275	8291.27	8289.33	8249.18	8324.53	8298.37	8335.48	8305.25	8223.7	8310.45	8291.57	8244.7	8329	8262.62	8297.03	8345.98	8290.4	8222.4	8275.83	8275.85	8280.43	8287.92	8296.28	8254.42	8273.6	8290.77	8247.6	8262.87	8257.07	8279.35
532.316	8682.93	8740.63	8705.72	8735.53	8666.03	8655.62	8735.77	8661.12	8754.6	8722.02	8676.02	8752.88	8705.88	8690.62	8652.48	8694	8746.53	8647.13	8684.2	8725.67	8710.93	8726.67	8693.02	8752.37	8729.03	8827.15	8685.25	8631.7	8726.45	8761.9	8685.87	8735.67	8707.12	8702.7	8718.98	8721.57	8644.73	8704	8700.18	8721.93	8677.92	8715.62	8737.75	8725.27	8750.93	8627.43	8688.03	8675.57	8678.68
532.898	9048.43	9102.3	9062.22	9083.53	9042.87	8974.28	9070.6	9015.12	9056.77	9080.85	9045.52	9071.38	9035.22	9086.12	8992.32	9057.83	9059.53	9013.97	9044.53	9127.17	9087.43	9035.5	8976.35	9098.7	9088.2	9119.65	9043.42	9013.03	9052.62	9099.9	9056.7	9090.83	9084.62	9083.87	9086.15	9062.57	9038.4	9086	9069.35	9064.77	8976.42	9051.12	9119.25	9098.93	9057.27	9010.1	9038.37	9010.73	9040.35
533.479	9332.43	9390.3	9390.22	9352.03	9330.7	9233.62	9344.77	9331.45	9306.1	9354.68	9282.85	9318.72	9293.38	9350.95	9263.15	9339.33	9308.37	9318.97	9307.7	9331.67	9378.43	9297.17	9270.02	9381.53	9342.53	9343.15	9358.42	9322.7	9305.45	9313.57	9331.87	9298.83	9373.45	9344.87	9297.65	9326.73	9341.4	9357.5	9355.18	9393.43	9261.92	9350.28	9382.58	9401.43	9338.43	9327.6	9358.87	9318.73	9369.02
534.061	9514.6	9568.47	9565.88	9530.2	9501.37	9433.45	9497.6	9504.78	9533.43	9601.18	9489.85	9480.88	9481.72	9567.28	9444.48	9561.5	9500.37	9565.47	9515.37	9482.67	9544.1	9490.33	9477.02	9581.53	9520.87	9472.32	9560.92	9497.37	9537.62	9471.07	9516.87	9528	9522.12	9529.37	9526.48	9524.57	9536.23	9585.17	9542.85	9582.43	9466.75	9562.45	9499.42	9558.43	9524.1	9550.27	9548.2	9529.57	9588.52
534.643	9570.27	9665.63	9611.55	9594.37	9585.7	9549.95	9604.27	9624.78	9631.43	9680.35	9570.68	9569.38	9567.05	9712.78	9550.65	9587.33	9610.2	9615.13	9605.7	9528.67	9590.1	9582.83	9619.35	9652.7	9589.37	9553.32	9625.58	9581.53	9619.62	9522.23	9565.2	9570.5	9566.95	9594.2	9583.65	9607.23	9599.9	9659.83	9590.02	9630.43	9609.25	9642.45	9535.08	9602.27	9628.93	9594.27	9612.87	9610.23	9627.02
535.224	9547.27	9688.47	9577.22	9586.7	9583.2	9574.45	9583.93	9635.12	9627.6	9709.85	9610.18	9606.05	9561.22	9688.28	9600.65	9590.83	9674.87	9646.47	9675.03	9562.5	9574.6	9582.17	9628.18	9614.03	9574.03	9585.82	9594.92	9595.2	9648.45	9558.9	9563.53	9640.67	9565.45	9614.37	9633.82	9640.23	9593.23	9635.33	9603.35	9599.93	9644.25	9616.95	9577.42	9590.43	9670.1	9583.6	9589.53	9609.4	9604.35
535.806	9469.6	9611.63	9526.05	9519.2	9517.7	9565.45	9604.93	9596.12	9540.77	9600.68	9532.85	9523.22	9494.88	9630.62	9544.15	9495	9607.37	9554.3	9632.7	9571.5	9536.43	9525.83	9563.85	9522.87	9501.2	9532.15	9580.08	9527.53	9559.62	9533.9	9487.87	9537.33	9571.62	9562.53	9555.48	9571.07	9544.4	9521.33	9505.68	9551.1	9577.58	9534.45	9529.58	9552.27	9592.27	9511.93	9495.87	9538.9	9518.52
536.387	9377.77	9480.97	9458.38	9429.2	9423.7	9458.78	9476.43	9465.62	9441.1	9486.68	9462.52	9387.55	9410.22	9484.95	9410.65	9383.5	9497.53	9471.13	9502.7	9459.5	9483.93	9433	9453.02	9386.7	9406.37	9463.32	9484.92	9464.37	9430.45	9453.73	9448.53	9443.83	9487.45	9460.37	9468.98	9501.4	9471.23	9397.83	9416.02	9467.6	9431.92	9425.78	9451.25	9433.27	9507.1	9403.27	9407.53	9469.9	9389.18
536.968	9194.77	9232.13	9243.05	9236.7	9234.7	9231.95	9267.1	9229.12	9187.6	9225.85	9245.18	9198.55	9186.22	9267.28	9199.82	9181.83	9251.53	9294.3	9269.03	9266.67	9280.27	9217.67	9258.68	9188.7	9201.03	9290.98	9298.75	9227.87	9184.45	9265.73	9237.53	9208.67	9299.95	9223.37	9277.48	9258.4	9263.23	9175.83	9191.85	9286.93	9164.08	9220.62	9231.25	9226.43	9263.43	9179.77	9220.2	9253.9	9226.35
537.55	8999.1	9000.8	9008.72	9022.7	9032.87	8968.95	8956.27	8973.62	8960.1	8991.18	9025.85	8968.72	8984.05	9023.95	8957.98	8953.33	9037.7	9084.3	9034.7	9002	9047.77	8996.67	9030.35	9010.37	9000.2	9042.65	9015.25	9008.37	8935.62	9043.73	9022.2	9006.67	9014.12	9007.37	9038.32	9040.9	9033.57	9002.17	8990.52	9068.1	8953.25	8977.62	9002.25	8997.77	9051.77	8962.27	9021.7	9018.23	9064.35
538.131	8701.27	8682.8	8698.88	8686.53	8677.03	8639.45	8597.1	8634.78	8598.6	8689.68	8659.85	8703.38	8669.88	8703.45	8697.32	8645.33	8719.7	8770.97	8721.7	8665.17	8684.1	8646.5	8719.02	8734.2	8652.2	8752.32	8704.58	8658.53	8657.45	8744.07	8675.7	8690.83	8679.12	8678.37	8704.98	8692.4	8694.57	8671.5	8666.68	8740.93	8681.42	8685.45	8687.75	8701.43	8732.1	8667.43	8697.37	8678.4	8799.35
538.712	8390.6	8357.63	8390.22	8376.37	8326.7	8374.45	8307.1	8318.78	8338.6	8384.52	8412.35	8397.72	8406.55	8439.95	8360.98	8336	8404.7	8475.63	8436.37	8378.33	8363.27	8343	8410.02	8445.53	8394.37	8403.32	8347.75	8390.53	8378.62	8439.4	8420.7	8403	8348.12	8377.7	8395.15	8403.07	8428.73	8369	8361.85	8430.27	8434.08	8414.28	8352.58	8384.77	8449.77	8378.1	8401.03	8388.57	8418.35
539.294	8078.1	8006.3	8062.05	8037.03	7959.2	8052.28	7987.93	8006.78	7981.1	8051.52	8045.18	8094.72	8078.22	8125.62	8031.32	8032.17	8059.7	8095.3	8062.03	8025.17	8030.77	8039.33	8044.02	8038.87	8065.2	8061.82	8008.25	8088.7	8017.28	8065.07	8125.03	8027.83	8022.95	8009.03	8035.48	8041.23	8077.4	7995.33	7994.35	8079.1	8131.75	8103.62	8036.25	8005.6	8064.43	8053.27	8008.37	8071.73	8049.18
539.875	7647.77	7645.3	7649.55	7644.2	7578.7	7710.78	7605.1	7655.12	7633.43	7625.85	7658.85	7701.05	7678.38	7721.95	7619.65	7666.67	7675.2	7678.3	7680.03	7655.5	7643.77	7693.83	7625.02	7635.53	7730.7	7626.32	7591.75	7725.53	7622.45	7677.57	7740.03	7693.17	7641.95	7661.7	7644.82	7658.23	7696.23	7605.5	7618.18	7708.6	7738.25	7674.62	7648.42	7613.6	7651.1	7659.6	7633.53	7691.9	7603.18
540.456	7295.77	7313.3	7261.22	7248.87	7211.03	7339.95	7276.6	7309.95	7264.43	7290.18	7256.85	7309.38	7290.38	7310.45	7305.32	7275	7314.7	7298.3	7285.53	7299.17	7315.77	7326.33	7248.85	7270.7	7311.87	7250.48	7279.58	7349.2	7250.95	7318.23	7331.37	7340.5	7272.78	7319.53	7277.15	7266.4	7309.23	7243.33	7262.02	7308.6	7344.08	7298.78	7307.58	7265.27	7271.1	7279.93	7255.03	7332.9	7223.52
541.037	6884.1	6947.63	6851.38	6877.2	6828.7	6904.12	6898.6	6894.62	6877.6	6891.02	6903.68	6906.22	6891.55	6875.62	6900.65	6872.67	6899.03	6946.13	6886.2	6943.5	6923.93	6911.5	6918.85	6898.37	6904.53	6886.32	6921.75	6954.37	6876.95	6926.73	6922.53	6953.33	6864.28	6948.53	6897.82	6873.23	6906.57	6906	6903.85	6904.1	6910.58	6875.45	6923.75	6884.43	6884.93	6863.1	6928.2	6984.23	6846.68
541.618	6553.77	6555.63	6517.55	6541.37	6448.7	6509.95	6577.43	6536.62	6497.1	6574.85	6596.02	6540.05	6550.05	6514.28	6538.65	6488.5	6510.03	6609.63	6512.7	6557.67	6574.6	6533.33	6558.18	6516.87	6516.37	6507.15	6581.75	6556.87	6486.62	6510.9	6561.37	6552.17	6496.28	6555.03	6547.48	6458.73	6516.4	6573.17	6547.18	6548.27	6529.08	6499.95	6559.08	6532.93	6523.93	6500.6	6551.53	6630.23	6522.68
542.2	6144.6	6144.3	6144.88	6197.7	6081.7	6120.78	6152.93	6132.45	6111.93	6163.02	6209.35	6192.38	6149.05	6172.45	6121.48	6131.83	6118.7	6195.13	6120.2	6157	6149.93	6150.67	6149.02	6129.53	6104.7	6131.82	6185.75	6168.87	6109.95	6111.73	6177.53	6113.83	6100.95	6135.37	6160.65	6101.57	6138.9	6196.67	6152.02	6221.27	6122.92	6122.62	6166.25	6138.1	6134.93	6127.1	6144.53	6246.73	6220.52
542.781	5762.43	5744.63	5737.72	5772.03	5706.87	5786.12	5731.77	5750.45	5721.77	5773.18	5790.68	5811.55	5751.72	5805.12	5779.15	5732	5738.53	5826.13	5756.2	5759	5765.93	5782.83	5725.18	5730.7	5703.7	5776.32	5783.08	5753.03	5726.62	5698.23	5767.37	5770.33	5756.28	5748.03	5775.48	5722.73	5747.73	5761.83	5745.68	5797.27	5749.58	5766.62	5751.58	5774.27	5736.1	5733.77	5723.37	5824.23	5794.02
543.362	5389.93	5394.13	5359.38	5388.2	5386.7	5412.28	5350.6	5354.12	5368.77	5374.52	5388.18	5428.38	5381.55	5418.78	5411.48	5381.5	5372.37	5486.63	5384.2	5437	5374.1	5397.33	5389.68	5412.37	5347.53	5416.82	5397.75	5359.7	5370.45	5380.07	5358.7	5405.83	5365.62	5380.53	5383.82	5402.9	5384.4	5376	5368.85	5431.1	5407.08	5434.78	5334.75	5409.77	5396.43	5390.43	5367.87	5431.9	5440.35
543.943	5038.77	5024.3	5017.22	4974.37	5011.53	5053.78	4977.93	5031.95	5002.43	4996.85	4996.02	5036.05	5020.88	5003.95	5058.82	5036.33	5005.87	5109.13	5033.87	5058.5	5024.93	5038	5028.02	5053.87	5023.7	5040.48	5006.42	4947.7	4976.45	4986.9	5010.53	5073	4983.28	4992.53	5030.15	5028.9	4988.73	4998.33	5006.35	5013.27	5060.25	5055.12	4959.25	5030.27	5025.77	5049.1	4970.37	5068.23	5031.52
544.524	4607.27	4644.47	4694.22	4626.7	4662.53	4671.62	4631.77	4652.45	4653.6	4648.18	4624.68	4682.22	4644.72	4623.78	4645.65	4659	4648.87	4707.63	4649.87	4676.33	4618.43	4623.17	4658.85	4682.2	4660.7	4628.32	4644.92	4571.53	4619.45	4628.73	4608.2	4688.5	4593.12	4602.53	4667.15	4672.9	4654.23	4617.5	4656.18	4679.43	4667.75	4674.62	4591.25	4659.27	4717.1	4702.93	4638.87	4697.57	4664.18
545.105	4249.1	4292.8	4357.22	4345.87	4329.7	4338.12	4290.27	4334.78	4316.1	4339.02	4301.35	4359.38	4314.88	4277.28	4342.82	4339.17	4335.7	4341.13	4379.87	4347.33	4350.43	4341	4309.52	4337.53	4307.2	4324.65	4339.42	4270.87	4295.12	4307.73	4333.53	4364.33	4273.95	4278.2	4351.98	4339.07	4355.23	4280.33	4357.35	4334.27	4305.75	4343.45	4299.75	4333.1	4365.43	4350.77	4310.7	4388.73	4326.52
545.685	3933.93	4005.47	4015.05	4000.87	4049.7	4015.62	4006.93	3999.95	4029.27	4029.35	4009.52	4016.22	3972.05	3954.45	4010.15	3990.17	4040.2	4010.3	4059.37	4022.83	4000.93	4024.5	3991.68	4033.2	3994.37	4014.65	4031.58	3978.7	4022.62	4047.9	3988.37	4002.83	4004.45	3987.37	3993.15	4003.57	4012.4	3973	4032.35	4008.43	3981.75	4009.95	3957.25	4030.1	4068.77	4006.77	4010.03	4089.23	4037.68
546.266	3683.43	3736.13	3717.22	3693.87	3783.53	3757.95	3741.93	3759.45	3763.77	3780.35	3757.35	3730.72	3702.88	3726.28	3745.98	3760.17	3777.53	3754.8	3836.7	3758.67	3761.27	3770.67	3711.35	3785.03	3758.7	3728.15	3765.25	3707.37	3777.62	3814.23	3767.7	3726.67	3692.45	3753.03	3755.98	3738.4	3724.73	3698.67	3779.35	3760.77	3701.42	3765.95	3709.25	3711.27	3756.27	3716.77	3728.87	3816.23	3775.68
546.847	3401.6	3407.3	3399.72	3317.37	3443.87	3448.95	3414.93	3425.28	3456.1	3466.18	3391.52	3397.05	3356.22	3449.28	3385.32	3416.17	3453.53	3462.13	3459.87	3438.33	3375.93	3436.17	3375.52	3460.53	3419.03	3399.32	3405.75	3384.03	3435.12	3492.73	3391.87	3404.5	3354.28	3454.87	3438.48	3398.07	3362.57	3383.83	3420.68	3405.93	3335.92	3409.12	3392.08	3369.27	3425.77	3396.6	3383.7	3507.57	3451.18
547.428	3166.77	3159.8	3170.55	3128.87	3170.7	3201.12	3171.43	3199.95	3209.93	3216.85	3155.18	3156.05	3157.22	3222.28	3115.65	3177.83	3176.03	3233.3	3195.87	3181.83	3139.1	3169.83	3116.18	3177.7	3164.03	3157.82	3155.25	3153.87	3155.62	3202.23	3171.7	3145.5	3097.95	3216.2	3235.15	3168.4	3120.23	3193.17	3187.68	3180.1	3109.25	3144.28	3180.25	3125.77	3134.93	3187.93	3146.03	3232.07	3169.68
548.009	2982.43	2914.3	2915.55	2929.7	2952.37	2949.28	2921.6	2927.62	2973.77	2957.18	2915.02	2920.72	2914.22	2968.62	2892.48	2945.5	2943.53	2983.63	2899.7	2959.5	2875.6	2946.17	2902.35	2941.53	2922.37	2980.15	2920.25	2941.2	2889.62	2952.9	2926.2	2917	2884.28	2966.37	2966.82	2947.57	2862.57	2974.83	2932.52	2934.27	2897.08	2882.62	2921.25	2949.77	2915.93	2958.1	2898.87	2985.57	2909.68
548.589	2757.27	2744.3	2694.72	2726.37	2750.53	2751.78	2752.77	2729.95	2762.27	2747.18	2761.68	2703.38	2724.55	2751.95	2712.32	2736.83	2739.03	2756.63	2695.7	2718.83	2677.1	2745	2700.35	2703.03	2735.2	2780.98	2745.58	2749.2	2681.95	2732.07	2766.2	2691.5	2697.12	2726.37	2753.98	2762.23	2676.23	2747.83	2709.85	2771.77	2716.58	2692.62	2706.92	2758.93	2704.43	2742.77	2733.2	2761.23	2691.35
549.17	2504.43	2476.47	2476.72	2489.53	2535.53	2509.62	2489.27	2462.45	2540.6	2546.68	2497.18	2487.22	2485.55	2520.78	2503.65	2494.5	2533.7	2519.8	2487.37	2496.83	2441.93	2523.33	2509.18	2484.7	2510.2	2550.82	2550.08	2540.2	2463.12	2523.07	2542.87	2522.17	2432.78	2468.03	2529.98	2505.23	2485.4	2474.33	2482.68	2546.27	2487.75	2485.28	2453.58	2524.77	2496.77	2492.77	2520.87	2502.9	2477.85
549.751	2265.1	2284.8	2276.72	2261.37	2295.7	2257.28	2299.27	2272.28	2315.27	2324.68	2292.02	2269.55	2277.72	2274.28	2302.15	2251	2297.03	2307.3	2276.7	2275.5	2228.43	2292.67	2300.02	2246.7	2268.87	2299.98	2301.92	2316.37	2258.95	2273.4	2327.53	2290.17	2249.78	2245.2	2337.65	2291.23	2280.4	2270.83	2244.52	2301.77	2289.92	2291.28	2255.25	2275.1	2286.6	2301.6	2293.53	2301.4	2278.68
550.331	2117.77	2130.3	2124.22	2136.53	2166.7	2100.62	2130.77	2131.12	2144.93	2165.85	2132.02	2135.22	2113.88	2134.62	2116.48	2104.67	2179.7	2166.8	2149.7	2140.5	2113.1	2137.33	2162.02	2128.53	2130.53	2149.32	2191.58	2178.2	2143.28	2116.73	2172.87	2165.5	2113.78	2107.7	2203.15	2132.57	2133.57	2150.83	2114.85	2143.43	2159.42	2188.45	2112.42	2150.6	2168.1	2169.1	2158.03	2153.23	2161.52
550.912	1969.43	2001.63	1925.38	1959.7	1981.87	1945.45	1961.77	1976.45	1964.1	1975.02	1982.35	1998.22	1964.05	1985.78	1940.65	1926.83	2003.87	1996.97	1968.03	1967	1973.93	1971.67	1975.52	1955.87	1963.03	1989.48	1994.75	1994.2	1993.28	1920.57	1981.37	1970.17	1980.62	1980.87	2010.65	1971.73	1947.4	1971.33	1934.02	1981.43	1976.58	2021.62	1975.58	2002.93	2001.27	1995.27	1980.7	1998.07	1987.18
551.492	1826.43	1853.63	1775.38	1817.03	1827.87	1822.62	1810.77	1838.95	1822.27	1860.02	1839.85	1850.88	1830.38	1874.95	1793.48	1805.17	1895.53	1860.13	1859.03	1844.67	1869.77	1840.83	1836.85	1840.53	1855.53	1806.15	1899.75	1865.7	1867.45	1794.57	1836.03	1835.83	1833.12	1826.87	1845.98	1815.73	1834.9	1820.17	1844.35	1872.77	1823.42	1888.62	1853.75	1854.1	1843.93	1831.1	1859.03	1858.9	1854.35
552.073	1667.6	1723.63	1616.88	1668.7	1687.2	1678.45	1674.1	1666.78	1661.93	1700.02	1698.68	1716.72	1682.22	1717.28	1654.32	1665.83	1728.37	1706.8	1697.7	1692.5	1683.77	1676.17	1682.52	1680.2	1700.53	1658.32	1682.75	1709.03	1697.28	1655.57	1669.7	1662	1692.12	1656.87	1705.15	1660.4	1674.57	1657.17	1681.85	1722.1	1679.92	1696.28	1699.08	1675.27	1682.27	1682.77	1688.87	1700.73	1678.18
552.653	1546.77	1614.3	1477.88	1542.37	1575.2	1564.45	1573.43	1542.95	1534.1	1596.18	1602.35	1582.38	1531.55	1600.12	1554.65	1557.33	1619.53	1611.13	1598.7	1595	1561.43	1567.83	1562.85	1582.37	1581.37	1543.15	1571.58	1598.7	1553.62	1564.4	1561.2	1562.83	1566.12	1520.53	1597.82	1554.57	1558.07	1530	1587.18	1579.43	1552.58	1588.78	1563.08	1574.6	1580.27	1571.93	1583.03	1598.07	1550.52
553.234	1414.1	1507.47	1378.88	1435.87	1463.87	1449.95	1463.27	1415.78	1440.1	1441.35	1480.18	1461.72	1417.55	1445.45	1422.65	1455	1489.37	1501.13	1513.53	1472.17	1423.6	1445.83	1413.35	1463.2	1442.03	1477.98	1444.92	1461.03	1409.95	1429.07	1456.87	1457.67	1420.28	1404.03	1497.32	1423.4	1408.57	1418	1415.52	1436.1	1434.42	1445.45	1407.42	1480.27	1431.27	1444.6	1487.2	1473.9	1423.52
553.814	1356.93	1410.8	1331.22	1328.53	1350.37	1364.62	1412.77	1341.78	1395.1	1386.18	1397.85	1379.88	1374.38	1379.28	1375.65	1357.5	1440.03	1440.97	1430.53	1410	1358.6	1374.67	1349.35	1393.87	1372.87	1387.32	1387.58	1341.7	1351.95	1339.57	1404.03	1412.67	1350.95	1349.03	1404.32	1332.4	1331.23	1355	1367.52	1378.43	1380.58	1376.78	1349.25	1443.6	1371.1	1358.27	1406.7	1393.73	1350.85
554.394	1261.6	1316.8	1274.22	1280.53	1295.2	1300.95	1315.43	1291.45	1315.93	1296.02	1288.52	1265.38	1316.72	1282.62	1277.32	1311.83	1359.2	1356.47	1358.7	1324.17	1288.93	1275.33	1260.35	1308.03	1305.53	1297.32	1294.42	1234.37	1281.78	1235.57	1326.53	1334.17	1255.28	1293.87	1297.98	1280.9	1251.9	1287.67	1264.02	1311.43	1314.92	1285.62	1279.75	1338.1	1277.1	1253.43	1311.2	1286.57	1269.52
554.975	1186.43	1209.13	1180.55	1192.2	1193.87	1221.28	1205.1	1179.78	1193.77	1223.85	1217.18	1190.05	1193.05	1230.62	1175.82	1192.83	1254.03	1239.97	1235.7	1233.17	1215.6	1192.83	1199.02	1216.53	1187.7	1196.15	1191.58	1158.03	1216.62	1178.4	1236.37	1231.83	1201.78	1225.03	1205.15	1209.23	1198.07	1181.33	1188.35	1231.77	1216.25	1203.12	1192.75	1251.93	1234.77	1178.93	1200.03	1194.07	1194.35
555.555	1033.93	1045.8	1032.22	1053.2	1063.7	1095.12	1031.6	1043.12	1049.77	1068.18	1078.02	1022.72	1044.88	1065.78	1003.48	1069.33	1082.2	1039.47	1081.03	1087.5	1085.1	1046.17	1031.52	1070.37	1041.37	1063.15	1064.42	1052.7	1078.95	1051.4	1084.7	1063.5	1028.62	1094.7	1070.98	1100.57	1071.23	1021.83	1029.85	1083.27	1064.08	1041.78	1019.92	1103.27	1108.43	1019.1	1034.7	1069.9	1045.35
556.135	922.433	902.633	909.05	890.867	917.867	926.45	890.933	895.45	895.933	945.35	955.85	896.383	895.883	940.783	881.483	890.333	961.033	871.133	920.2	931	935.933	907.167	929.35	938.533	872.367	939.483	918.083	938.2	929.45	903.4	917.533	922.5	895.95	919.033	960.983	959.9	938.067	881.833	911.683	931.267	906.75	899.117	883.75	964.6	963.1	877.267	907.867	952.9	919.017
556.715	841.1	861.133	826.217	796.033	850.033	852.117	818.767	819.783	807.433	850.183	828.017	813.05	833.883	826.45	828.65	803.5	888.867	794.8	848.033	814.167	856.767	803.167	824.85	842.033	820.867	828.483	846.083	865.533	848.783	798.4	836.533	825	802.95	799.367	877.15	853.067	836.567	811.333	838.683	855.433	841.083	810.117	831.083	882.267	880.767	786.433	822.7	868.4	842.683
557.295	793.433	797.967	766.717	755.033	801.533	789.617	770.767	773.617	734.433	783.017	754.683	787.05	738.05	776.283	811.817	774	823.033	782.633	822.367	739	791.267	759.167	800.85	766.2	754.867	790.483	780.25	789.2	778.783	734.733	784.7	805	735.45	738.7	803.65	791.233	779.233	787	784.183	794.6	778.25	780.283	789.083	821.1	799.267	749.6	765.033	805.9	826.85
557.876	739.433	788.467	716.717	751.7	734.2	756.283	742.1	731.617	699.6	717.85	659.517	772.383	721.383	747.117	764.983	753	755.033	735.967	790.7	722.667	768.1	751.833	718.35	715.533	749.2	733.317	760.417	761.2	769.95	726.567	793.7	788	736.283	729.2	737.483	744.9	722.233	787.333	742.85	778.6	753.75	721.95	735.417	809.1	786.933	747.433	737.367	751.4	802.183
558.456	666.433	694.967	648.383	693.867	656.033	674.95	649.1	672.283	639.767	669.517	635.517	712.883	667.883	674.117	660.65	689.833	681.033	669.633	683.2	675	684.1	703.667	664.517	669.7	661.2	671.317	667.25	670.033	688.117	674.233	723.033	739.667	665.783	705.367	657.65	689.067	675.4	731	647.683	665.6	687.25	661.783	626.083	739.6	713.6	679.433	662.533	681.9	742.85
559.036	657.1	690.8	628.55	678.2	641.533	626.45	613.933	667.283	636.767	663.517	620.017	693.217	677.217	659.117	619.983	655.5	652.7	615.633	663.867	676.667	643.6	669	636.35	625.867	647.2	623.317	632.083	657.867	654.117	642.4	698.367	693.667	674.617	659.033	619.817	678.233	679.9	709.167	654.183	628.433	685.75	642.283	627.417	724.1	669.433	664.933	680.533	650.233	699.517
559.616	625.1	597.967	581.717	594.867	634.367	604.283	575.1	618.45	602.6	614.85	614.85	651.383	579.05	596.617	558.15	624.333	608.867	613.133	616.367	632	568.933	623.667	607.517	573.033	588.7	588.15	591.083	609.867	590.283	585.567	635.2	612.667	605.95	565.867	603.817	603.067	645.733	621.5	599.017	595.1	646.917	644.95	603.417	618.6	589.267	610.267	624.2	605.733	643.683
560.196	596.767	534.467	557.717	552.367	614.2	554.617	580.6	590.95	591.6	566.517	576.35	621.55	547.883	590.117	576.483	608.667	574.533	603.467	594.2	610	540.6	564.5	551.35	521.867	534.867	567.983	569.75	586.867	542.95	551.9	596.533	578.833	571.117	515.367	588.317	593.9	579.9	573.5	604.683	576.1	624.25	613.283	595.083	587.433	575.767	597.6	603.867	571.4	576.017
560.776	526.267	481.633	495.55	483.533	548.367	515.783	520.1	481.783	537.933	510.183	540.017	572.05	490.05	543.617	520.15	526.667	517.7	552.967	517.367	554.5	499.767	520.333	488.517	519.867	448.2	525.817	514.417	551.533	493.617	498.9	505.367	514.833	525.783	457.2	561.817	508.233	503.233	502.5	515.85	511.6	552.083	523.95	498.75	509.6	545.6	550.433	527.2	516.567	516.683
561.355	483.933	442.467	471.217	446.033	475.2	457.617	458.267	420.95	508.433	451.35	497.517	497.05	507.717	487.283	500.983	494	491.533	496.633	455.867	493.5	481.933	451	458.683	479.533	402.033	492.483	462.25	490.2	440.45	458.567	475.2	497.833	485.117	455.367	504.15	471.567	484.4	486.333	476.517	431.6	510.417	458.117	422.917	521.1	509.6	507.267	492.7	485.567	472.85
561.935	406.267	384.8	359.383	365.7	396.7	389.283	377.933	360.117	457.933	391.85	409.017	422.55	413.05	417.783	409.65	402.667	445.033	422.967	389.533	417.333	399.267	425	389.517	406.033	355.7	422.15	406.917	422.7	374.117	382.4	396.367	422.167	418.117	401.7	424.817	362.233	432.9	403.167	382.017	368.267	402.583	380.95	351.75	434.433	433.767	404.6	404.033	418.067	411.517
562.515	365.933	320.3	327.05	316.367	358.867	335.45	362.1	346.95	415.1	353.85	361.35	364.883	354.55	375.95	368.317	371.5	408.867	406.133	349.7	357.333	382.6	378.667	365.517	347.533	336.033	377.983	375.75	384.867	335.95	372.067	403.533	374	369.783	372.367	390.817	337.4	406.233	366	348.683	349.267	367.917	375.617	352.417	373.433	402.933	341.6	374.2	387.4	365.683
563.095	335.433	313.8	280.05	291.2	337.7	318.617	340.1	349.783	361.933	355.017	320.683	361.55	302.383	374.95	339.15	313.833	376.367	375.633	346.7	357.667	359.433	358.5	336.85	355.533	321.2	344.817	352.417	343.7	315.95	337.567	369.533	325.5	333.95	324.2	365.483	327.4	390.733	332.333	333.683	334.433	336.25	356.117	338.917	300.1	381.933	309.767	321.033	360.9	345.183
563.675	327.933	319.633	299.217	296.2	343.533	327.283	332.267	316.283	324.1	339.683	345.85	352.05	304.217	347.617	319.65	297.667	354.533	358.967	348.7	344.5	368.433	331.5	325.183	353.533	321.033	325.483	360.083	321.7	297.45	334.4	347.7	328.833	319.783	317.367	372.317	341.567	380.4	360	319.017	340.6	319.917	359.283	329.75	300.6	345.433	342.267	328.7	351.4	345.017
564.254	330.933	352.967	320.55	320.7	326.033	324.117	313.933	316.283	315.6	354.35	328.85	331.05	303.05	348.95	303.317	300.833	366.2	320.967	333.7	347.167	323.433	320	307.017	344.2	329.533	304.317	346.583	294.033	304.117	276.067	339.033	341.833	314.617	313.2	336.65	332.9	316.567	332	307.85	344.433	287.583	329.283	282.917	320.1	354.6	331.267	322.367	332.733	364.017
564.834	260.433	301.8	292.883	275.2	263.033	278.617	276.767	263.617	294.933	313.85	292.683	256.217	246.717	271.617	257.817	253.833	308.367	292.133	271.367	294	276.1	284	230.017	282.033	249.533	261.817	317.917	266.2	261.617	227.067	296.7	300.333	253.95	274.033	306.317	276.233	228.4	262.333	228.683	284.767	250.917	289.45	250.75	316.767	332.767	286.433	304.7	271.733	280.683
565.414	251.933	284.467	288.717	298.367	252.533	286.45	274.433	284.783	275.267	297.85	252.683	266.217	231.55	296.617	278.983	268.833	299.7	295.633	257.367	294.667	280.6	246.333	263.183	310.867	226.867	272.15	289.25	274.867	275.95	221.733	332.7	304.833	252.783	242.533	279.15	255.9	218.4	247.667	239.517	284.1	238.75	265.783	231.583	307.1	336.6	257.1	308.867	256.567	269.35
565.993	207.6	207.967	217.717	230.867	189.867	242.45	221.933	248.783	239.1	221.35	184.35	230.883	201.217	247.117	235.15	199.5	252.2	268.8	239.867	233.833	254.267	205.5	208.683	269.7	181.033	253.317	271.917	228.7	229.45	181.733	299.033	252	188.117	202.367	247.983	215.067	202.733	209.167	176.183	218.1	199.417	242.783	184.75	247.933	276.933	214.933	256.7	215.567	171.85
566.573	219.267	193.967	190.55	236.533	200.367	224.95	214.767	230.95	199.767	226.183	191.85	220.217	203.883	263.95	207.983	198.667	219.367	223.3	238.867	213.5	216.6	216.667	221.017	240.7	235.867	239.483	223.583	239.7	225.283	175.233	282.533	251.167	188.117	201.367	220.15	230.733	212.4	223.833	186.683	226.433	154.75	221.783	163.917	224.767	273.1	193.267	222.033	225.567	200.683
567.152	221.433	204.633	176.55	218.867	199.533	185.617	219.1	233.783	233.433	278.183	196.85	175.717	224.217	262.117	195.317	203.167	225.7	218.467	221.033	231.5	213.267	248.333	238.35	203.7	247.7	233.65	227.917	246.033	228.783	149.067	248.533	217.5	201.117	222.2	218.483	243.4	235.9	205.333	188.85	236.1	183.083	233.783	172.75	244.933	283.1	206.267	207.033	250.067	202.35
567.732	240.267	250.133	206.55	253.367	246.867	219.117	246.267	258.617	267.267	320.517	246.683	205.717	263.217	263.45	201.817	256.5	246.367	262.633	243.2	273	260.433	284.833	279.183	221.7	271.867	269.65	223.417	301.367	258.95	208.9	295.033	265.333	258.45	257.533	245.817	300.9	283.9	256	229.183	275.767	225.583	240.283	234.417	298.1	318.433	232.1	207.7	290.733	286.183
568.311	227.933	236.133	216.55	237.033	233.2	218.95	251.6	263.283	263.933	322.017	235.517	227.217	269.883	242.45	229.15	282.167	278.533	298.3	245.533	275.833	291.267	245	272.35	203.533	212.033	288.65	259.25	263.7	255.95	223.733	296.2	255.667	272.617	268.867	265.317	282.567	272.4	223.167	240.683	270.933	260.25	240.95	252.75	304.433	303.6	223.267	236.2	266.4	267.183
568.891	226.767	202.633	202.717	191.033	206.2	192.617	204.267	209.95	202.933	274.017	216.683	262.05	222.883	192.783	192.15	232.5	223.2	276.133	215.2	209.833	248.1	217.667	179.183	177.867	180.367	248.983	235.417	240.2	194.95	211.733	272.2	247.833	244.95	209.367	248.983	253.4	211.567	189.833	196.35	202.267	237.917	206.783	235.75	279.267	258.933	163.6	201.867	239.9	255.517
569.47	122.267	93.1333	87.2167	110.533	109.033	83.95	79.4333	102.617	107.267	152.017	128.183	159.383	111.883	112.45	120.483	123	113.867	150.633	119.033	120.667	125.267	98.8333	73.6833	127.2	74.3667	148.817	160.25	131.2	87.7833	95.5667	104.033	133.333	138.783	85.2	152.317	112.9	110.233	85	85.6833	91.1	129.917	101.617	117.75	163.433	129.6	70.9333	128.2	140.9	115.35
570.05	162.433	126.967	88.05	143.2	125.033	77.95	84.9333	94.45	147.267	145.183	142.683	166.383	112.55	146.783	113.65	112.667	105.2	163.967	134.033	101.833	125.267	125.167	89.5167	144.533	91.3667	128.483	139.917	164.2	83.45	99.9	110.533	141	129.45	70.8667	138.983	125.4	158.067	124.833	100.683	130.433	146.917	129.117	126.917	178.6	152.433	106.267	134.867	195.9	158.85
570.629	92.2667	109.633	44.8833	137.867	94.2	47.6167	58.6	50.1167	107.267	101.85	132.35	101.383	54.2167	116.283	82.4833	78	82.3667	126.967	116.867	70	59.9333	55.1667	86.1833	106.7	36.7	116.983	63.75	95.0333	56.7833	96.7333	73.3667	85	86.2833	53.7	88.8167	68.7333	135.9	106.167	82.5167	111.1	85.4167	106.783	88.4167	122.267	123.433	101.6	82.7	163.4	139.85
571.208	142.267	166.633	73.7167	155.867	132.533	140.617	144.1	81.1167	116.267	157.683	166.85	157.55	88.3833	150.95	111.317	142	117.533	171.967	141.867	75.1667	108.767	106.667	128.517	131.367	89.8667	127.983	74.9167	87.2	103.283	141.4	138.7	119.167	127.45	92.5333	123.15	120.733	167.567	135.333	150.683	154.933	106.583	144.283	155.083	171.767	151.767	139.1	113.367	181.4	203.517
571.787	63.2667	107.3	23.05	95.8667	86.8667	116.283	90.9333	45.2833	50.9333	106.183	140.35	120.55	62.2167	78.1167	57.15	100.833	84.3667	101.467	100.867	63	75.1	81	102.35	103.7	70.5333	88.9833	54.5833	30.7	65.95	79.9	111.867	89.5	94.7833	57.5333	80.4833	64.0667	102.733	80.1667	72.6833	83.2667	54.5833	73.6167	123.75	111.767	94.7667	85.4333	51.0333	74.2333	145.35
572.367	99.2667	120.3	71.55	96.2	91.3667	145.45	88.4333	94.7833	70.9333	99.35	148.683	140.05	127.717	83.7833	69.4833	125.667	115.867	80.6333	106.7	101.333	143.933	103.333	109.017	137.2	108.7	77.3167	106.083	52.0333	128.617	78.2333	122.367	92.1667	97.2833	62.8667	119.65	105.9	129.567	92.8333	92.85	97.9333	101.917	79.95	128.75	167.6	116.6	108.6	95.0333	72.2333	126.85
572.946	70.9333	74.6333	85.8833	101.2	67.7	90.45	81.9333	105.95	54.1	94.0167	115.183	134.383	126.383	78.2833	92.8167	105.167	111.2	94.6333	118.033	84.6667	115.6	81.3333	75.6833	106.867	88.8667	50.15	85.25	68.2	134.117	58.9	125.033	98.3333	101.283	55.8667	108.65	81.5667	111.9	71.8333	73.0167	97.9333	100.417	97.1167	90.75	144.267	112.433	87.9333	102.867	87.7333	91.85
573.525	60.4333	50.3	50.55	82.7	45.0333	52.45	56.9333	67.45	51.1	43.6833	58.0167	91.2167	88.2167	54.45	68.8167	51.5	75.7	74.1333	97.8667	23.5	60.9333	28.5	45.35	57.7	30.2	5.98333	47.4167	28.7	90.1167	29.7333	77.2	45.3333	64.1167	1.7	100.317	78.4	52.4	52	62.6833	72.9333	62.0833	72.2833	23.75	102.6	88.4333	40.9333	66.8667	87.5667	57.85
574.104	52.7667	33.6333	38.05	76.2	34.7	40.7833	64.2667	68.7833	48.1	49.85	54.35	86.3833	81.05	63.95	69.8167	66.6667	34.3667	72.3	116.533	1.83333	39.7667	24.1667	28.6833	59.8667	34.2	27.15	57.5833	32.0333	68.1167	59.5667	117.2	65	89.1167	15.7	85.65	59.5667	25.0667	43.5	50.85	87.2667	57.5833	74.45	23.5833	91.9333	67.9333	34.7667	57.0333	82.0667	49.85
574.683	60.7667	33.4667	39.8833	69.3667	55.7	44.1167	55.7667	47.1167	80.2667	58.35	61.35	80.05	56.8833	78.6167	18.8167	69.6667	21.8667	55.9667	76.3667	20.3333	69.1	40	43.35	44.2	47.7	67.65	92.5833	41.8667	52.1167	95.7333	87.0333	42.5	67.2833	29.8667	100.483	65.7333	31.7333	65.3333	47.35	90.6	54.75	62.2833	42.75	92.4333	79.6	58.7667	52.7	50.9	52.85
575.262	98.2667	85.4667	94.05	83.2	89.3667	79.45	114.433	106.783	121.767	122.017	115.017	149.55	105.217	164.95	98.4833	131.833	85.2	103.967	122.033	109.5	124.267	100.5	83.85	93.0333	116.7	125.983	130.083	104.7	98.95	171.067	147.033	112.667	98.2833	101.033	121.65	75.9	93.0667	91.8333	90.5167	142.1	94.5833	80.2833	105.083	163.267	100.6	110.267	102.867	64.7333	117.017
575.841	70.7667	75.8	64.05	69.8667	90.3667	77.1167	78.6	83.45	130.433	115.683	78.1833	129.217	66.3833	152.95	124.817	109.5	110.867	100.133	88.8667	115.5	115.6	114.667	86.6833	74.7	98.7	98.4833	98.25	120.533	71.45	110.233	91.5333	89.5	79.45	81.0333	121.65	82.5667	75.4	90	78.1833	125.267	60.25	57.6167	72.4167	136.767	114.933	91.2667	73.2	52.5667	110.683
576.42	100.267	97.3	66.05	72.5333	93.0333	77.1167	90.4333	85.45	108.767	88.85	75.85	122.55	77.2167	134.783	146.65	66	107.2	113.467	122.533	119.5	100.267	101.667	77.85	84.5333	88.2	104.483	94.5833	110.367	63.95	82.2333	94.2	117.167	65.2833	97.5333	124.817	94.0667	76.9	93.8333	82.0167	109.767	98.4167	58.2833	68.0833	130.267	95.9333	88.1	65.5333	68.9	134.85
576.999	72.2667	43.8	25.05	52.3667	47.0333	55.45	58.6	32.6167	51.4333	43.5167	32.1833	101.217	1.55	59.2833	51.65	48.3333	108.033	112.3	72.0333	82.1667	56.2667	53.5	47.6833	55.3667	39.7	43.4833	52.5833	69.8667	35.7833	30.2333	50.7	84.3333	53.7833	70.0333	95.8167	85.2333	18.7333	81	54.1833	83.6	67.0833	33.6167	2.58333	73.1	65.6	69.1	30.7	72.2333	80.0167
577.578	90.6	45.1333	50.05	75.7	63.8667	45.7833	100.1	55.7833	18.9333	26.5167	58.6833	115.383	21.3833	60.2833	0.31666	28.3333	65.7	116.3	85.3667	71	60.7667	52.3333	49.35	44.2	28.5333	49.8167	45.9167	43.5333	18.2833	42.4	68.3667	97	66.95	76.3667	100.817	84.5667	52.0667	78.3333	30.6833	73.7667	70.75	17.2833	39.5833	62.1	41.1	51.7667	47.8667	113.067	94.1833
578.156	23.9333	-6.36667	4.38333	19.8667	12.8667	8.28334	47.2667	10.1167	-5.9	-23.4833	17.5167	75.8833	-18.6167	15.95	-23.35	21.8333	45.5333	63.8	8.03333	29.1667	26.9333	29	38.1833	0.03333	-14.9667	-3.18333	-6.41667	7.53334	-35.2167	13.5667	49.2	35.1667	35.2833	10.3667	39.4833	58.4	-1.93334	24.3333	-16.15	53.6	8.91667	-17.8833	-18.75	5.93333	21.7667	7.6	12.0333	81.7333	39.6833
578.735	65.9333	45.1333	48.05	68.8667	91.0333	29.7833	80.1	68.45	43.7667	39.0167	59.85	87.55	60.8833	62.45	50.4833	22	41.0333	78.6333	40.2	75.6667	71.9333	63.3333	72.85	28.5333	8.36667	74.8167	45.4167	73.3667	13.2833	29.2333	80.2	32.3333	73.45	14.7	98.9833	93.9	70.2333	54.1667	-2.65	72.1	46.25	33.7833	34.5833	47.6	85.9333	24.7667	40.2	107.733	72.1833
579.314	52.1	29.3	30.55	43.3667	82.2	29.7833	75.1	20.95	86.4333	44.0167	39.5167	60.3833	72.2167	53.6167	77.15	28.5	72.7	91.6333	21.5333	83.5	75.6	72.1667	76.85	56.0333	-1.13333	60.15	47.75	58.8667	37.6167	20.4	64.7	34.6667	72.7833	19.5333	71.4833	79.5667	41.7333	48.5	7.01666	67.4333	48.25	43.6167	20.9167	52.1	104.933	35.9333	38.5333	83.0667	72.35
579.893	68.4333	22.6333	8.38333	46.2	52.8667	19.2833	19.1	-8.71666	43.1	34.6833	33.85	45.8833	44.3833	39.7833	68.3167	-1.33333	88.0333	104.3	51.0333	95.1667	63.1	44.1667	49.6833	55.2	-16.6333	23.3167	22.75	58.5333	40.7833	-25.1	26.3667	18.5	55.95	12.8667	63.3167	35.2333	59.2333	30.6667	-8.65	43.7667	24.4167	62.2833	20.5833	62.2667	73.1	50.9333	21.3667	50.4	60.0167
580.471	23.9333	-31.3667	-20.6167	-26.8	4.2	11.1167	-17.9	-38.55	16.7667	7.18334	26.6833	6.55	-7.61666	15.2833	26.9833	-3.33333	49.5333	34.9667	26.3667	31.8333	35.9333	11.8333	-0.98334	57.3667	-18.3	-26.1833	7.25	1.03334	23.1167	-45.2667	2.53333	37.8333	19.6167	-13.3	-0.51667	5.9	20.2333	4.83334	-18.9833	2.1	-4.08333	41.45	-27.5833	0.26667	32.7667	37.2667	23.8667	40.7333	8.35
581.05	-18.7333	-38.0333	-48.1167	-60.8	-82.9667	-10.55	-80.0667	-63.7167	-67.2333	-70.8167	-16.9833	-37.2833	-55.6167	-22.8833	-30.1833	-57.1667	30.8667	-3.86667	6.36667	3E-6	-18.5667	-29.1667	-78.4833	-26.1333	-12.3	-10.0167	-35.25	-0.30001	-32.05	-65.2667	-24.1333	-12	-48.55	-41.6333	-44.85	-48.7667	-34.6	-20.6667	-58.3167	-46.4	-31.4167	-8.21667	-88.4167	-40.2333	-15.5667	-8.56667	-22.6333	-24.9333	-62.15
581.629	-5.06667	22.1333	-3.95	-1.13334	-30.8	34.45	-2.4	11.7833	-2.9	6.85	9.85	11.3833	11.7167	23.2833	16.8167	12.3333	67.5333	14.4667	46.2	26.3333	53.6	20.5	-43.9833	13.2	29.2	53.4833	20.5833	52.5333	26.45	4.56667	46.8667	29.5	2.11666	-9.63334	-3.51667	23.0667	-25.9333	1.5	-18.8167	-14.7333	44.5833	4.28333	-56.25	-23.2333	51.1	20.4333	21.3667	50.7333	-19.4833
582.207	6.6	66.8	-0.78334	47.5333	-18.9667	30.2833	31.2667	30.95	17.6	4.51667	21.1833	58.7167	48.3833	60.95	43.9833	17.5	111.533	61.4667	65.5333	59.3333	59.9333	51.1667	15.35	25.2	59.3667	82.65	19.25	82.8667	40.45	26.2333	48.2	22.1667	15.95	31.8667	20.4833	8.06666	-32.2667	12.3333	22.1833	5.76666	54.0833	18.95	10.0833	10.4333	45.7667	60.2667	-2.63333	58.7333	-1.15
582.786	69.7667	95.9667	28.3833	73.8667	64.7	65.45	127.433	101.117	99.6	103.183	88.85	132.55	95.7167	122.283	102.483	92.1667	139.367	116.467	114.2	120.667	120.1	91.6667	95.0167	93.0333	96.5333	108.65	74.75	126.2	118.45	73.0667	89.8667	94.8333	45.45	67.5333	108.65	96.2333	66.7333	67.6667	93.35	75.2667	107.75	110.45	91.5833	75.9333	108.433	138.767	71.2	122.067	73.6833
583.364	51.7667	69.1333	-3.28334	44.5333	16.2	28.1167	95.7667	80.7833	48.9333	68.85	77.0167	92.7167	66.3833	116.783	71.3167	37.8333	107.867	94.9667	64.3667	106.5	61.6	70.3333	68.5167	76.2	98.2	93.15	70.0833	102.533	86.7833	43.9	52.0333	70.6667	33.2833	22.2	98.8167	89.4	50.4	75.6667	58.1833	61.9333	61.25	83.2833	82.75	90.7667	92.1	118.767	59.7	119.733	67.6833
583.943	28.9333	38.6333	1.38333	55.0333	0.36666	3.11667	60.7667	39.7833	42.2667	44.0167	31.0167	45.2167	19.8833	68.45	34.4833	14	57.3667	60.8	13.5333	92.5	58.9333	29	-11.65	41.8667	55.3667	29.3167	45.4167	66.3667	60.7833	53.7333	51.5333	21.3333	-19.05	-3.8	84.15	71.5667	43.4	74	-6.65	55.2667	62.4167	55.6167	52.0833	86.4333	89.7667	69.2667	62.0333	89.4	84.1833
584.521	-14.5667	2.8	-18.1167	53.0333	-18.6333	-24.55	29.7667	9.78334	9.6	26.6833	2.35	33.8833	-2.28333	31.6167	3.48333	-11.5	24.8667	10.6333	12.2	43.8333	14.2667	-0.33333	-55.9833	11.5333	7.7	-11.35	19.0833	21.8667	17.1167	-6.1	22.2	-30	-14.3833	-33.8	38.8167	21.7333	3.06667	18.6667	-48.3167	45.2667	25.75	20.1167	25.5833	49.9333	65.2667	-2.4	34.3667	85.2333	32.5167
585.1	-26.7333	20.4667	1.21666	47.3667	25.0333	-40.7167	40.9333	6.95	50.2667	28.85	5.68333	34.05	-16.45	21.1167	-17.0167	-3.66666	6.86667	21.1333	46.2	42.6667	15.7667	2.66667	-27.9833	16.5333	1.86667	-23.1833	-17.9167	7.03334	17.7833	-24.6	26.8667	-40.6667	-32.3833	25.0333	34.15	-5.76667	0.4	18.6667	-16.9833	63.9333	25.9167	48.7833	17.4167	20.1	47.7667	-29.2333	31.2	65.4	25.35
585.678	32.9333	88.4667	43.05	52.0333	83.7	16.6167	111.267	67.45	81.1	91.0167	55.35	83.55	37.05	75.2833	76.15	33.1667	80.7	62.1333	106.867	72.5	69.6	83.8333	62.0167	65.5333	53.8667	61.65	21.4167	63.3667	53.45	2.06667	79.5333	37	44.7833	76.5333	102.817	74.5667	80.7333	48.5	58.0167	133.1	69.5833	112.45	54.75	62.6	90.9333	6.26667	97.3667	115.9	34.0167
586.256	10.7667	77.4667	-2.61667	27.8667	47.0333	-16.3833	65.4333	30.45	57.4333	26.1833	2.35	20.3833	3.38334	47.95	23.9833	-3e-06	58.0333	41.1333	47.7	35.1667	31.9333	30.6667	46.1833	36.7	11.8667	41.8167	-23.0833	5.03334	16.7833	-3.26666	32.2	0.33333	24.2833	47.0333	67.4833	29.4	19.4	39.5	16.0167	80.4333	48.5833	55.6167	-12.9167	18.6	43.6	-1.73333	47.0333	50.5667	23.85
586.834	-25.5667	18.4667	-20.2833	0.7	-15.8	-16.8833	62.9333	-16.05	4.76667	-29.15	-11.9833	12.7167	-43.95	26.7833	16.65	-35.6667	37.2	-8.53333	5.86667	-14.8333	16.9333	12.6667	-13.15	-9.3	-38.9667	17.65	-34.75	-45.6333	-18.55	-19.4333	24.7	-14.6667	-2.21667	-12.3	12.9833	4.73333	-19.7667	-6.66666	-11.9833	30.7667	15.4167	11.45	-42.0833	-18.5667	6.93333	-14.7333	-11.8	-2.26667	-35.65
587.413	-85.2333	-21.3667	-57.45	-10.8	-52.4667	-53.8833	-11.4	-62.55	-46.5667	-36.65	-49.4833	-27.95	-82.45	-34.7167	-74.35	-67.5	-35.6333	-34.2	5.36667	-57.3333	-48.7333	-67.1667	-47.15	-51.9667	-65.6333	-42.35	-56.25	-110.3	-54.3833	-53.2667	-26.8	-53.3333	-22.05	-75.4667	-22.5167	-52.4333	-76.7667	-39.1667	-54.65	-38.5667	-44.9167	-34.2167	-90.9167	-46.0667	-15.2333	-38.0667	-71.6333	-23.9333	-48.3167
587.991	-22.5667	22.3	18.05	62.5333	-7.8	-5.21666	24.2667	-14.3833	10.9333	38.6833	5.68333	25.3833	-35.2833	13.7833	-21.35	-2.66666	32.2	6.96667	43.5333	-4.66667	38.7667	-0.16666	-6.31667	0.36666	18.7	11.4833	-3.25	-4.96667	6.11667	-3.76666	32.0333	0.16666	24.1167	-13.4667	33.9833	9.9	11.7333	-11.1667	19.85	1.93333	18.9167	17.95	-24.25	8.43333	49.7667	32.4333	-27.1333	37.7333	12.1833
588.569	46.2667	110.633	67.8833	110.367	92.5333	56.1167	68.7667	57.6167	126.6	148.85	55.1833	92.8833	63.3833	61.2833	32.3167	86.8333	98.8667	55.9667	57.3667	77.6667	90.2667	44.6667	41.5167	57.5333	89.7	78.4833	53.4167	75.8667	71.95	70.5667	60.5333	83.3333	87.95	69.8667	107.983	63.4	91.4	69.8333	64.35	65.7667	89.0833	72.45	41.9167	94.2667	131.933	88.9333	54.0333	104.067	79.85
589.147	45.4333	75.9667	67.05	87.8667	52.2	54.7833	72.1	49.6167	116.767	135.183	76.1833	70.2167	69.3833	72.45	65.4833	102.333	120.033	61.6333	21.2	98.1667	114.267	50.1667	17.6833	44.0333	64.0333	104.65	50.75	101.867	53.45	44.7333	51.3667	79.1667	72.6167	88.5333	80.65	79.7333	75.5667	57.5	79.0167	60.6	93.4167	72.95	32.75	102.933	94.6	70.1	44.7	86.5667	100.683
589.725	23.2667	28.4667	19.2167	25.5333	29.2	45.45	56.9333	8.78334	87.6	117.517	63.5167	83.7167	35.7167	75.95	36.15	61.1667	94.2	47.1333	-9.96667	79	59.7667	25.8333	18.0167	18.3667	13.2	64.3167	33.25	52.8667	15.7833	9.4	46.5333	78.8333	49.1167	62.2	58.8167	61.7333	26.4	54.8333	47.6833	29.2667	40.9167	53.6167	25.5833	70.6	38.2667	17.9333	20.3667	71.0667	70.6833
590.303	-15.9	-6.86667	-7.78334	7.86666	-26.6333	2.11667	29.9333	6.61667	17.4333	37.85	46.5167	18.55	-3.28333	74.2833	-11.5167	34.1667	41.8667	60.9667	14.5333	46.1667	36.9333	7.83334	37.1833	-1.13334	9.36667	15.15	16.4167	41.0333	-11.2167	-4.26666	43.0333	33.3333	24.1167	17.2	36.4833	45.0667	3.4	12	25.1833	-3.06667	8.25	20.2833	18.5833	20.4333	0.43333	-17.4	-10.4667	57.7333	75.1833
590.881	-14.0667	-11.5333	-33.7833	15.7	-19.6333	14.6167	29.2667	11.2833	31.6	0.35	39.0167	48.7167	-3.45	61.45	-44.6833	30.5	13.3667	57.1333	6.2	23	19.7667	20.1667	36.5167	3.86666	-9.3	-6.51667	25.0833	47.8667	13.45	-7.43333	48.8667	21.1667	23.95	17.0333	27.65	39.4	16.9	5.83334	3.51666	-31.7333	-15.4167	16.45	22.9167	6.76667	16.4333	7.6	-8.63333	59.0667	33.5167
591.459	-42.7333	-14.2	-17.7833	11.5333	-54.4667	2.11667	-13.0667	0.45	-9.73333	-32.8167	29.6833	-7.61666	-11.6167	18.45	-37.5167	1.66667	-18.3	20.8	20.5333	5.83333	33.4333	11.3333	-1.65	-7.46667	7.86667	-9.85	30.25	13.2	24.45	-22.4333	32.0333	-7.16667	-4.05	-21.1333	13.4833	24.7333	18.9	-23.1667	-4.48334	-36.7333	-34.0833	1.45	6.75	23.6	1.6	-19.2333	-6.63333	34.4	27.1833
592.037	-15.9	-43.7	-8.95	16.3667	-39.8	5.45	-29.9	-8.55	-16.2333	0.51667	50.85	27.3833	-11.45	13.6167	-47.5167	-17.1667	6.7	17.4667	-14.1333	-9.83334	41.6	9.66667	-8.65	25.2	-20.1333	10.4833	18.5833	8.36667	7.95	-38.4333	32.5333	10.5	8.11666	-1.3	11.3167	22.4	35.4	-2.83333	-11.65	-19.2333	-39.0833	14.2833	-33.9167	47.4333	15.1	-22.0667	-21.8	16.5667	16.85
592.615	4.1	-26.2	52.8833	-8.96667	-4.8	14.45	-13.4	-6.88333	-38.0667	-7.48333	32.6833	24.7167	-27.6167	29.1167	3.65	-14.8333	26.8667	11.6333	-10.9667	-11	62.2667	15	-8.98334	37.8667	4.2	17.9833	1.91666	-3.30001	21.6167	-10.7667	41.0333	14.1667	-1.71667	-8.96667	49.15	20.2333	35.2333	-3.66666	-3.81667	9.6	-1.75	13.1167	-4.25	49.4333	9.6	-29.2333	-19.8	25.9	25.6833
593.193	11.6	-41.0333	27.55	-27.3	-1.3	-3.55	-7.56666	-21.05	-36.4	-6.81666	-3.81667	35.05	-31.1167	31.1167	-6.18334	-8.66666	25.2	12.8	-34.1333	-42.5	40.4333	13.6667	-2.65	26.2	-43.1333	-5.51667	-9.08334	3.7	-13.8833	-8.6	29.8667	4.66666	-20.8833	2.86666	46.15	-22.2667	-7.93334	-47.3333	-33.9833	37.7667	2.08334	-12.7167	-13.4167	7.43333	29.1	-23.4	-36.1333	26.9	-0.81666
593.771	48.7667	8.8	53.8833	21.8667	50.0333	40.1167	46.2667	5.95	22.9333	40.85	32.1833	50.7167	54.8833	71.7833	78.3167	18	52.5333	45.9667	59.8667	36.1667	86.2667	60.1667	47.1833	68.8667	16.0333	25.3167	50.75	43.5333	53.6167	34.2333	61.7	37.1667	9.95	32.0333	81.3167	25.4	34.7333	-10.8333	22.6833	62.6	64.0833	0.78333	41.75	49.4333	20.4333	21.9333	24.3667	60.5667	24.85
594.349	6.1	-23.0333	-18.1167	15.7	-11.1333	-37.7167	-10.0667	-46.2167	26.6	17.1833	0.35	-3.11666	34.3833	43.45	8.48333	-19.6667	16.5333	24.6333	41.8667	-3.16667	16.6	-10.8333	4.51666	34.7	-40.9667	-18.6833	7.58333	-11.3	-27.7167	-33.1	1.03333	16.5	-20.2167	28.7	22.4833	-14.1	9.23334	-44.1667	-3.15	21.9333	27.5833	-50.3833	-42.75	20.9333	-20.0667	2.6	-22.4667	-12.7667	-23.4833
594.926	50.2667	58.9667	48.7167	71.7	46.7	20.2833	7.6	13.1167	79.4333	70.6833	64.1833	9.55	102.383	89.95	56.9833	7.83334	82.7	97.9667	96.5333	68.5	58.7667	12.5	65.85	96.8667	23.2	16.3167	69.0833	36.8667	-1.71667	15.4	50.2	77.1667	53.95	86.7	43.3167	80.2333	65.2333	39.5	52.1833	48.1	57.9167	29.1167	-0.25	83.9333	12.2667	44.7667	21.7	34.9	35.1833
595.504	17.7667	21.8	25.7167	20.7	13.2	-26.8833	-48.4	-27.2167	24.7667	15.35	-8.48333	-1.78333	36.3833	43.7833	-2.35	-30.6667	28.5333	31.8	61.2	-4	-15.5667	-41.6667	19.6833	9.53333	-42.3	-11.5167	1.75	-26.4667	-71.8833	-28.1	0.86667	23.6667	20.2833	20.7	36.15	40.4	-5.93334	-31.6667	4.35	21.7667	8.91667	23.6167	-40.9167	52.9333	-14.7333	15.4333	7.36667	-2.1	-12.4833
596.082	51.4333	45.1333	63.2167	49.7	68.8667	18.1167	27.6	21.95	30.4333	56.6833	33.85	25.7167	59.7167	72.45	29.8167	-7.83333	56.7	48.9667	85.8667	43.8333	18.1	16.6667	64.35	60.7	-14.4667	33.8167	36.5833	26.7	-10.05	15.9	77.3667	62	54.7833	33.3667	47.65	60.0667	11.4	0.5	24.6833	73.4333	17.0833	58.6167	21.0833	78.1	20.2667	-1.56667	48.8667	34.9	32.85
596.659	35.6	13.3	39.3833	15.5333	55.2	-3.71666	44.6	14.1167	8.6	13.5167	14.1833	32.2167	16.8833	41.1167	3.48333	-7.5	3.53334	12.1333	87.3667	42.8333	18.1	2.33334	44.5167	9.7	-18.4667	54.4833	2.91666	16.8667	36.2833	-13.6	47.8667	38.6667	28.2833	16.5333	63.65	24.2333	10.7333	-15	11.5167	62.9333	7.08334	50.95	23.4167	66.4333	21.9333	-19.9	27.2	7.23333	7.35
597.237	57.6	39.6333	51.3833	23.2	57.8667	26.45	76.1	44.95	25.2667	36.1833	54.85	41.05	38.7167	69.6167	13.3167	49.6667	34.2	29.3	90.0333	72.1667	60.9333	50.5	58.1833	49.8667	22.3667	69.15	39.75	69.7	65.95	12.0667	49.5333	62.6667	57.7833	54.2	83.4833	23.2333	31.0667	33	28.35	85.7667	21.4167	49.6167	56.4167	68.4333	73.4333	-3.4	14.3667	42.0667	51.85
597.814	55.1	48.4667	28.3833	30.8667	61.7	37.2833	39.2667	40.45	26.6	36.6833	68.0167	66.05	59.2167	64.6167	8.31666	44.5	35.0333	52.9667	97.8667	78.1667	87.9333	73.5	82.35	35.0333	58.8667	82.4833	62.4167	88.5333	72.95	5.73334	24.3667	61.8333	59.95	58.3667	118.983	28.2333	40.0667	64.3333	45.1833	98.4333	64.4167	77.1167	57.75	69.4333	103.933	37.1	34.7	59.9	57.6833
598.392	62.2667	39.9667	18.55	45.3667	62.8667	17.6167	45.9333	43.2833	25.7667	52.35	66.35	81.05	40.55	72.45	9.65	14.1667	46.7	56.1333	76.3667	56	76.7667	75	59.85	43.7	67.3667	70.8167	60.0833	79.0333	24.2833	12.2333	42.8667	56.5	74.1167	60.2	102.983	71.4	42.7333	67.8333	39.0167	86.6	71.9167	58.7833	35.75	51.9333	90.4333	42.7667	45.2	44.0667	48.1833
598.969	-10.0667	-15.5333	-24.2833	-21.4667	9.2	-47.05	-40.9	-17.05	-10.5667	-8.48333	-3.31667	49.2167	-17.2833	-0.71667	-38.85	-68.5	-28.1333	18.9667	14.2	-16	14.4333	0.16667	-25.65	-27.4667	-1.63333	1.98333	23.25	-15.1333	-48.7167	-54.2667	1.2	-7.5	10.2833	15.7	31.65	10.4	4.4	-0.16666	-19.3167	21.2667	11.5833	-24.2167	-46.4167	-3.9	40.6	-30.9	-4.8	-14.7667	-8.65
599.547	-5.23334	-30.8667	7.71666	-3.3	12.3667	-63.3833	-42.2333	0.61667	21.4333	-14.65	-17.65	66.3833	-24.7833	-1.05	-31.6833	-45.6667	-8.3	10.4667	-7.96667	-26.8333	13.9333	-8.83333	-35.65	-21.4667	-36.3	-16.0167	5.91666	-11.9667	-56.7167	-36.9333	11.0333	-38.5	7.11666	0.2	24.15	39.2333	9.23334	-35.6667	-29.9833	15.6	8.58334	-47.05	-45.75	2.1	8.43333	-24.4	-6.13333	-11.4333	-15.9833
600.124	-10.5667	-14.7	19.05	11.5333	10.3667	-40.3833	-41.9	21.95	67.2667	12.6833	15.5167	79.55	8.21667	17.6167	-9.18334	6.33334	0.03334	32.4667	9.2	-4.83334	12.7667	21.1667	7.68333	-9.13334	-23.3	-16.5167	36.75	16.3667	-17.8833	-20.1	28.2	-15.1667	-8.21667	3.2	51.65	30.4	17.9	-31.6667	-30.65	38.1	41.9167	-21.7167	-39.5833	52.4333	36.7667	12.1	3.53333	23.0667	26.0167
600.702	37.2667	-20.0333	16.2167	63.0333	14.3667	-25.3833	-19.7333	13.7833	68.7667	15.85	25.6833	77.05	-4.61666	29.45	1.98333	27.3333	41.5333	28.6333	16.2	6.83333	0.93333	20.3333	68.0167	-2.96667	-26.3	-4.18333	17.5833	36.3667	4.95	3.73334	33.3667	11.3333	-2.55	18.7	43.4833	49.5667	28.7333	-33.6667	-33.8167	65.6	43.75	19.6167	-15.9167	75.9333	22.4333	18.9333	7.7	46.7333	11.0167
601.279	19.7667	-20.0333	-20.95	15.7	-21.1333	-25.8833	-13.0667	-21.05	47.1	3.68334	-5.81667	27.2167	-21.6167	14.1167	-39.0167	-16.1667	-3.96666	-16.0333	22.8667	-10.1667	-14.2333	-7.83333	38.5167	-25.1333	-20.8	-31.6833	8.58333	-2.80001	-26.2167	-5.43333	35.0333	34.5	-20.55	11.3667	19.3167	10.0667	14.2333	-43.8333	-37.3167	43.4333	7.08334	10.6167	-8.91667	58.6	20.2667	-32.2333	-26.6333	28.5667	-3.81666
601.856	15.2667	-27.5333	-17.2833	-12.6333	-14.1333	-24.2167	-44.7333	-40.2167	-6.73333	-14.8167	-31.65	13.2167	-44.45	-24.8833	-57.1833	-45.8333	0.03334	-17.3667	15.8667	-38.5	-21.9	-24.5	22.0167	-17.6333	-60.1333	-36.85	-23.25	-27.1333	-64.55	-5.43333	-5.63333	3.66666	-28.7167	-22.1333	5.81666	-15.1	2.4	-60.6667	-39.3167	41.9333	-40.5833	-10.8833	-2.25	30.4333	-2.23333	-59.0667	-38.4667	7.4	-36.3167
602.434	-2.23334	5.3	3.05	-11.3	-9.13334	-14.2167	-26.5667	21.1167	-0.73333	-7.81666	-24.8167	25.7167	-23.2833	-12.8833	-40.85	-29.1667	17.3667	11.9667	20.8667	-18	8.43333	6.83334	3.18333	29.3667	-27.6333	-30.0167	1.25	12.5333	-31.3833	12.0667	29.0333	15.1667	-4.71667	-37.4667	25.15	12.9	1.06667	-20.6667	12.85	31.7667	-15.9167	-4.05	36.5833	11.6	29.1	1.26667	-21.6333	12.5667	8.18334
603.011	-6.9	-7.7	13.8833	-13.4667	-28.6333	-13.55	-40.0667	10.6167	-14.5667	11.35	-13.3167	41.3833	-32.2833	-20.05	-20.85	-10.6667	27.0333	41.4667	38.8667	-14.8333	-14.2333	11.3333	13.1833	36.3667	-27.4667	-16.1833	-2.58334	-17.1333	-3.55	-6.6	-3.96667	25.8333	-13.2167	-45.8	26.8167	8.06666	-8.26667	1.5	12.1833	24.2667	1.25	27.1167	-4.25	1.6	8.1	26.1	-17.9667	20.5667	17.35
603.588	-46.9	-27.0333	-16.6167	-22.1333	-60.6333	-42.05	-15.7333	-18.7167	-23.5667	-7.48333	-22.8167	-7.78333	-38.7833	-10.3833	-35.85	-47.8333	-0.3	14.9667	25.7	-30.1667	-23.0667	-5.16666	-19.65	23.2	-48.4667	-38.0167	-19.25	-25.6333	-11.7167	-33.6	0.7	31.5	-5.38334	-50.6333	-4.68334	-21.6	-39.9333	-19	11.5167	10.7667	-4.41666	3.11666	-44.75	-19.4	-23.9	3.6	-38.8	0.06666	-8.48333
604.165	-42.4	-44.8667	-7.78334	-2.3	-25.1333	-4.21666	49.7667	-37.05	-11.4	1.68334	-0.81667	-4.28333	-13.2833	-7.55	-45.35	-48.5	-22.8	31.4667	66.8667	-1.83334	-8.9	-6.66666	15.85	43.5333	-36.4667	-21.0167	26.4167	-37.9667	-21.05	-17.2667	23.7	32.1667	0.11666	-18.1333	13.9833	1.06666	-7.10001	-23.6667	13.5167	33.1	6.08334	18.1167	-61.0833	51.1	4.93333	-10.7333	-2.46667	2.56666	11.85
604.742	-28.0667	-29.3667	-1.61667	14.2	-19.6333	8.45	49.9333	-8.88333	-19.4	-2.65	20.0167	9.55	15.8833	11.95	-26.35	-53.6667	-30.1333	60.6333	48.0333	12.6667	16.7667	-2.66666	-5.65	37.3667	-39.3	-26.85	47.5833	-21.3	-24.8833	-12.2667	12.7	17	21.6167	-3.63334	2.15	-5.93334	0.73334	-36.5	-5.15	32.9333	-26.9167	-8.71667	-23.4167	54.7667	37.6	-1.56667	14.2	2.06666	-7.98333
605.319	-5.9	-21.8667	-6.45	8.03333	-25.6333	6.95	36.1	2.11667	-15.0667	-3.48333	17.6833	34.3833	4.21667	18.6167	2.31666	-11.6667	-36.1333	49.6333	51.5333	39.3333	11.2667	-5.66666	-21.3167	4.7	-33.9667	-41.6833	42.25	-23.4667	-10.55	-26.4333	13.3667	2.5	4.28333	-8.46667	11.15	6.23333	18.0667	-27.5	-0.65	13.7667	-22.9167	1.61666	-9.41667	25.1	24.7667	2.93333	21.3667	-1.93334	2.85
605.896	36.6	22.6333	-23.7833	13.2	-1.63334	3.11667	9.26667	23.7833	-2.06666	0.68334	66.1833	48.3833	22.2167	32.6167	17.9833	7.66667	-4.46666	66.1333	49.0333	26	25.4333	0.83334	-26.4833	8.03333	-2.13333	9.48333	29.0833	-11.8	29.6167	-14.9333	20.7	22.3333	9.78333	18.5333	24.9833	-15.9333	38.5667	-12.5	4.85	15.2667	3.25	3.11666	18.5833	15.2667	44.1	33.2667	43.0333	-2.93334	3.01667
606.473	59.6	6.63333	-45.2833	37.8667	-3.3	-15.8833	-11.7333	20.7833	9.43334	-6.98333	41.6833	35.7167	0.71667	17.1167	-13.5167	15.8333	19.2	24.3	56.3667	1.66666	-1.23334	-5.66666	-31.3167	-12.9667	6.7	16.9833	2.58333	-6.80001	16.6167	-3.76666	10.3667	-6.16667	-5.88334	19.8667	46.3167	-15.9333	39.7333	-10.6667	2.68333	15.6	1.58334	-8.88334	9.75	8.43333	27.9333	9.1	25.7	15.2333	8.35
607.05	46.9333	-8.36667	-51.1167	20.7	16.8667	12.2833	-8.56666	3.28334	3.93334	-10.65	25.0167	34.2167	23.7167	-16.7167	-21.85	4.16667	25.0333	41.4667	16.5333	-9.83334	5.43333	-6	-29.9833	5.53333	-2.63333	41.4833	-23.9167	-21.6333	0.95	24.9	0.53333	-1.83334	-5.55	4.86666	40.3167	-6.93334	60.0667	2.83334	-16.65	20.4333	-6.25	-8.55	15.25	33.9333	80.9333	-2.73333	42.8667	40.5667	-5.15
607.627	6.26666	-30.2	-40.95	5.03333	-18.4667	-4.05	-13.4	-22.8833	-30.2333	2.85	-28.9833	27.2167	-14.1167	-34.55	-23.85	14.5	4.53334	-14.7	4.03333	-14.3333	6.43333	-13.3333	-47.65	-11.9667	-30.8	-7.01667	-47.75	-11.4667	-10.55	-1.43333	-24.4667	0.33333	5.45	-46.6333	32.4833	4.23333	11.5667	-13.8333	-25.15	8.1	-37.4167	-20.55	0.25	2.26667	30.7667	-43.4	25.7	39.9	-36.3167
608.204	3.6	-4.2	-5.95	1.86666	19.7	44.1167	20.4333	-8.88333	1.76667	33.1833	14.35	51.55	16.55	-24.05	12.9833	31.6667	-16.3	-0.03333	-1.96667	22.1667	49.6	-14.3333	-14.3167	21.7	-28.4667	1.65	4.08333	4.36667	9.45	27.2333	12.7	5	15.2833	-62.1333	31.8167	28.7333	6.06667	3.5	-7.65	24.2667	-17.75	-21.2167	2.75	22.2667	37.1	-25.0667	48.5333	16.5667	-24.3167
608.781	-6.06667	-11.3667	-30.7833	-2.96667	-17.1333	4.95	-3.9	-28.8833	3.1	15.5167	-7.15	35.8833	-23.6167	-16.05	-28.6833	10.1667	-49.1333	-32.8667	0.03333	-17	42.9333	-23.6667	-11.9833	-6.63334	-23.6333	-17.6833	15.0833	4.03334	21.95	8.9	25.5333	-6	0.95	-52.8	3.81666	15.2333	-33.1	-20	8.85	6.6	-26.75	-45.05	-23.0833	-2.4	-14.7333	-46.0667	-4.13333	-28.4333	-17.9833
609.358	-41.0667	-56.8667	-65.7833	-22.1333	-63.6333	-16.2167	-63.9	-55.7167	-1.23333	-13.4833	-28.65	-22.6167	-57.45	-34.2167	-50.85	-53	-65.4667	-22.0333	-65.1333	-42.3333	5.43333	-38	-42.8167	-74.1333	-73.8	-79.6833	-24.75	-70.9667	-27.7167	-34.1	-9.46667	-46.6667	-68.05	-58.9667	-47.35	-33.6	-48.4333	-35.8333	-34.65	-37.0667	-52.75	-63.2167	-36.25	-33.7333	-32.7333	-76.5667	-80.6333	-73.7667	-19.4833
609.934	-74.2333	-109.7	-102.783	-69.4667	-94.4667	-66.8833	-96.4	-99.2167	-48.5667	-40.15	-77.3167	-67.7833	-103.617	-43.2167	-85.35	-63.6667	-92.6333	-25.0333	-88.4667	-85.8333	-38.0667	-63	-63.3167	-107.967	-101.467	-82.1833	-63.5833	-84.4667	-35.2167	-74.9333	-44.4667	-47.1667	-95.55	-90.6333	-93.0167	-59.4333	-69.9333	-68	-50.3167	-65.9	-80.75	-61.7167	-47.5833	-55.4	-77.2333	-104.4	-121.467	-81.2667	-33.9833
610.511	-45.7333	-71.8667	-71.6167	-34.1333	-63.6333	-29.3833	-64.9	-67.8833	-18.9	-6.65	-28.15	-8.95	-50.7833	-6.88333	-29.5167	-50.6667	-74.9667	1.8	-47.9667	-35.3333	8.26666	-57	-40.8167	-44.9667	-73.1333	-47.5167	-3.41667	-36.4667	-4.38333	-41.2667	-46.4667	-29.6667	-58.2167	-65.1333	-51.6833	-28.1	-59.6	-40.8333	-30.8167	-44.2333	-32.5833	-31.8833	0.08333	7.76667	-17.0667	-57.2333	-70.9667	-43.7667	-24.8167
611.088	-10.4	-54.5333	-49.2833	-62.4667	-18.8	-15.55	-31.2333	-68.2167	-34.2333	-6.15	-26.15	-31.7833	-33.2833	-29.05	-40.5167	-35.3333	-66.4667	-11.8667	-24.9667	-17.8333	9.76666	-80.5	-57.8167	-42.6333	-87.9667	-30.5167	9.25	-9.13334	15.2833	-31.6	-48.8	-15.6667	-68.55	-71.4667	-24.35	-25.4333	-42.9333	-63.5	-41.8167	-50.5667	-17.0833	-38.55	-28.25	5.26667	-25.2333	-61.2333	-49.4667	-23.2667	-59.15
611.664	13.2667	4.3	-25.1167	-18.9667	17.5333	22.6167	-5.23333	-16.3833	32.7667	12.0167	-17.15	11.8833	25.05	-5.71667	22.8167	-31.8333	7.36667	6.13333	43.5333	11.5	27.2667	-15.8333	-18.65	-2.3	-38.8	-6.35	37.9167	24.8667	29.95	0.23334	5.86667	40.3333	-26.8833	1.03333	38.15	36.2333	-34.9333	-30.8333	-35.9833	-22.0667	25.5833	-5.88334	1.25	63.1	63.1	-20.4	-16.6333	20.7333	-28.15
612.241	-11.0667	-9.53334	-56.1167	-3.8	3.2	5.45	6.6	-13.8833	30.7667	-1.98333	-34.3167	-14.95	33.3833	-9.38333	5.98333	-40.1667	10.0333	17.6333	29.8667	-17.3333	-6.56667	-5.16666	-13.8167	-18.4667	-62.6333	3.31667	21.25	-2.80001	25.6167	-23.4333	11.2	53.8333	-65.8833	4.36666	52.15	9.4	-0.43334	-26.6667	-42.15	-19.0667	15.25	-12.55	-14.0833	46.4333	39.4333	-22.4	-33.9667	15.2333	-24.65
612.818	-33.9	3.46666	-71.2833	19.5333	-3.63334	15.45	6.26667	11.95	56.7667	-2.98333	-0.15	42.55	12.3833	13.45	53.15	-41.1667	30.3667	14.4667	60.2	-29.8333	0.1	40	36.0167	25.2	-18.4667	36.8167	37.4167	-3.30001	30.7833	-15.4333	46.8667	37.1667	-19.7167	41.5333	63.65	38.4	-17.1	1.83334	-18.3167	25.2667	32.75	3.11666	-4.91667	105.267	84.9333	4.76667	-16.8	21.9	2.51667
613.394	-76.0667	-36.7	-98.2833	-27.1333	-47.9667	-33.55	-15.7333	-25.8833	-17.7333	-30.3167	3.68333	-18.45	-40.95	-13.2167	-13.85	-63.5	-40.3	-37.8667	-21.3	-58.1667	-38.7333	9.66667	-11.15	-10.1333	-47.1333	-8.01667	-15.5833	-53.1333	-30.05	-39.4333	-16.9667	-7	-80.2167	-17.8	19.15	-38.4333	-36.2667	-38.1667	-28.15	4.76666	-10.4167	-19.55	-51.0833	28.2667	17.7667	-44.0667	-63.3	-48.6	-36.9833
613.971	-56.0667	-42.7	-63.7833	-41.3	-35.6333	-51.7167	-26.4	-30.3833	-30.7333	-35.9833	34.85	-42.45	-46.45	-27.8833	-3.01667	-38.1667	-19.9667	-18.0333	-33.8	-59	-40.4	25.8333	-19.3167	-42.6333	-18.9667	-37.5167	-51.25	-37.1333	-43.8833	-34.6	-20.1333	-23.8333	-41.3833	-28.6333	0.48333	-34.4333	-54.6	-39.5	-25.9833	17.2667	-11.4167	-13.7167	-55.0833	-13.4	29.4333	-68.7333	-72.3	-53.1	-39.4833
614.547	-22.2333	-12.7	-33.45	-1.8	-25.3	-38.3833	6.93334	-4.88333	-18.0667	11.5167	33.1833	-1.28333	29.05	21.7833	-2.68334	24.1667	3.36667	43.9667	-2.63333	5	7.1	48.1667	10.1833	-8.8	11.3667	8.15	-9.58334	-6.46667	-31.7167	22.2333	12.3667	26.3333	20.1167	-5.46667	47.15	-1.1	13.5667	12.6667	25.35	65.6	19.5833	53.7833	-18.25	6.43333	44.2667	-12.4	-21.4667	-9.1	-3.98333
615.124	3.43333	-11.2	-20.6167	25.0333	-22.9667	-26.7167	16.6	-3.71666	-7.56666	9.01667	4.85	32.7167	11.3833	10.95	1.15	26.8333	16.5333	58.4667	22.7	20.5	50.6	32	41.6833	6.7	-18.4667	34.9833	11.0833	4.53334	-30.7167	6.56667	15.8667	22	63.7833	5.03333	52.3167	22.4	31.0667	20	40.35	57.6	32.4167	69.6167	-12.75	-8.9	29.9333	4.43333	-20.1333	6.4	24.1833
615.7	5.26666	-6.86667	-12.2833	32.8667	-1.3	4.78334	25.7667	-3.71666	-14.4	31.6833	-32.15	40.8833	-3.28333	26.7833	8.15	15.5	9.03334	22.3	21.3667	48.3333	55.1	42	62.1833	29.8667	-44.1333	41.9833	39.9167	-13.3	-16.3833	-0.93333	11.8667	32.8333	36.6167	7.36666	40.4833	32.7333	29.9	6.66667	32.1833	32.6	28.5833	83.1167	-14.9167	5.43333	35.7667	25.7667	-25.8	41.2333	36.5167
616.276	-14.2333	-53.7	-13.45	-12.4667	-24.9667	-31.05	-8.23333	-37.8833	-37.5667	13.0167	-46.8167	-17.95	-47.2833	13.45	-25.6833	-33	-28.6333	-17.5333	-12.8	-7	-5.4	-6.16666	42.85	-7.13334	-56.4667	-15.35	12.4167	-29.8	-25.2167	-78.2667	-35.4667	6.33333	-33.7167	-38.3	-5.18334	-27.4333	-25.2667	-33.3333	-9.15	-26.4	-37.4167	38.6167	-15.4167	-43.4	-15.4	-36.9	-73.8	2.56666	-5.81666
616.853	-57.2333	-59.3667	-42.95	-36.3	-40.4667	-44.8833	-59.5667	-61.8833	-71.7333	-15.4833	-43.9833	-30.6167	-63.2833	19.2833	-36.85	-53.3333	-32.8	-18.0333	-44.3	-38.1667	-33.2333	-11	8.18333	-25.1333	-46.6333	-51.85	4.58333	-52.4667	-29.05	-76.1	-49.1333	10.1667	-59.8833	-25.1333	-9.18334	-30.1	-62.1	-48	-47.9833	-36.9	-44.5833	-2.21667	-11.25	-31.0667	-10.2333	-58.5667	-78.9667	5.23333	-38.9833
617.429	-60.5667	-25.2	-22.6167	-31.3	-25.1333	-28.8833	-86.2333	-51.55	-53.2333	-6.31666	-29.65	-11.7833	-65.1167	49.6167	-50.5167	-12	5.53334	5.96667	1.2	-32.5	-34.2333	-22.8333	-15.9833	-22.6333	-27.9667	-49.1833	31.25	-17.4667	-45.05	-63.7667	-74.1333	13.6667	-43.55	-37.6333	-7.01667	-18.2667	-39.6	-26	-23.65	-33.9	-26.0833	-15.8833	2.25	-18.4	15.7667	-41.9	-37.6333	-13.2667	-24.3167
618.005	-6.06667	44.9667	-10.6167	-3.46667	38.8667	11.1167	-60.7333	2.78334	1.76667	16.6833	13.1833	25.8833	-16.2833	79.6167	-4.85	30.5	50.5333	45.4667	19.5333	33.1667	13.7667	8	13.5167	17.5333	-9.63333	5.48333	50.5833	40.5333	-35.2167	5.4	-4.46667	56.1667	13.95	21.0333	31.8167	31.9	14.4	34.5	31.5167	11.4333	61.5833	9.45	37.4167	26.2667	66.6	5.43333	-8.96667	44.5667	16.0167
618.581	74.9333	105.633	61.8833	54.8667	113.367	82.1167	37.2667	78.1167	77.9333	96.35	77.6833	77.7167	66.2167	143.45	59.9833	104.5	116.033	91.8	96.2	98.5	76.7667	53.6667	83.85	69.2	54.5333	86.65	91.4167	115.2	47.95	81.9	96.5333	108.333	97.6167	67.5333	90.65	70.4	105.733	94.8333	124.017	55.9333	122.917	71.6167	80.0833	85.6	146.1	82.4333	69.0333	120.4	75.1833
619.157	87.9333	50.1333	20.8833	40.7	80.8667	45.1167	30.1	59.95	24.1	48.35	60.6833	34.2167	58.2167	76.7833	39.4833	50.1667	78.3667	51.8	57.0333	60.3333	55.4333	45.1667	65.5167	51.7	23.2	64.3167	40.0833	61.5333	19.1167	43.0667	100.867	86.6667	85.7833	84.0333	69.8167	6.06666	73.4	69.8333	83.5167	64.7667	56.9167	51.1167	32.9167	54.7667	89.2667	34.7667	20.7	105.067	32.6833
619.733	-0.23334	-46.3667	-18.1167	-21.3	7.03333	-3.55	-15.5667	-35.55	-46.4	-27.4833	-25.9833	-45.1167	0.55	-8.38333	-30.85	-36.8333	21.5333	-34.7	-16.6333	-19.1667	-25.0667	-29.5	-10.8167	-14.1333	-41.4667	-22.35	-31.75	-28.1333	-57.55	-25.7667	1.03333	20.8333	-9.55	-4.13334	-37.85	-41.1	-23.9333	-6.66666	-11.65	13.1	-63.25	-29.2167	-48.5833	-39.7333	4.43333	-45.2333	-51.6333	30.4	-31.3167
620.31	-24.7333	-65.0333	-17.6167	-65.4667	-17.3	-31.05	-46.5667	-54.3833	-61.9	-44.4833	-60.4833	-74.7833	14.05	-15.55	-79.5167	-65.1667	-15.3	-44.7	-54.3	-38	-24.2333	-32.3333	-56.65	-53.3	-81.8	-58.35	-46.0833	-76.3	-95.55	-40.6	-36.3	-12.8333	-57.7167	-24.6333	-35.1833	-44.1	-44.2667	-47	-56.3167	-10.4	-103.583	-66.05	-59.25	-52.9	-1.73333	-39.5667	-60.8	16.7333	-43.65
620.886	-25.7333	-43.3667	-13.45	-57.6333	-30.1333	-31.2167	-31.4	-32.05	-7.4	-8.48333	-31.65	-23.7833	26.2167	28.1167	-49.5167	-35.8333	-24.8	-34.2	-26.3	-36.8333	-15.4	-38.8333	-7.48334	-51.3	-52.3	-35.5167	-37.4167	-66.8	-65.2167	-10.4333	-18.1333	4.66666	-39.55	-29.1333	-12.5167	-12.2667	-37.2667	-14.8333	-28.9833	-0.9	-58.25	-60.3833	-45.9167	-37.7333	3.76667	-8.4	-14.9667	20.5667	-30.9833
621.462	9.26666	-31.8667	-27.45	-12.3	-8.8	-25.2167	-22.5667	1.45	29.4333	36.1833	10.1833	8.71667	31.7167	66.95	-14.1833	-12.3333	-13.8	21.4667	17.8667	-18.8333	55.2667	22.1667	-13.15	-29.1333	-12.4667	-11.0167	3.41666	-27.3	-4.05	23.2333	-25.1333	22	8.11666	-2.8	55.15	3.9	-2.10001	-20.8333	21.5167	13.9333	15.9167	-2.88334	-37.9167	16.1	48.6	32.4333	8.86667	42.2333	1.85
622.038	4.26666	-69.2	-75.6167	-8.8	-60.9667	-39.7167	-57.0667	-24.8833	-25.7333	-10.65	-19.9833	-29.7833	-61.2833	16.95	-23.6833	-46.5	-27.6333	-55.8667	-7.8	-40.6667	0.1	-34.1667	-59.65	-26.8	-22.1333	-41.85	-29.5833	-49.4667	-38.2167	-44.4333	-83.1333	-13.8333	-20.2167	-41.8	-11.5167	-40.4333	-37.6	-31	-57.15	-1.06667	-0.58333	-36.3833	-70.4167	-38.2333	-32.5667	-58.7333	-54.1333	-6.43334	-54.8167
622.613	15.4333	-74.7	-30.2833	4.03333	-46.3	-22.2167	-46.4	-18.05	-41.7333	-8.31666	-50.65	-68.6167	-60.7833	-19.2167	-16.0167	-44.3333	-17.3	-30.5333	-15.1333	-6.66667	9.76666	-2.5	-81.15	-9.96667	-18.8	-64.0167	-12.5833	-25.1333	-59.3833	-42.9333	-79.3	-19	-27.2167	-45.9667	-5.85	-30.4333	-38.9333	-34.8333	-61.3167	-13.0667	-6.25	-2.55	-24.9167	-31.2333	-25.4	-78.9	-42.8	19.4	-67.3167
623.189	-7.06667	-54.0333	-12.6167	-20.4667	-78.3	-37.2167	-57.9	-20.7167	-51.4	-41.15	-56.9833	-49.1167	-57.45	-40.2167	-32.5167	-51.8333	-6.8	-63.8667	-31.9667	-13.3333	-23.2333	-25.1667	-74.3167	-11.3	-56.9667	-38.6833	-34.75	-26.4667	-63.7167	-76.2667	-64.1333	-38.8333	-62.8833	-63.8	-2.18334	-57.2667	-69.4333	-34.8333	-107.983	-33.7333	-67.0833	-49.8833	-35.0833	-43.4	-46.4	-107.4	-52.3	-10.4333	-71.8167
623.765	14.9333	5.13333	11.3833	2.7	-25.9667	0.45	-21.5667	3.11667	-24.7333	-11.65	-36.15	5.55	15.8833	-25.2167	4.65	-7.33333	46.7	30.6333	5.2	32.1667	30.7667	34.6667	-12.4833	-0.13334	-40.6333	-2.35	7.08333	26.8667	-7.05	-39.6	5.53333	7.16666	-18.55	-16.9667	44.9833	0.23333	-35.4333	20.6667	-21.15	8.93333	-1.25	17.95	-16.9167	22.4333	14.1	-14.2333	5.36667	11.7333	-27.9833
624.341	-1.56667	23.8	-21.7833	0.86666	-1.13334	17.95	-3.06666	-8.21666	9.6	15.85	7.51667	62.7167	48.05	17.45	-5.85	5.16667	73.3667	36.9667	-1.96667	32.6667	27.7667	5.66667	3.51666	18.3667	-48.1333	32.65	4.25	34.0333	18.7833	-16.6	13.2	20	-27.05	-24.4667	44.8167	32.0667	-24.6	30.5	-3.65	22.9333	-6.58333	43.45	-52.0833	37.6	40.9333	16.7667	-17.3	7.23333	40.85
624.917	10.9333	34.4667	-24.2833	43.3667	25.7	52.6167	22.2667	25.95	-6.73333	50.0167	11.85	59.3833	31.55	28.7833	19.8167	43.1667	79.7	59.9667	30.2	68.3333	37.9333	1.66667	28.85	20.5333	-36.6333	22.3167	20.75	49.7	33.95	12.0667	33.5333	38.3333	2.95	-7.3	31.15	75.2333	24.9	46.5	19.35	30.2667	29.9167	62.2833	-47.0833	48.7667	88.1	43.2667	-18.4667	19.9	32.85
625.492	-35.2333	-38.8667	-80.45	-3.96667	6.03333	-30.8833	-3.73333	-12.2167	-13.4	23.85	2.68333	22.05	-0.28333	-9.88333	-5.01667	-3.83333	19.5333	-8.53333	-19.1333	6	-10.9	-75	-28.3167	-7.46667	-32.6333	-39.1833	-18.0833	12.2	-0.88333	-22.2667	-41.4667	-1	-47.8833	-73.4667	-30.35	29.2333	-14.4333	-15.3333	-42.15	-3.4	-34.0833	-20.7167	-86.25	-3.56667	26.7667	-31.2333	-64.1333	-14.2667	0.68334
626.068	-39.4	-45.2	-73.2833	3.86666	8.7	-23.05	-12.7333	13.1167	-33.5667	14.0167	-7.15	0.38334	-25.6167	-29.55	5.98333	-16	25.3667	5.8	-16.4667	-8.33334	14.4333	-52.3333	-19.3167	-22.1333	-6.46667	-41.85	-26.0833	11.7	-3.38333	-14.1	-18.9667	-16.8333	-29.7167	-48.6333	-2.35	25.0667	-24.9333	-25.3333	-72.8167	-6.73334	-26.9167	-44.7167	-69.5833	-19.4	35.9333	-39.9	-69.8	-11.1	-65.8167
626.644	-55.0667	-58.3667	-78.7833	-32.4667	4.03333	-31.05	-55.5667	-33.55	-22.5667	-13.3167	-11.15	-26.45	13.8833	-54.55	-11.6833	-38	-16.9667	-37.2	-40.3	-61.3333	20.6	-77.5	-53.3167	-50.1333	-12.8	-52.0167	-51.0833	-17.3	-34.2167	3.73334	-21.4667	-29.5	-56.2167	-60.4667	-10.6833	-14.4333	-43.1	-39.8333	-80.15	-32.9	-34.9167	-68.8833	-74.9167	-47.7333	4.26667	-79.2333	-70.8	-4.43334	-58.15
627.219	0.6	-14.0333	0.71666	53.3667	36.8667	48.95	10.1	19.7833	15.1	34.1833	44.0167	14.2167	45.3833	5.95	42.4833	12	15.3667	39.6333	35.5333	18.8333	35.1	-7.33333	24.0167	-8.63334	16.0333	45.4833	-18.5833	38.8667	7.78333	44.5667	67.3667	16.3333	-3.21667	-2.8	71.4833	32.2333	-0.60001	24.8333	0.68333	15.1	-13.0833	26.2833	-4.91667	8.93333	81.2667	-15.4	-22.8	58.5667	-12.8167
627.795	22.4333	-2.03334	3.55	41.5333	28.2	56.2833	16.7667	8.78334	18.7667	34.35	48.5167	11.8833	35.7167	19.45	52.3167	38.3333	-21.8	11.4667	56.7	29	23.4333	-20.1667	12.35	-12.8	-8.13333	45.4833	-10.5833	13.7	3.61667	14.9	37.3667	20.1667	-16.05	-14.6333	61.15	22.2333	25.7333	30.1667	39.85	20.6	-9.08333	32.7833	19.0833	29.9333	78.1	7.93333	4.36667	34.2333	25.85
628.37	76.2667	27.6333	55.7167	71.2	33.8667	70.6167	89.2667	44.95	35.2667	66.35	65.0167	49.3833	23.8833	42.95	93.8167	60.3333	28.0333	85.8	75.8667	55.3333	41.2667	61.3333	59.0167	25.8667	13.3667	58.65	17.9167	51.8667	51.45	14.2333	62.2	61.5	29.6167	18.8667	79.65	58.9	41.2333	35.5	85.85	86.7667	23.0833	61.45	25.5833	56.6	112.933	87.9333	49.0333	60.5667	41.6833
628.946	1.93333	5.8	9.88333	20.3667	-12.1333	14.45	15.2667	1.61667	-7.9	23.5167	-7.65	25.7167	-11.2833	-13.3833	9.65	22.5	-2.96666	24.9667	5.53333	-11.3333	23.6	21.1667	-2.15	-7.63334	-60.6333	-15.35	-18.5833	0.36667	10.7833	-28.6	-10.6333	17.5	-21.8833	-14.9667	15.9833	-4.6	-2.76667	-14	23.1833	31.7667	12.0833	-14.55	-23.4167	-4.73333	70.2667	37.9333	18.5333	12.5667	-9.48333
629.521	-32.4	-27.3667	-27.45	6.7	-32.3	-28.7167	-13.0667	-32.2167	-48.2333	-20.8167	-40.8167	14.3833	-40.95	-62.3833	-59.6833	-43.1667	-5.3	29.6333	-24.6333	-25.6667	-23.4	-27.1667	-39.3167	-29.8	-89.9667	-30.6833	-20.4167	4.03334	-6.71667	-41.7667	-16.8	-0.33334	-39.7167	-49.3	-20.1833	-42.7667	-33.4333	-45.3333	-34.9833	-24.4	-11.5833	-69.8833	-68.0833	-31.0667	18.7667	-20.9	-29.9667	1.4	-52.15
630.097	-48.9	-42.5333	-39.7833	0.86666	-34.9667	-26.55	-28.2333	-34.55	-10.2333	-27.3167	-30.8167	10.7167	-32.1167	-50.2167	-87.6833	-30.1667	-11.1333	-6.86667	-41.4667	-14.5	-25.5667	-33.3333	-42.3167	-31.4667	-88.9667	-10.6833	-17.9167	-8.13334	-21.05	-26.9333	-24.4667	-2.66667	-30.2167	-49.4667	-31.85	-45.2667	-26.7667	-23.6667	-52.8167	-44.4	-12.25	-42.3833	-35.4167	-30.0667	-18.7333	-31.2333	-53.6333	-13.6	-52.15
630.672	-42.5667	-28.5333	-30.2833	-21.3	-58.6333	-27.7167	-30.4	-55.05	-10.0667	-29.9833	-36.9833	-3.11666	-78.2833	-42.8833	-65.5167	-61.1667	-23.8	-12.2	-33.6333	-10.1667	-25.7333	-29.6667	-39.8167	-40.9667	-72.9667	-8.01667	-36.4167	-17.3	-35.05	2.9	-16.8	8	-23.7167	-35.1333	-46.0167	-55.9333	-17.9333	-35.8333	-59.3167	-55.4	-3.25	-5.21667	-24.75	-20.2333	-29.0667	-42.9	-77.6333	-28.1	-34.15
631.248	-44.5667	-5.86667	-34.6167	-46.1333	-72.6333	-22.2167	-48.4	-65.05	-14.4	-44.8167	-38.3167	-14.6167	-72.45	-38.55	-55.1833	-56.8333	-35.8	-55.0333	-51.1333	-39.6667	-22.2333	-33.1667	-35.15	-39.3	-82.3	-38.0167	-65.4167	-57.9667	-35.7167	16.9	-49.4667	18.6667	-42.8833	-3.8	-32.5167	-55.4333	-24.1	-53.5	-46.9833	-22.7333	10.25	-4.55	-12.9167	-12.5667	-46.0667	-29.5667	-86.1333	-56.2667	-37.4833
631.823	-92.9	-31.2	-94.6167	-77.3	-73.8	-80.55	-95.5667	-98.2167	-77.7333	-91.3167	-93.9833	-20.95	-106.95	-94.2167	-88.6833	-105.833	-77.1333	-66.0333	-58.4667	-68.5	-89.9	-76.8333	-86.65	-57.6333	-94.6333	-93.6833	-88.75	-94.6333	-73.8833	-35.6	-68.1333	-22.5	-73.05	-40.8	-30.5167	-73.6	-64.9333	-89.1667	-70.8167	-53.9	-26.9167	-33.3833	-57.25	-33.4	-67.2333	-95.9	-108.467	-89.7667	-80.3167
632.398	-86.5667	-33.5333	-136.617	-78.4667	-65.6333	-108.217	-89.4	-70.7167	-75.2333	-90.8167	-73.8167	-11.2833	-71.7833	-105.05	-80.6833	-90.3333	-83.3	-73.0333	-66.8	-99.3333	-110.067	-104	-69.4833	-57.3	-86.3	-86.35	-55.25	-109.967	-72.7167	-64.9333	-76.6333	-49.8333	-97.55	-49.9667	-23.6833	-45.9333	-70.9333	-82.5	-78.4833	-40.9	-11.75	-46.3833	-77.5833	-43.9	-72.5667	-88.9	-101.467	-92.9333	-115.983
632.973	-133.4	-89.8667	-155.617	-106.633	-117.467	-167.717	-125.4	-118.883	-131.9	-125.483	-133.15	-62.7833	-132.45	-127.05	-121.517	-129.333	-123.967	-114.033	-110.8	-125.5	-159.233	-109.167	-110.983	-115.8	-118.8	-138.183	-86.75	-128.133	-115.217	-129.933	-94.3	-148.667	-133.717	-89.3	-102.517	-80.7667	-121.933	-123.167	-115.317	-96.9	-63.75	-87.7167	-148.25	-141.067	-91.2333	-162.233	-121.3	-135.433	-156.817
633.549	-120.733	-74.0333	-118.783	-98.9667	-102.133	-132.55	-76.0667	-95.05	-109.9	-86.8167	-94.9833	-75.2833	-93.2833	-55.05	-77.0167	-116.333	-99.1333	-93.8667	-100.633	-100.5	-105.733	-91.1667	-71.8167	-120.967	-118.3	-107.683	-82.0833	-96.9667	-93.7167	-121.6	-100.467	-138.5	-158.717	-64.6333	-104.35	-48.6	-76.2667	-84.3333	-93.15	-79.2333	-44.4167	-67.55	-124.75	-120.4	-67.5667	-140.733	-92.8	-115.933	-129.317
634.124	-86.9	-61.7	-80.1167	-96.3	-53.6333	-51.2167	-56.2333	-83.3833	-69.2333	-78.3167	-60.15	-70.7833	-71.7833	-29.3833	-70.6833	-109.5	-59.9667	-53.0333	-57.1333	-72.3333	-65.2333	-52.1667	-71.15	-104.3	-86.4667	-97.1833	-51.75	-47.8	-85.8833	-89.1	-77.6333	-102.333	-103.717	-46.8	-62.35	-23.6	-59.7667	-73.1667	-65.15	-36.0667	-55.75	-15.3833	-101.583	-78.0667	-32.2333	-109.9	-95.3	-81.6	-88.8167
634.699	-40.7333	-44.7	-59.1167	-68.9667	-15.1333	-33.2167	-25.4	-24.55	16.7667	-34.8167	-14.15	-41.2833	-25.95	0.11667	-32.85	-60	-4.96666	-17.7	-14.1333	-22.3333	3.1	-25	-31.4833	-53.8	-34.8	-26.0167	-9.75	1.53334	-51.7167	-53.9333	-39.6333	-19.1667	-65.2167	-33.6333	-27.35	24.7333	-20.9333	-34.3333	-21.8167	7.76666	-7.91666	20.95	-43.0833	-11.9	12.7667	-48.0667	-60.4667	-20.6	-50.8167
635.274	25.7667	27.4667	-3.28334	-2.3	12.0333	-3.88333	-2.56666	24.6167	55.2667	4.85	25.35	13.55	-29.2833	7.95	-10.5167	-11.5	43.8667	54.4667	32.5333	19.5	49.6	6.16667	-4.48334	27.3667	17.0333	25.3167	65.25	49.7	-15.8833	3.73334	16.7	33.8333	13.95	17.3667	24.3167	45.5667	16.0667	-1.33333	8.35	65.2667	33.75	63.1167	-4.58334	31.9333	38.7667	-13.7333	6.7	31.7333	8.01667
635.849	36.2667	50.3	35.7167	33.2	8.7	-14.2167	8.76667	63.7833	46.7667	34.35	25.1833	51.55	1.21667	32.1167	22.65	26.8333	74.0333	71.4667	50.5333	63.8333	59.9333	23.8333	16.35	74.8667	26.0333	40.4833	39.25	69.2	23.6167	19.4	58.2	28.6667	-6.05	13.8667	40.3167	53.9	47.7333	21.3333	63.1833	61.7667	58.4167	54.6167	26.9167	46.2667	52.6	2.6	69.7	38.2333	46.35
636.424	29.2667	75.1333	37.55	28.5333	18.5333	4.61667	11.2667	64.6167	34.2667	45.6833	59.5167	76.3833	23.2167	22.45	38.9833	27.8333	73.0333	97.3	65.7	72.1667	57.4333	53.3333	30.0167	100.7	48.0333	30.9833	45.0833	80.7	50.7833	37.7333	58.5333	24.1667	14.6167	26.3667	82.15	74.4	83.5667	38	83.6833	64.1	49.0833	75.6167	37.9167	73.4333	41.2667	16.6	84.7	69.0667	61.5167
636.999	-5.06667	27.6333	7.71666	-11.8	2.7	10.95	-1.9	33.45	4.6	32.85	35.1833	61.7167	5.21667	12.6167	18.8167	15.1667	38.0333	55.6333	35.8667	60.6667	16.7667	68	20.5167	51.7	20.8667	12.15	26.9167	33.8667	30.45	31.5667	46.3667	-8.83334	-8.88334	4.03333	41.9833	67.5667	45.4	3.66667	47.6833	29.4333	34.75	35.2833	40.25	76.9333	47.2667	28.7667	64.7	40.7333	17.85
637.574	-25.7333	27.9667	-26.45	-35.8	3.86666	-12.05	-7.73333	-16.05	5.26667	41.5167	21.1833	33.55	-23.95	5.61667	-13.6833	-9.66666	6.86667	29.3	22.2	42.3333	9.6	63.3333	11.35	19.8667	31.5333	-3.51667	39.5833	-2.46667	-7.38333	8.9	41.2	-9.33334	-12.55	8.03333	11.9833	59.2333	15.7333	-11.3333	18.35	-3.23334	12.4167	9.45	-0.58334	34.6	29.1	22.1	37.0333	22.5667	-8.31666
638.149	-15.2333	38.1333	-35.95	8.03333	37.8667	-13.2167	3.93334	-11.05	11.9333	64.85	18.85	7.55	-10.45	19.2833	-18.0167	9.83334	-3.46666	23.3	6.36667	25.8333	13.1	41.8333	-4.65	1.7	13.2	18.65	61.25	-16.6333	-24.8833	4.56667	65.2	12.6667	-12.05	-12.6333	28.9833	44.7333	-38.9333	-4.33333	-2.98334	-7.56667	4.58334	11.95	-20.9167	46.7667	49.6	17.4333	25.0333	31.9	3.35
638.723	15.4333	55.1333	-63.95	26.7	76.3667	-20.8833	22.4333	-8.05	15.7667	66.85	46.35	4.05	18.05	41.6167	-19.85	31.5	18.0333	-1.36667	39.8667	7.33333	10.4333	37.5	15.35	9.53333	64.2	30.65	56.4167	-13.3	-19.55	12.4	47.0333	40.3333	4.95	-10.3	62.15	32.4	-13.2667	-1.5	53.1833	23.4333	6.41667	25.1167	-12.0833	16.1	60.9333	14.7667	28.7	66.5667	47.6833
639.298	42.2667	51.6333	-15.95	21.5333	65.8667	0.78334	32.6	39.1167	29.1	90.6833	59.35	31.2167	67.05	66.6167	18.8167	56.8333	29.3667	27.6333	42.8667	39.3333	10.7667	51.6667	17.0167	3.36666	77.3667	51.15	34.9167	19.3667	-21.8833	40.9	70.5333	43.6667	57.45	18.3667	88.8167	52.4	3.73334	19.3333	59.1833	45.9333	23.25	23.7833	14.9167	51.2667	57.1	19.6	53.5333	84.5667	52.6833
639.873	44.4333	61.9667	24.7167	31.0333	63.7	28.6167	50.2667	72.2833	22.1	68.0167	41.35	69.2167	90.05	101.45	20.15	70.5	59.2	45.6333	86.3667	83.1667	10.4333	90.1667	44.1833	28.5333	97.8667	45.8167	47.25	32.3667	7.61667	78.0667	76.7	52.8333	63.2833	72.8667	120.15	45.7333	63.5667	22.5	71.1833	82.9333	71.4167	38.95	59.0833	38.9333	57.1	25.2667	84.8667	90.0667	73.85
640.448	16.4333	44.3	23.3833	-11.6333	25.7	41.7833	19.2667	57.6167	4.6	33.6833	5.68333	54.55	85.05	80.95	21.3167	30.6667	53.2	45.8	54.2	71.3333	10.4333	60.6667	0.51666	4.7	38.5333	28.8167	14.5833	25.7	-26.3833	58.9	95.5333	14.8333	31.2833	26.5333	86.15	28.2333	30.7333	17.8333	7.68333	32.1	59.9167	22.45	33.0833	28.1	25.1	-35.7333	52.3667	44.9	38.35
641.022	17.9333	48.8	5.71666	20.0333	29.3667	55.7833	37.6	37.1167	-10.5667	24.35	19.85	21.8833	58.3833	74.45	10.4833	31.3333	42.0333	37.4667	57.2	51	19.1	68	15.1833	28.7	-12.9667	43.15	26.75	33.8667	-1.71667	53.0667	72.2	9.16666	41.45	24.8667	98.65	38.4	14.0667	5.66667	35.6833	54.7667	80.0833	15.2833	27.9167	24.4333	28.6	-53.0667	43.3667	43.9	47.85
641.597	-4.4	8.63333	-17.95	-17.6333	-9.13334	21.2833	25.2667	4.78334	-9.4	37.35	25.35	19.2167	4.71667	55.2833	7.81666	-16.5	34.0333	49.4667	32.7	10.8333	8.93333	45.3333	12.35	-2.3	-24.8	40.65	-7.25	25.8667	-25.3833	22.7333	59.8667	5.66666	29.95	-11.3	39.15	38.2333	-17.4333	17.1667	16.85	17.1	37.9167	-15.8833	22.25	30.1	28.9333	-42.2333	16.2	9.56666	-5.98333
642.172	11.4333	39.4667	18.55	16.8667	-2.96667	39.7833	30.9333	2.95	31.9333	58.85	42.6833	29.55	24.7167	33.1167	29.3167	-7.16666	22.8667	82.3	43.0333	36	21.9333	50.1667	14.85	40.0333	-9.3	37.9833	2.91666	51.3667	9.61667	20.2333	66.3667	25	29.2833	52.8667	72.65	46.7333	27.9	51.8333	38.5167	47.7667	32.5833	17.6167	39.9167	58.1	76.9333	13.6	16.2	47.0667	26.35
642.746	-27.5667	-7.7	-26.95	-7.63334	-24.6333	-11.3833	6.93334	-21.8833	33.7667	38.0167	9.51667	20.3833	-6.95	-11.55	6.15	-26.1667	12.2	85.8	28.7	28.8333	-5.4	15.5	-14.8167	12.7	-29.4667	-2.51667	2.58333	4.36667	5.45	-33.2667	35.5333	44	-37.2167	21.5333	53.15	8.23333	38.4	34.8333	-33.9833	7.26666	-31.5833	-8.21667	12.4167	38.4333	82.9333	8.6	-42.8	35.7333	-7.48333
643.321	-5.9	0.46666	-15.2833	6.03333	1.03333	29.6167	-12.2333	-19.3833	26.4333	10.1833	-3.98333	2.88334	-2.95	-35.8833	10.15	-7	1.86667	56.6333	38.2	38.5	3.76666	10.6667	-22.15	27.7	-52.8	-1.85	-10.75	2.03334	-11.8833	-26.9333	36.3667	17.6667	-44.2167	15.0333	38.65	-21.6	51.5667	17.1667	-24.8167	18.6	-22.9167	-9.38334	2.75	22.2667	76.6	-29.7333	-75.6333	36.9	32.0167
643.895	-13.5667	-21.3667	-44.2833	3.53333	-41.4667	-8.71666	-22.5667	-22.2167	-18.9	12.6833	-20.8167	-3.95	-21.45	-44.55	-5.85	-8.33333	-2.13333	13.8	34.2	-6	-8.06667	7.5	-29.65	8.2	-55.4667	-1.51667	10.0833	-12.3	-31.05	-34.4333	7.53333	31.1667	-40.8833	-4.63334	25.3167	0.73333	21.7333	-34.5	-15.65	31.7667	-5.08333	-38.3833	-17.0833	-21.0667	30.7667	-43.5667	-80.3	13.5667	-2.65
644.47	-8.73334	-7.2	-23.2833	-20.1333	-38.6333	5.45	-42.2333	-36.3833	-26.9	3.68334	-43.8167	-24.2833	-18.45	-16.7167	-0.35	-14.3333	-0.63333	-27.0333	40.0333	-27.6667	2.76666	1.66667	-23.15	7.86666	-41.4667	-15.85	1.91666	-39.8	-51.8833	-8.76666	8.53333	17.6667	-7.55	-26.4667	-13.35	4.4	3.9	-29.8333	-3.31667	45.9333	-6.25	-14.3833	-21.4167	-36.5667	10.7667	-66.2333	-58.9667	3.06666	9.85
645.044	8.26666	30.8	-23.7833	-10.4667	-34.8	-13.3833	-10.2333	-52.7167	13.7667	34.1833	-29.4833	-0.45	2.88334	22.7833	-1.51667	17.8333	4.2	-14.7	34.5333	-3.16667	0.43333	-10.8333	-35.15	17.3667	-11.8	-4.51667	-3.75	-27.6333	-26.05	-13.9333	31.3667	27.6667	19.1167	-20.9667	5.31666	50.7333	5.73334	-27	4.85	45.2667	7.25	12.1167	-32.0833	-36.5667	36.7667	-4.23333	-18.6333	9.06666	8.85
645.618	-24.5667	-18.8667	-44.1167	-60.1333	-25.6333	-17.3833	-18.9	-83.55	7.43334	-15.65	-70.15	-38.7833	-32.95	20.7833	-42.6833	3.16667	-4.13333	-18.8667	16.0333	-12.1667	-31.2333	-58.1667	-55.9833	-23.1333	-52.3	-46.0167	-67.25	-87.8	-75.8833	-49.9333	-22.9667	-49.1667	-4.88334	-40.9667	-46.0167	-15.2667	-59.7667	-51.3333	-45.65	-32.7333	-25.5833	-31.2167	-72.5833	-66.0667	0.1	-24.2333	-65.6333	-17.9333	-39.3167
646.193	-5.56667	2.96666	-50.95	-21.9667	-9.8	25.45	4.6	-52.55	37.7667	-15.8167	-27.65	-20.95	-19.6167	-0.21667	-36.6833	7.83334	-7.3	1.3	39.5333	-12.3333	-34.4	-30.8333	-49.65	-14.9667	-53.1333	-8.51667	-54.5833	-48.6333	-63.55	-53.4333	-17.4667	-52.1667	-26.3833	-18.3	-8.85	-21.2667	-56.9333	-61.5	-46.9833	-23.5667	-6.41666	-35.55	-64.0833	-27.2333	18.2667	7.6	-26.4667	5.4	-23.3167
646.767	-19.4	6.3	-51.6167	-25.8	-7.13334	15.7833	-14.7333	-45.3833	23.9333	-22.15	-13.3167	-4.78333	-12.2833	-21.3833	-22.35	-21.1667	12.3667	15.8	20.7	-38.3333	-8.06667	-4.66666	-20.15	-26.6333	-69.9667	-9.01667	-14.0833	-61.1333	-60.55	-48.2667	-16.4667	-50.3333	-26.8833	-14.9667	6.65	-8.6	-40.1	-55	-57.3167	-20.0667	-20.9167	-59.3833	-38.9167	-21.4	11.2667	-12.5667	-31.6333	5.9	-24.4833
647.341	-19.4	35.6333	-43.2833	0.03333	-23.1333	1.95	-13.2333	-27.7167	50.9333	-2.98333	11.6833	36.55	0.55	-7.88333	-22.6833	-6	17.3667	12.8	25.0333	-40.5	23.1	11	-3.65	-25.6333	-46.4667	13.65	-0.25	-29.9667	-19.55	-27.4333	27.8667	20	-33.2167	-45.4667	38.8167	12.2333	15.4	-7.83333	-40.4833	10.1	-29.75	-27.05	-0.75	8.26667	28.6	-36.7333	-27.3	24.4	-1.98333
647.915	-47.5667	-3.03334	-81.2833	-41.3	-42.3	-68.55	-52.7333	-51.3833	-15.5667	-12.65	-22.3167	14.8833	-38.2833	-8.38333	-51.85	-55.1667	3.36667	-11.5333	-28.1333	-45.6667	15.7667	-35.5	-13.4833	-68.3	-40.4667	-34.85	-25.9167	-51.3	-46.8833	-38.1	7.7	9.5	-43.3833	-50.1333	-18.6833	-12.4333	-5.93334	-27	-48.8167	-25.0667	-41.4167	-21.3833	-8.75	-39.5667	-8.06667	-89.9	-77.9667	-11.1	-3.65
648.49	-51.9	-38.5333	-68.95	-43.1333	-46.4667	-69.55	-59.5667	-45.2167	-18.7333	-39.9833	-40.3167	-39.2833	-60.95	13.45	-67.0167	-67	0.03334	-2.36667	-1.3	-40.8333	-10.4	-57.5	-45.3167	-77.4667	-30.9667	-32.1833	-53.25	-40.6333	-47.2167	-52.6	-27.3	4.5	-51.05	-37.1333	-22.6833	-38.1	-22.7667	-10.8333	-39.9833	-29.4	-42.75	2.61666	-42.75	-23.9	-34.9	-98.0667	-78.1333	-1.26667	0.18334
649.064	2.6	-0.36667	-14.45	13.8667	33.8667	-17.05	-51.9	13.1167	8.1	37.5167	11.35	-18.2833	-35.1167	63.2833	-0.18334	-38.8333	25.3667	28.4667	3.2	9.5	11.1	-3.5	6.35	-34.4667	8.03333	13.8167	15.9167	9.86667	-7.21667	-11.4333	17.0333	-14.1667	16.45	28.5333	-4.85	25.0667	3.56667	14	8.85	15.7667	7.75	53.2833	-25.25	14.7667	2.1	-21.9	-14.3	30.5667	58.35
649.638	46.7667	6.3	34.2167	45.8667	49.2	12.2833	-19.5667	32.45	70.9333	36.35	31.5167	-4.11666	12.8833	75.2833	11.3167	22	52.2	39.3	38.7	35.8333	1.26666	26.6667	16.85	-3.63334	30.0333	69.65	62.0833	27.8667	38.2833	38.0667	47.2	1.5	38.1167	10.8667	22.65	62.4	44.7333	45	35.35	45.6	17.0833	62.7833	-18.0833	58.7667	48.1	42.2667	17.5333	49.5667	77.85
650.212	74.6	33.8	53.7167	70.0333	97.0333	63.6167	35.6	70.7833	79.1	116.183	67.6833	42.05	73.55	94.1167	50.9833	38.8333	59.5333	58.6333	47.0333	45.8333	36.7667	59	60.5167	40.7	56.7	101.15	106.083	53.3667	55.2833	70.4	90.2	43.8333	63.1167	34.0333	57.9833	109.733	73.4	58.6667	68.1833	80.7667	55.4167	69.1167	24.5833	80.1	91.7667	74.9333	51.8667	74.2333	109.017
[truncated: 941 more columns]

## Sheet: Fig.3c
(Ⅰ)		(Ⅱ)		(Ⅲ)
TRPL		TRPL		TRPL
-8.864	2570.16	-8.864	2588.75	-8.864	2592.16
-8.86	2573.93	-8.86	2587.69	-8.86	2590.74
-8.856	2577.34	-8.856	2586.68	-8.856	2589.64
-8.852	2580.4	-8.852	2585.7	-8.852	2588.86
-8.848	2583.1	-8.848	2584.77	-8.848	2588.39
-8.844	2585.45	-8.844	2583.87	-8.844	2588.24
-8.84	2587.44	-8.84	2583.02	-8.84	2588.4
-8.836	2589.08	-8.836	2582.2	-8.836	2588.88
-8.832	2590.37	-8.832	2581.42	-8.832	2589.67
-8.828	2591.3	-8.828	2580.69	-8.828	2590.78
-8.824	2591.88	-8.824	2579.99	-8.824	2592.21
-8.82	2595.35	-8.82	2578.64	-8.82	2596.53
-8.816	2595.95	-8.816	2574.21	-8.816	2600.92
-8.812	2592.79	-8.812	2567.93	-8.812	2605.91
-8.808	2590.37	-8.808	2569.81	-8.808	2609.09
-8.804	2589.84	-8.804	2570.88	-8.804	2609.53
-8.8	2587.88	-8.8	2572.25	-8.8	2607.61
-8.796	2584.87	-8.796	2575.17	-8.796	2609.4
-8.792	2584.55	-8.792	2581.85	-8.792	2611.47
-8.788	2583.92	-8.788	2586.7	-8.788	2609.38
-8.784	2577.95	-8.784	2589.96	-8.784	2608.76
-8.78	2578.41	-8.78	2589.98	-8.78	2605.93
-8.776	2576.82	-8.776	2594.63	-8.776	2601.42
-8.772	2573.04	-8.772	2592.21	-8.772	2593.54
-8.768	2573.26	-8.768	2590.76	-8.768	2591.32
-8.764	2580.05	-8.764	2587.04	-8.764	2589.94
-8.76	2583.04	-8.76	2588.79	-8.76	2588.02
-8.756	2583.79	-8.756	2591.55	-8.756	2588.42
-8.752	2582.13	-8.752	2590.07	-8.752	2584.69
-8.748	2582.87	-8.748	2589.57	-8.748	2583.28
-8.744	2586.02	-8.744	2590.28	-8.744	2584.93
-8.74	2585.02	-8.74	2585.52	-8.74	2586.19
-8.736	2582.5	-8.736	2578.52	-8.736	2586.67
-8.732	2578.34	-8.732	2580.5	-8.732	2587.74
-8.728	2581.84	-8.728	2583.34	-8.728	2592.4
-8.724	2582.21	-8.724	2582.32	-8.724	2591.38
-8.72	2584.99	-8.72	2579.74	-8.72	2595.3
-8.716	2587.19	-8.716	2582.1	-8.716	2602.01
-8.712	2589.33	-8.712	2583.53	-8.712	2608.09
-8.708	2589.21	-8.708	2586.93	-8.708	2608.61
-8.704	2587.49	-8.704	2585.3	-8.704	2608.73
-8.7	2587.39	-8.7	2584.47	-8.7	2611.36
-8.696	2586.24	-8.696	2586.96	-8.696	2611.7
-8.692	2586.42	-8.692	2584.6	-8.692	2610.66
-8.688	2590.61	-8.688	2583.83	-8.688	2608.57
-8.684	2597.69	-8.684	2583.54	-8.684	2606.97
-8.68	2598.9	-8.68	2583.38	-8.68	2604.29
-8.676	2597.69	-8.676	2580.2	-8.676	2604.04
-8.672	2594.23	-8.672	2579.27	-8.672	2596.49
-8.668	2596.64	-8.668	2579.19	-8.668	2590.51
-8.664	2596.74	-8.664	2578.9	-8.664	2589.37
-8.66	2593.72	-8.66	2577.62	-8.66	2585
-8.656	2594.91	-8.656	2576.34	-8.656	2581.29
-8.652	2591.4	-8.652	2582.98	-8.652	2577.85
-8.648	2594.67	-8.648	2582.94	-8.648	2577.6
-8.644	2594.37	-8.644	2582.34	-8.644	2574.96
-8.64	2591.57	-8.64	2583.33	-8.64	2577.41
-8.636	2586.77	-8.636	2587.7	-8.636	2579.65
-8.632	2584.15	-8.632	2585.99	-8.632	2582.17
-8.628	2584.71	-8.628	2591.25	-8.628	2579.15
-8.624	2584.4	-8.624	2588.16	-8.624	2581.92
-8.62	2585.73	-8.62	2587.81	-8.62	2587.13
-8.616	2586.28	-8.616	2588.75	-8.616	2589.48
-8.612	2584.56	-8.612	2588.6	-8.612	2592.4
-8.608	2586.75	-8.608	2589.94	-8.608	2592.33
-8.604	2588.86	-8.604	2591.25	-8.604	2596.82
-8.6	2589.47	-8.6	2590.31	-8.6	2599.18
-8.596	2589.99	-8.596	2589.65	-8.596	2600.26
-8.592	2588.88	-8.592	2593.89	-8.592	2596.63
-8.588	2590.59	-8.588	2594.89	-8.588	2596.07
-8.584	2591.54	-8.584	2597.2	-8.584	2599.91
-8.58	2593.78	-8.58	2597.61	-8.58	2596.39
-8.576	2596.9	-8.576	2601.6	-8.576	2592.9
-8.572	2592.12	-8.572	2610	-8.572	2587.36
-8.568	2593.22	-8.568	2608.74	-8.568	2581.84
-8.564	2591.64	-8.564	2607.64	-8.564	2580.61
-8.56	2584.87	-8.56	2608.33	-8.56	2579.64
-8.556	2582.07	-8.556	2604.84	-8.556	2578.84
-8.552	2586.34	-8.552	2601.9	-8.552	2573.26
-8.548	2586.62	-8.548	2603.51	-8.548	2570.28
-8.544	2584.3	-8.544	2601.03	-8.544	2574.34
-8.54	2586.94	-8.54	2600.45	-8.54	2574.81
-8.536	2580.96	-8.536	2598.6	-8.536	2576.2
-8.532	2576.94	-8.532	2597.25	-8.532	2579.79
-8.528	2579.7	-8.528	2595.54	-8.528	2581.34
-8.524	2580.38	-8.524	2594.33	-8.524	2587.9
-8.52	2577.98	-8.52	2592.75	-8.52	2588.44
-8.516	2578.27	-8.516	2591.07	-8.516	2589.51
-8.512	2578.19	-8.512	2591.94	-8.512	2589.82
-8.508	2578.25	-8.508	2590.94	-8.508	2592.02
-8.504	2579.21	-8.504	2590.18	-8.504	2593.98
-8.5	2578.88	-8.5	2590.24	-8.5	2594.52
-8.496	2578.52	-8.496	2594	-8.496	2591.57
-8.492	2576.14	-8.492	2594.36	-8.492	2589.52
-8.488	2578.02	-8.488	2588.45	-8.488	2590.61
-8.484	2577.82	-8.484	2587.66	-8.484	2592.53
-8.48	2578.83	-8.48	2584.27	-8.48	2591.62
-8.476	2581.09	-8.476	2583.32	-8.476	2590.55
-8.472	2589.2	-8.472	2581.96	-8.472	2588.73
-8.468	2588.46	-8.468	2586.88	-8.468	2591.57
-8.464	2587.82	-8.464	2588.87	-8.464	2590.42
-8.46	2588.16	-8.46	2588.3	-8.46	2590.31
-8.456	2584.77	-8.456	2587.28	-8.456	2591.14
-8.452	2583.54	-8.452	2589.03	-8.452	2593.56
-8.448	2588.04	-8.448	2590.14	-8.448	2595.35
-8.444	2585.74	-8.444	2588.99	-8.444	2596.74
-8.44	2580.54	-8.44	2588.96	-8.44	2593.99
-8.436	2579.59	-8.436	2589.27	-8.436	2592.19
-8.432	2580.8	-8.432	2593.96	-8.432	2592.17
-8.428	2576.36	-8.428	2592.1	-8.428	2592.07
-8.424	2575.41	-8.424	2592.22	-8.424	2591.04
-8.42	2575.5	-8.42	2592	-8.42	2590.68
-8.416	2575.77	-8.416	2594.04	-8.416	2588.71
-8.412	2576.02	-8.412	2590.98	-8.412	2588.95
-8.408	2576.01	-8.408	2584.44	-8.408	2586.81
-8.404	2574.65	-8.404	2582.32	-8.404	2583.46
-8.4	2571.72	-8.4	2576.31	-8.4	2581.2
-8.396	2573.83	-8.396	2573.61	-8.396	2582.45
-8.392	2574.62	-8.392	2571.91	-8.392	2581.92
-8.388	2572.53	-8.388	2576.3	-8.388	2582.42
-8.384	2572.17	-8.384	2575.35	-8.384	2580.87
-8.38	2572.78	-8.38	2573.69	-8.38	2585.07
-8.376	2576.38	-8.376	2573.28	-8.376	2585.08
-8.372	2578.05	-8.372	2576.06	-8.372	2587.95
-8.368	2582.73	-8.368	2571.86	-8.368	2583.78
-8.364	2584.54	-8.364	2569.76	-8.364	2585.37
-8.36	2585.64	-8.36	2570.57	-8.36	2582.57
-8.356	2588.18	-8.356	2570.83	-8.356	2582.49
-8.352	2593.63	-8.352	2573.92	-8.352	2587.85
-8.348	2593.93	-8.348	2573.73	-8.348	2589.5
-8.344	2595.71	-8.344	2576.07	-8.344	2590.2
-8.34	2600.59	-8.34	2575.22	-8.34	2588.92
-8.336	2602.88	-8.336	2574.8	-8.336	2590.84
-8.332	2600.1	-8.332	2569.38	-8.332	2587.87
-8.328	2596.56	-8.328	2569.44	-8.328	2582.91
-8.324	2594.65	-8.324	2569.49	-8.324	2585.17
-8.32	2591.24	-8.32	2567.28	-8.32	2585.68
-8.316	2592.75	-8.316	2567.57	-8.316	2586.54
-8.312	2588.72	-8.312	2569.43	-8.312	2585.76
-8.308	2585.82	-8.308	2572.05	-8.308	2585.33
-8.304	2586.57	-8.304	2574.27	-8.304	2585.04
-8.3	2583.41	-8.3	2574.43	-8.3	2585.68
-8.296	2582.45	-8.296	2578.39	-8.296	2580.83
-8.292	2580.97	-8.292	2579.1	-8.292	2578.66
-8.288	2578.37	-8.288	2577.8	-8.288	2575.62
-8.284	2577.34	-8.284	2581.6	-8.284	2579.87
-8.28	2578.63	-8.28	2581.59	-8.28	2580.36
-8.276	2578.98	-8.276	2580.26	-8.276	2580.18
-8.272	2583.36	-8.272	2583.69	-8.272	2583.85
-8.268	2587.22	-8.268	2584.18	-8.268	2586.07
-8.264	2590.14	-8.264	2584.53	-8.264	2589.66
-8.26	2592.54	-8.26	2582.92	-8.26	2586.25
-8.256	2593.05	-8.256	2579.95	-8.256	2584.51
-8.252	2596.89	-8.252	2578.54	-8.252	2581.47
-8.248	2599.98	-8.248	2579.15	-8.248	2582.1
-8.244	2598.35	-8.244	2579.08	-8.244	2587.59
-8.24	2595.58	-8.24	2579.95	-8.24	2585.33
-8.236	2595.28	-8.236	2579.13	-8.236	2582.45
-8.232	2590.8	-8.232	2582.58	-8.232	2586.04
-8.228	2587.82	-8.228	2588.03	-8.228	2591.48
-8.224	2590.31	-8.224	2591.64	-8.224	2592.36
-8.22	2584.67	-8.22	2594.77	-8.22	2591.91
-8.216	2585.18	-8.216	2598.84	-8.216	2592
-8.212	2583.89	-8.212	2595.79	-8.212	2593.55
-8.208	2580.21	-8.208	2598.48	-8.208	2595.18
-8.204	2581.02	-8.204	2600.17	-8.204	2594.2
-8.2	2583.17	-8.2	2597.02	-8.2	2593.77
-8.196	2582.02	-8.196	2596.12	-8.196	2589.74
-8.192	2584.87	-8.192	2597.97	-8.192	2590.42
-8.188	2586.03	-8.188	2597.4	-8.188	2591.34
-8.184	2579.69	-8.184	2592.92	-8.184	2587.07
-8.18	2581.21	-8.18	2587.15	-8.18	2577.5
-8.176	2580.67	-8.176	2582.5	-8.176	2573.92
-8.172	2586.67	-8.172	2580.79	-8.172	2571.57
-8.168	2583.62	-8.168	2582.22	-8.168	2568.53
-8.164	2578.39	-8.164	2584.27	-8.164	2567.31
-8.16	2577.68	-8.16	2583.17	-8.16	2563.86
-8.156	2577.1	-8.156	2577.3	-8.156	2563.17
-8.152	2572.47	-8.152	2581.02	-8.152	2568.35
-8.148	2574.16	-8.148	2579.8	-8.148	2568.02
-8.144	2579.24	-8.144	2578.93	-8.144	2565.8
-8.14	2577.44	-8.14	2576.05	-8.14	2567.43
-8.136	2580.77	-8.136	2575	-8.136	2573.23
-8.132	2582.73	-8.132	2573.89	-8.132	2580.42
-8.128	2585.26	-8.128	2574.26	-8.128	2585.08
-8.124	2589.8	-8.124	2574.57	-8.124	2590.14
-8.12	2591.11	-8.12	2573.28	-8.12	2595.96
-8.116	2592.79	-8.116	2578.08	-8.116	2603.21
-8.112	2595.16	-8.112	2579.35	-8.112	2605.38
-8.108	2597.74	-8.108	2583.24	-8.108	2607.49
-8.104	2595.66	-8.104	2579.71	-8.104	2604.27
-8.1	2600.15	-8.1	2581.32	-8.1	2604.06
-8.096	2596.66	-8.096	2584.54	-8.096	2604.27
-8.092	2598.73	-8.092	2584.66	-8.092	2601.74
-8.088	2593.27	-8.088	2586.89	-8.088	2600.25
-8.084	2587.08	-8.084	2585.5	-8.084	2595.4
-8.08	2586	-8.08	2584	-8.08	2594.34
-8.076	2586.76	-8.076	2577.63	-8.076	2588.91
-8.072	2583.58	-8.072	2578.22	-8.072	2584.97
-8.068	2583.38	-8.068	2578.99	-8.068	2583.24
-8.064	2584.72	-8.064	2580.88	-8.064	2587.74
-8.06	2582.53	-8.06	2582.83	-8.06	2586.35
-8.056	2581.02	-8.056	2582.96	-8.056	2590
-8.052	2584.66	-8.052	2586.28	-8.052	2594.56
-8.048	2579.95	-8.048	2588.88	-8.048	2594.63
-8.044	2579.61	-8.044	2592.56	-8.044	2598.09
-8.04	2578.53	-8.04	2594.14	-8.04	2600.23
-8.036	2583.38	-8.036	2599.03	-8.036	2601.17
-8.032	2584.93	-8.032	2600.27	-8.032	2601.24
-8.028	2586.72	-8.028	2597.17	-8.028	2598.29
-8.024	2586.69	-8.024	2594.04	-8.024	2592.91
-8.02	2585.64	-8.02	2593.04	-8.02	2595.06
-8.016	2583.02	-8.016	2593.74	-8.016	2594.88
-8.012	2582.16	-8.012	2589.59	-8.012	2596.03
-8.008	2583.78	-8.008	2587.81	-8.008	2594.24
-8.004	2584.95	-8.004	2586.07	-8.004	2594.03
-8	2587.79	-8	2582.63	-8	2596.05
-7.996	2581.9	-7.996	2578.9	-7.996	2591.67
-7.992	2578.7	-7.992	2580.17	-7.992	2590.43
-7.988	2577.02	-7.988	2583.89	-7.988	2593.08
-7.984	2578.63	-7.984	2585.54	-7.984	2593.07
-7.98	2576.03	-7.98	2584.4	-7.98	2590.69
-7.976	2576.3	-7.976	2585.73	-7.976	2591.11
-7.972	2579.51	-7.972	2592.85	-7.972	2593.44
-7.968	2578.41	-7.968	2592.82	-7.968	2590.52
-7.964	2581.59	-7.964	2589.31	-7.964	2591.32
-7.96	2586.32	-7.96	2591.84	-7.96	2593.9
-7.956	2587.17	-7.956	2593.34	-7.956	2595.56
-7.952	2582.2	-7.952	2590.19	-7.952	2600.89
-7.948	2586.07	-7.948	2587.24	-7.948	2599.35
-7.944	2585.37	-7.944	2592.83	-7.944	2598.96
-7.94	2584.35	-7.94	2586.96	-7.94	2602.85
-7.936	2583.22	-7.936	2586.15	-7.936	2603.1
-7.932	2581.49	-7.932	2581.8	-7.932	2607.78
-7.928	2582.54	-7.928	2578.95	-7.928	2606.41
-7.924	2580.18	-7.924	2574.91	-7.924	2608.11
-7.92	2575.18	-7.92	2571.88	-7.92	2606.27
-7.916	2568.72	-7.916	2572.68	-7.916	2602.64
-7.912	2570.14	-7.912	2574.65	-7.912	2598.82
-7.908	2572.05	-7.908	2576.83	-7.908	2598.96
-7.904	2573.37	-7.904	2579.73	-7.904	2595.33
-7.9	2572.22	-7.9	2580.46	-7.9	2591.84
-7.896	2575.3	-7.896	2585.6	-7.896	2587.64
-7.892	2582.56	-7.892	2588.05	-7.892	2586.11
-7.888	2584.53	-7.888	2585	-7.888	2581.32
-7.884	2583.2	-7.884	2587.92	-7.884	2581.73
-7.88	2588.48	-7.88	2595.19	-7.88	2580.55
-7.876	2585.83	-7.876	2597.39	-7.876	2581.09
-7.872	2586.81	-7.872	2597.86	-7.872	2581.79
-7.868	2591.41	-7.868	2601.83	-7.868	2581.92
-7.864	2588.54	-7.864	2605.31	-7.864	2582.14
-7.86	2589.91	-7.86	2598.44	-7.86	2584.76
-7.856	2588.28	-7.856	2601.15	-7.856	2590.34
-7.852	2589.01	-7.852	2596.73	-7.852	2594.65
-7.848	2588.84	-7.848	2596.42	-7.848	2593.5
-7.844	2585.84	-7.844	2592.34	-7.844	2593.27
-7.84	2583.86	-7.84	2591.5	-7.84	2596.56
-7.836	2577.77	-7.836	2593.91	-7.836	2597.72
-7.832	2576.62	-7.832	2591.46	-7.832	2596.08
-7.828	2577.76	-7.828	2589.87	-7.828	2597.41
-7.824	2577.69	-7.824	2587.41	-7.824	2593.54
-7.82	2575.84	-7.82	2584.35	-7.82	2592.78
-7.816	2577.37	-7.816	2582.88	-7.816	2590.73
-7.812	2580.3	-7.812	2585.96	-7.812	2590.58
-7.808	2577.21	-7.808	2583.48	-7.808	2589.74
-7.804	2579.65	-7.804	2584.03	-7.804	2590
-7.8	2579.75	-7.8	2583.6	-7.8	2587.3
-7.796	2575.56	-7.796	2583.46	-7.796	2593.09
-7.792	2574.04	-7.792	2584.08	-7.792	2593.48
-7.788	2575.94	-7.788	2586.96	-7.788	2593.27
-7.784	2575.41	-7.784	2588.77	-7.784	2590.3
-7.78	2575.39	-7.78	2587.58	-7.78	2588.71
-7.776	2575.75	-7.776	2590.35	-7.776	2589.82
-7.772	2576.29	-7.772	2589.47	-7.772	2583.15
-7.768	2576.7	-7.768	2588.21	-7.768	2582.27
-7.764	2574.4	-7.764	2586.81	-7.764	2582.56
-7.76	2575.41	-7.76	2584.84	-7.76	2585.4
-7.756	2571.93	-7.756	2585.04	-7.756	2588.29
-7.752	2576.3	-7.752	2582.08	-7.752	2586.85
-7.748	2578.7	-7.748	2579.27	-7.748	2588.81
-7.744	2583.16	-7.744	2575.41	-7.744	2587.42
-7.74	2585.67	-7.74	2578.37	-7.74	2589.05
-7.736	2587.15	-7.736	2579.95	-7.736	2590.66
-7.732	2588.12	-7.732	2581.21	-7.732	2595.07
-7.728	2588.33	-7.728	2581.21	-7.728	2595.3
-7.724	2591.15	-7.724	2576.94	-7.724	2594.54
-7.72	2586.44	-7.72	2576.91	-7.72	2595.88
-7.716	2582.29	-7.716	2577.23	-7.716	2597.66
-7.712	2580.78	-7.712	2576.46	-7.712	2590.69
-7.708	2580.83	-7.708	2578.56	-7.708	2585.02
-7.704	2574.56	-7.704	2583.99	-7.704	2581.18
-7.7	2569.78	-7.7	2585.52	-7.7	2581.03
-7.696	2564.31	-7.696	2585.57	-7.696	2580.7
-7.692	2564.63	-7.692	2585.05	-7.692	2576.95
-7.688	2563.27	-7.688	2583.66	-7.688	2579
-7.684	2561.9	-7.684	2585.72	-7.684	2582.72
-7.68	2563.1	-7.68	2585.26	-7.68	2583.77
-7.676	2563.63	-7.676	2587.05	-7.676	2587.77
-7.672	2567.05	-7.672	2588.91	-7.672	2586.68
-7.668	2569.52	-7.668	2584.91	-7.668	2587.75
-7.664	2576.75	-7.664	2588.48	-7.664	2586.55
-7.66	2578.63	-7.66	2596.04	-7.66	2589.2
-7.656	2574.58	-7.656	2596.81	-7.656	2590.28
-7.652	2573.46	-7.652	2596.73	-7.652	2591.55
-7.648	2576.45	-7.648	2594.97	-7.648	2594.08
-7.644	2579.96	-7.644	2591.78	-7.644	2591.44
-7.64	2576.62	-7.64	2593.48	-7.64	2592.41
-7.636	2574.98	-7.636	2595.96	-7.636	2590.31
-7.632	2576.71	-7.632	2597.41	-7.632	2586.64
-7.628	2576.76	-7.628	2596.74	-7.628	2584.4
-7.624	2572.55	-7.624	2596.52	-7.624	2588.52
-7.62	2570.97	-7.62	2592.22	-7.62	2590.5
-7.616	2570.67	-7.616	2588.2	-7.616	2592.51
-7.612	2573.58	-7.612	2585.55	-7.612	2592.58
-7.608	2571.72	-7.608	2581.91	-7.608	2593.8
-7.604	2576.95	-7.604	2578.94	-7.604	2596.24
-7.6	2574	-7.6	2577.16	-7.6	2593
-7.596	2574.83	-7.596	2575.71	-7.596	2592.35
-7.592	2572.9	-7.592	2570.47	-7.592	2592.87
-7.588	2571.91	-7.588	2567.74	-7.588	2593.3
-7.584	2572.05	-7.584	2574.52	-7.584	2590.17
-7.58	2569.63	-7.58	2577.14	-7.58	2590.35
-7.576	2567.2	-7.576	2578.29	-7.576	2589.31
-7.572	2570.91	-7.572	2576.88	-7.572	2588.84
-7.568	2574.5	-7.568	2575.45	-7.568	2584.97
-7.564	2575.44	-7.564	2578.88	-7.564	2578.51
-7.56	2574.48	-7.56	2583.52	-7.56	2576.84
-7.556	2577.91	-7.556	2584.99	-7.556	2574.59
-7.552	2581.65	-7.552	2582.1	-7.552	2571.13
-7.548	2586.3	-7.548	2575.21	-7.548	2571.4
-7.544	2588.68	-7.544	2576.12	-7.544	2575.87
-7.54	2589.42	-7.54	2575.43	-7.54	2574.18
-7.536	2587.94	-7.536	2576.67	-7.536	2575.94
-7.532	2589.25	-7.532	2578.91	-7.532	2572.12
-7.528	2589.26	-7.528	2576.94	-7.528	2573.61
-7.524	2590.21	-7.524	2579.73	-7.524	2573.28
-7.52	2585.66	-7.52	2579.66	-7.52	2573.91
-7.516	2584.42	-7.516	2578.78	-7.516	2576.99
-7.512	2580.5	-7.512	2577.58	-7.512	2582.17
-7.508	2579.15	-7.508	2581.8	-7.508	2586.04
-7.504	2579.31	-7.504	2584.11	-7.504	2585.26
-7.5	2577.32	-7.5	2585.75	-7.5	2588.71
-7.496	2575.48	-7.496	2587.61	-7.496	2589.76
-7.492	2575.36	-7.492	2587.64	-7.492	2591.45
-7.488	2571.17	-7.488	2586.09	-7.488	2592.61
-7.484	2568.15	-7.484	2588.98	-7.484	2593.61
-7.48	2564.1	-7.48	2589.16	-7.48	2594.19
-7.476	2565.9	-7.476	2589.39	-7.476	2597.97
-7.472	2571.69	-7.472	2587.37	-7.472	2597.58
-7.468	2573.5	-7.468	2585.46	-7.468	2599.43
-7.464	2574.08	-7.464	2585.06	-7.464	2600.24
-7.46	2575.07	-7.46	2585.19	-7.46	2598.22
-7.456	2573.96	-7.456	2586.27	-7.456	2598.94
-7.452	2576.15	-7.452	2585.34	-7.452	2595.24
-7.448	2574.71	-7.448	2583.32	-7.448	2595.18
-7.444	2577.88	-7.444	2585.59	-7.444	2595.51
-7.44	2578.88	-7.44	2580.66	-7.44	2595.3
-7.436	2575.84	-7.436	2580.8	-7.436	2596.82
-7.432	2577.43	-7.432	2578.5	-7.432	2599.08
-7.428	2577.49	-7.428	2574.73	-7.428	2603.87
-7.424	2577.32	-7.424	2574.8	-7.424	2602.87
-7.42	2577.88	-7.42	2577.25	-7.42	2605.63
-7.416	2578.42	-7.416	2578.94	-7.416	2603.98
-7.412	2576.83	-7.412	2579.25	-7.412	2604.02
-7.408	2573.71	-7.408	2579.04	-7.408	2602.37
-7.404	2576.67	-7.404	2582.84	-7.404	2601.57
-7.4	2578.25	-7.4	2581.64	-7.4	2601.63
-7.396	2585.82	-7.396	2581.57	-7.396	2601.17
-7.392	2593.08	-7.392	2577.32	-7.392	2594.54
-7.388	2589.64	-7.388	2574.1	-7.388	2596.1
-7.384	2592.09	-7.384	2572.62	-7.384	2587.28
-7.38	2592.33	-7.38	2576.12	-7.38	2583.92
-7.376	2593.14	-7.376	2572.36	-7.376	2582.9
-7.372	2591.56	-7.372	2576.5	-7.372	2580.5
-7.368	2590.09	-7.368	2577.26	-7.368	2577.73
-7.364	2591.43	-7.364	2579.69	-7.364	2579.16
-7.36	2591.25	-7.36	2579.1	-7.36	2574.9
-7.356	2590.56	-7.356	2583.37	-7.356	2576.93
-7.352	2593.09	-7.352	2581.21	-7.352	2582.07
-7.348	2591.79	-7.348	2580.39	-7.348	2586.47
-7.344	2588.43	-7.344	2583.2	-7.344	2583.52
-7.34	2589.97	-7.34	2583.94	-7.34	2582.39
-7.336	2589.89	-7.336	2586.88	-7.336	2581.51
-7.332	2586.88	-7.332	2584.72	-7.332	2579.59
-7.328	2585.8	-7.328	2587.12	-7.328	2580.74
-7.324	2587.22	-7.324	2587.81	-7.324	2579.77
-7.32	2585.69	-7.32	2589.17	-7.32	2580.21
-7.316	2588.03	-7.316	2590.44	-7.316	2577.62
-7.312	2587.3	-7.312	2593.75	-7.312	2577.18
-7.308	2582.65	-7.308	2595.38	-7.308	2580.29
-7.304	2585.57	-7.304	2597.08	-7.304	2576.88
-7.3	2584.52	-7.3	2597.08	-7.3	2582.15
-7.296	2586.48	-7.296	2595.04	-7.296	2585.28
-7.292	2581.96	-7.292	2598.31	-7.292	2583.47
-7.288	2582.56	-7.288	2592.53	-7.288	2583.71
-7.284	2581.01	-7.284	2594.61	-7.284	2583.77
-7.28	2584.98	-7.28	2595.84	-7.28	2586.38
-7.276	2582.75	-7.276	2593.82	-7.276	2591.13
-7.272	2583.32	-7.272	2586.06	-7.272	2594.98
-7.268	2581.85	-7.268	2583.68	-7.268	2593.53
-7.264	2583.97	-7.264	2580.75	-7.264	2592.62
-7.26	2588.57	-7.26	2574.11	-7.26	2591.59
-7.256	2588.64	-7.256	2572.47	-7.256	2589.5
-7.252	2583.41	-7.252	2570.81	-7.252	2585.52
-7.248	2586.21	-7.248	2573.35	-7.248	2584.92
-7.244	2586.75	-7.244	2575.52	-7.244	2583.96
-7.24	2587.15	-7.24	2580.09	-7.24	2586.81
-7.236	2589.31	-7.236	2580.58	-7.236	2584.31
-7.232	2590.85	-7.232	2581.82	-7.232	2587.22
-7.228	2591.73	-7.228	2580.6	-7.228	2588.18
-7.224	2594	-7.224	2579.61	-7.224	2589.06
-7.22	2593.14	-7.22	2579.67	-7.22	2589.81
-7.216	2594.88	-7.216	2579.18	-7.216	2590.84
-7.212	2592.2	-7.212	2581.67	-7.212	2586.1
-7.208	2591.22	-7.208	2583.91	-7.208	2588.42
-7.204	2587.5	-7.204	2588.16	-7.204	2591.32
-7.2	2587.37	-7.2	2590.58	-7.2	2595.1
-7.196	2582.51	-7.196	2591	-7.196	2595.66
-7.192	2584.87	-7.192	2591.46	-7.192	2594.12
-7.188	2585.36	-7.188	2591.86	-7.188	2590.2
-7.184	2590.73	-7.184	2591.33	-7.184	2591.61
-7.18	2590.71	-7.18	2588.4	-7.18	2588.58
-7.176	2590.79	-7.176	2590.01	-7.176	2584.14
-7.172	2589.47	-7.172	2593.29	-7.172	2583.5
-7.168	2589.5	-7.168	2593.94	-7.168	2580.73
-7.164	2584.83	-7.164	2594.07	-7.164	2584.15
-7.16	2582.82	-7.16	2591.6	-7.16	2580.79
-7.156	2580.07	-7.156	2584.97	-7.156	2575.18
-7.152	2577.06	-7.152	2582.75	-7.152	2575.16
-7.148	2574.57	-7.148	2581.33	-7.148	2575.17
-7.144	2572.23	-7.144	2581.52	-7.144	2577.33
-7.14	2570.33	-7.14	2580.78	-7.14	2581.17
-7.136	2571.23	-7.136	2579.08	-7.136	2581.29
-7.132	2572.83	-7.132	2580.22	-7.132	2580.8
-7.128	2574.88	-7.128	2578.24	-7.128	2583.7
-7.124	2573.25	-7.124	2580.88	-7.124	2590.41
-7.12	2576.04	-7.12	2583.75	-7.12	2592.78
-7.116	2575.86	-7.116	2591.89	-7.116	2592.73
-7.112	2578.24	-7.112	2588.78	-7.112	2593.94
-7.108	2581.28	-7.108	2588.84	-7.108	2598.39
-7.104	2586.87	-7.104	2589.69	-7.104	2603.11
-7.1	2590.5	-7.1	2589.06	-7.1	2600.91
-7.096	2591.09	-7.096	2592.19	-7.096	2598.6
-7.092	2587.47	-7.092	2596.67	-7.092	2602.32
-7.088	2585.28	-7.088	2595.39	-7.088	2599.35
-7.084	2580.39	-7.084	2591.91	-7.084	2600.27
-7.08	2577.76	-7.08	2590.72	-7.08	2594.83
-7.076	2570.76	-7.076	2588.65	-7.076	2591.94
-7.072	2567.87	-7.072	2591.96	-7.072	2594.83
-7.068	2567.02	-7.068	2593.35	-7.068	2598.31
-7.064	2562.43	-7.064	2595.14	-7.064	2600.16
-7.06	2561.61	-7.06	2594.37	-7.06	2600.08
-7.056	2567.76	-7.056	2593.79	-7.056	2598.47
-7.052	2570.15	-7.052	2595.69	-7.052	2598.15
-7.048	2570.59	-7.048	2595.11	-7.048	2599.6
-7.044	2568.96	-7.044	2597.94	-7.044	2603.41
-7.04	2570.24	-7.04	2596.79	-7.04	2604.75
-7.036	2566.48	-7.036	2596.35	-7.036	2603.83
-7.032	2567.11	-7.032	2588.94	-7.032	2605.56
-7.028	2573.82	-7.028	2589.19	-7.028	2607.45
-7.024	2576.28	-7.024	2586.34	-7.024	2606.82
-7.02	2576.73	-7.02	2583.91	-7.02	2602.35
-7.016	2574.19	-7.016	2585.35	-7.016	2603.81
-7.012	2572.98	-7.012	2584.02	-7.012	2602.01
-7.008	2572.9	-7.008	2579.57	-7.008	2595.7
-7.004	2571.33	-7.004	2575.7	-7.004	2596.54
-7	2574.51	-7	2576.86	-7	2595.73
-6.996	2573.12	-6.996	2574.51	-6.996	2597.08
-6.992	2573.43	-6.992	2574.97	-6.992	2598.58
-6.988	2574.11	-6.988	2574.2	-6.988	2598.98
-6.984	2573.98	-6.984	2577.07	-6.984	2596.95
-6.98	2574.22	-6.98	2574.94	-6.98	2595.96
-6.976	2577.36	-6.976	2578.57	-6.976	2599.29
-6.972	2574.89	-6.972	2580.91	-6.972	2598.34
-6.968	2573.71	-6.968	2582.87	-6.968	2600.13
-6.964	2570.4	-6.964	2584.63	-6.964	2601.6
-6.96	2576.13	-6.96	2584.55	-6.96	2603.41
-6.956	2575.52	-6.956	2582.33	-6.956	2601
-6.952	2577.28	-6.952	2585.61	-6.952	2601.15
-6.948	2579.48	-6.948	2586.89	-6.948	2598.58
-6.944	2575.39	-6.944	2589.05	-6.944	2597.81
-6.94	2573.17	-6.94	2589.24	-6.94	2589.95
-6.936	2569.19	-6.936	2591.22	-6.936	2585.63
-6.932	2569.02	-6.932	2591.68	-6.932	2581.99
-6.928	2567.73	-6.928	2589.8	-6.928	2584.3
-6.924	2572.86	-6.924	2588.79	-6.924	2582.23
-6.92	2572.6	-6.92	2587.43	-6.92	2580.35
-6.916	2574.59	-6.916	2585.53	-6.916	2580.26
-6.912	2575.27	-6.912	2584.77	-6.912	2577.41
-6.908	2576.08	-6.908	2586.6	-6.908	2574.45
-6.904	2575.94	-6.904	2587.02	-6.904	2575.25
-6.9	2572.79	-6.9	2588.15	-6.9	2574.29
-6.896	2574.11	-6.896	2595.5	-6.896	2577.26
-6.892	2571.77	-6.892	2593.38	-6.892	2576.79
-6.888	2574.38	-6.888	2592.28	-6.888	2573.33
-6.884	2576.93	-6.884	2594.45	-6.884	2572.26
-6.88	2582.56	-6.88	2598.78	-6.88	2574.2
-6.876	2578.61	-6.876	2599.02	-6.876	2575.3
-6.872	2576.28	-6.872	2600.9	-6.872	2572.77
-6.868	2573.41	-6.868	2599.71	-6.868	2571.5
-6.864	2568.41	-6.864	2599.64	-6.864	2572.75
-6.86	2569.59	-6.86	2600.49	-6.86	2572.98
-6.856	2566.39	-6.856	2597.64	-6.856	2577.42
-6.852	2564.56	-6.852	2598	-6.852	2582.4
-6.848	2567.32	-6.848	2592.79	-6.848	2582.35
-6.844	2570.36	-6.844	2590.99	-6.844	2578.76
-6.84	2571.3	-6.84	2588.86	-6.84	2582.63
-6.836	2573.66	-6.836	2585.21	-6.836	2584.96
-6.832	2572.41	-6.832	2582.2	-6.832	2587.27
-6.828	2572.78	-6.828	2581.25	-6.828	2588.2
-6.824	2573.37	-6.824	2581.04	-6.824	2587.52
-6.82	2576.44	-6.82	2580.84	-6.82	2583.62
-6.816	2576.72	-6.816	2578.96	-6.816	2583.51
-6.812	2578.62	-6.812	2575.77	-6.812	2579.54
-6.808	2585.21	-6.808	2576.27	-6.808	2572.57
-6.804	2584.99	-6.804	2580.19	-6.804	2574.51
-6.8	2587.61	-6.8	2583.45	-6.8	2572.49
-6.796	2585.61	-6.796	2579.45	-6.796	2571.53
-6.792	2586.03	-6.792	2581.34	-6.792	2567.09
-6.788	2585.42	-6.788	2584.32	-6.788	2569.72
-6.784	2584.64	-6.784	2590.18	-6.784	2571.35
-6.78	2588.96	-6.78	2592.03	-6.78	2572.7
-6.776	2585.44	-6.776	2592.34	-6.776	2572.22
-6.772	2582.96	-6.772	2592.36	-6.772	2570.41
-6.768	2585.22	-6.768	2592.11	-6.768	2572.22
-6.764	2584.6	-6.764	2593.79	-6.764	2574.46
-6.76	2586.5	-6.76	2594.36	-6.76	2575.82
-6.756	2584.78	-6.756	2590.24	-6.756	2576.88
-6.752	2584.6	-6.752	2588.54	-6.752	2577.74
-6.748	2581.19	-6.748	2591.07	-6.748	2576
-6.744	2578.51	-6.744	2590.22	-6.744	2574.69
-6.74	2582.84	-6.74	2584.79	-6.74	2576.14
-6.736	2581.21	-6.736	2580.94	-6.736	2577.76
-6.732	2580.02	-6.732	2577	-6.732	2576.37
-6.728	2578.55	-6.728	2568.53	-6.728	2580.63
-6.724	2575.09	-6.724	2568.57	-6.724	2583.56
-6.72	2574.46	-6.72	2571.72	-6.72	2587.03
-6.716	2574.31	-6.716	2569.55	-6.716	2589.57
-6.712	2574.72	-6.712	2572.06	-6.712	2589.67
-6.708	2574.94	-6.708	2569.43	-6.708	2589.99
-6.704	2577.76	-6.704	2569.56	-6.704	2593.28
-6.7	2581.02	-6.7	2569.51	-6.7	2592.03
-6.696	2585.49	-6.696	2572.12	-6.696	2594.95
-6.692	2589.9	-6.692	2572.46	-6.692	2595.95
-6.688	2595.47	-6.688	2575.26	-6.688	2596.55
-6.684	2598.28	-6.684	2580.57	-6.684	2595.04
-6.68	2602.39	-6.68	2584.72	-6.68	2590.73
-6.676	2602.65	-6.676	2586.65	-6.676	2590.52
-6.672	2599.42	-6.672	2592.82	-6.672	2588.18
-6.668	2598.84	-6.668	2596.57	-6.668	2588.41
-6.664	2595.33	-6.664	2594.9	-6.664	2591.43
-6.66	2597.15	-6.66	2593.28	-6.66	2587.66
-6.656	2590.65	-6.656	2592.6	-6.656	2585.1
-6.652	2587.2	-6.652	2591.17	-6.652	2587.09
-6.648	2583.94	-6.648	2589.44	-6.648	2591.23
-6.644	2581.1	-6.644	2591.12	-6.644	2593.08
-6.64	2578.03	-6.64	2588.12	-6.64	2596.27
-6.636	2577.63	-6.636	2582.23	-6.636	2590.98
-6.632	2576.45	-6.632	2579.42	-6.632	2591.89
-6.628	2575.76	-6.628	2575.93	-6.628	2590.13
-6.624	2579.04	-6.624	2577.08	-6.624	2588.94
-6.62	2577.21	-6.62	2582.12	-6.62	2585.53
-6.616	2579.11	-6.616	2580.99	-6.616	2586.5
-6.612	2579.99	-6.612	2580.23	-6.612	2586.52
-6.608	2578.04	-6.608	2581.45	-6.608	2581.97
-6.604	2578.45	-6.604	2584.47	-6.604	2580.47
-6.6	2578.47	-6.6	2585.32	-6.6	2578.12
-6.596	2573.11	-6.596	2584.06	-6.596	2577.81
-6.592	2574.65	-6.592	2584.63	-6.592	2576.26
-6.588	2577.61	-6.588	2582.37	-6.588	2579.18
-6.584	2576.83	-6.584	2584.33	-6.584	2577.94
-6.58	2581.4	-6.58	2584.33	-6.58	2574.26
-6.576	2580.98	-6.576	2586.42	-6.576	2576.1
-6.572	2588.96	-6.572	2586.07	-6.572	2577.06
-6.568	2589.43	-6.568	2585.63	-6.568	2578.02
-6.564	2591.41	-6.564	2585.69	-6.564	2580.38
-6.56	2591.41	-6.56	2585.68	-6.56	2580.57
-6.556	2593.73	-6.556	2584.1	-6.556	2580.6
-6.552	2597.33	-6.552	2585.1	-6.552	2585.97
-6.548	2596.74	-6.548	2585.82	-6.548	2585.2
-6.544	2598.12	-6.544	2587.4	-6.544	2583.09
-6.54	2594.64	-6.54	2587.16	-6.54	2583.62
-6.536	2594.62	-6.536	2584.41	-6.536	2585.64
-6.532	2597.44	-6.532	2580.79	-6.532	2588.21
-6.528	2590.39	-6.528	2581.22	-6.528	2586.71
-6.524	2586.27	-6.524	2578.02	-6.524	2587.17
-6.52	2580.03	-6.52	2576.06	-6.52	2587.7
-6.516	2577.1	-6.516	2573.46	-6.516	2585.75
-6.512	2577.91	-6.512	2574.91	-6.512	2584.51
-6.508	2572.34	-6.508	2574.84	-6.508	2584.6
-6.504	2574.61	-6.504	2577.83	-6.504	2585.4
-6.5	2574.7	-6.5	2580.12	-6.5	2585.87
-6.496	2572.19	-6.496	2581.95	-6.496	2584.62
-6.492	2576.03	-6.492	2584.3	-6.492	2581.47
-6.488	2572.27	-6.488	2589.75	-6.488	2582.9
-6.484	2571.6	-6.484	2597.3	-6.484	2584.19
-6.48	2571.71	-6.48	2598.55	-6.48	2587.49
-6.476	2572.57	-6.476	2599.22	-6.476	2590.39
-6.472	2576.56	-6.472	2601.24	-6.472	2590.18
-6.468	2578.21	-6.468	2603.14	-6.468	2591.87
-6.464	2580.82	-6.464	2603.96	-6.464	2588.42
-6.46	2585.05	-6.46	2604.64	-6.46	2587.31
-6.456	2586.21	-6.456	2601.73	-6.456	2590.88
-6.452	2587.13	-6.452	2595.11	-6.452	2591.03
-6.448	2586.12	-6.448	2592.35	-6.448	2590.8
-6.444	2588.76	-6.444	2590.98	-6.444	2589.29
-6.44	2587.1	-6.44	2589.97	-6.44	2593.06
-6.436	2586.64	-6.436	2586.87	-6.436	2591
-6.432	2586.47	-6.432	2582.85	-6.432	2591.32
-6.428	2585.68	-6.428	2577.26	-6.428	2593.95
-6.424	2590.38	-6.424	2579.68	-6.424	2595.56
-6.42	2589.51	-6.42	2576.4	-6.42	2590.76
-6.416	2588.17	-6.416	2576.97	-6.416	2589.61
-6.412	2591.01	-6.412	2580.08	-6.412	2588.96
-6.408	2588.39	-6.408	2582.53	-6.408	2590.43
-6.404	2588.23	-6.404	2585.63	-6.404	2588.36
-6.4	2582.57	-6.4	2584.88	-6.4	2587.81
-6.396	2577.47	-6.396	2586.05	-6.396	2583.87
-6.392	2581.36	-6.392	2586.49	-6.392	2583.03
-6.388	2579.95	-6.388	2586.85	-6.388	2581.99
-6.384	2575.15	-6.384	2586.17	-6.384	2578.68
-6.38	2575.2	-6.38	2584.92	-6.38	2583.01
-6.376	2572.22	-6.376	2577.87	-6.376	2587.01
-6.372	2570.83	-6.372	2578.9	-6.372	2588.31
-6.368	2570.14	-6.368	2578.38	-6.368	2592.23
-6.364	2570.47	-6.364	2582.82	-6.364	2594.37
-6.36	2568.72	-6.36	2576.66	-6.36	2599.17
-6.356	2569.68	-6.356	2573.67	-6.356	2597.22
-6.352	2570.79	-6.352	2572.61	-6.352	2596.38
-6.348	2568.26	-6.348	2572.22	-6.348	2596.65
-6.344	2569.49	-6.344	2573.76	-6.344	2595.33
-6.34	2572	-6.34	2571.61	-6.34	2595.5
-6.336	2570.16	-6.336	2576.64	-6.336	2594.71
-6.332	2570.95	-6.332	2576.78	-6.332	2593.44
-6.328	2570.06	-6.328	2578.93	-6.328	2589.31
-6.324	2568.92	-6.324	2579.1	-6.324	2581.86
-6.32	2565.39	-6.32	2580.67	-6.32	2579.59
-6.316	2567.75	-6.316	2579.32	-6.316	2574.56
-6.312	2571.74	-6.312	2582.36	-6.312	2575.92
-6.308	2569.1	-6.308	2580.62	-6.308	2573.5
-6.304	2568.89	-6.304	2578.74	-6.304	2579.12
-6.3	2574.82	-6.3	2579.15	-6.3	2582.61
-6.296	2578.58	-6.296	2578.8	-6.296	2581.75
-6.292	2578.72	-6.292	2578.44	-6.292	2587.24
-6.288	2579.31	-6.288	2574.76	-6.288	2586.2
-6.284	2583.36	-6.284	2574.56	-6.284	2587.08
-6.28	2582.63	-6.28	2571.41	-6.28	2585.88
-6.276	2581.82	-6.276	2572.7	-6.276	2585.16
-6.272	2582.84	-6.272	2571.87	-6.272	2585.08
-6.268	2581.37	-6.268	2572.28	-6.268	2587.82
-6.264	2582.09	-6.264	2570.21	-6.264	2585.5
-6.26	2582.98	-6.26	2571.57	-6.26	2584.32
-6.256	2578.83	-6.256	2573.4	-6.256	2581
-6.252	2575.48	-6.252	2572.95	-6.252	2581.53
-6.248	2573.39	-6.248	2577.27	-6.248	2576.77
-6.244	2572.97	-6.244	2579.42	-6.244	2576.66
-6.24	2573.62	-6.24	2581.78	-6.24	2578.04
-6.236	2574.59	-6.236	2579.81	-6.236	2577.28
-6.232	2578.17	-6.232	2583.95	-6.232	2582.27
-6.228	2577.1	-6.228	2583.76	-6.228	2585.55
-6.224	2580.12	-6.224	2585.13	-6.224	2583.57
-6.22	2581.32	-6.22	2587.79	-6.22	2583.45
-6.216	2577.07	-6.216	2588.34	-6.216	2580.13
-6.212	2574.09	-6.212	2585.83	-6.212	2583.43
-6.208	2572.06	-6.208	2588.1	-6.208	2582.2
-6.204	2572.77	-6.204	2587.64	-6.204	2582.9
-6.2	2571.03	-6.2	2587.8	-6.2	2580.73
-6.196	2570.31	-6.196	2587.97	-6.196	2585.68
-6.192	2572.01	-6.192	2585.24	-6.192	2586.42
-6.188	2574.93	-6.188	2586.62	-6.188	2581.93
-6.184	2575.28	-6.184	2583.6	-6.184	2574.26
-6.18	2574.62	-6.18	2584.83	-6.18	2576.85
-6.176	2570.6	-6.176	2584.63	-6.176	2576.18
-6.172	2566.93	-6.172	2585.95	-6.172	2580.1
-6.168	2570.1	-6.168	2585.79	-6.168	2583.28
-6.164	2571.8	-6.164	2584.13	-6.164	2587.85
-6.16	2572.08	-6.16	2577.51	-6.16	2590.04
-6.156	2574.48	-6.156	2574.9	-6.156	2589.75
-6.152	2576.51	-6.152	2574.58	-6.152	2592.63
-6.148	2573.11	-6.148	2577.49	-6.148	2590.39
-6.144	2576.72	-6.144	2580.39	-6.144	2587.47
-6.14	2570.9	-6.14	2580.82	-6.14	2590.68
-6.136	2572.81	-6.136	2578.78	-6.136	2592.63
-6.132	2571.75	-6.132	2577.46	-6.132	2598.88
-6.128	2571.16	-6.128	2582.06	-6.128	2600.49
-6.124	2573.25	-6.124	2579.91	-6.124	2601.19
-6.12	2576.11	-6.12	2580	-6.12	2597.86
-6.116	2574.85	-6.116	2583.88	-6.116	2601.12
-6.112	2576.32	-6.112	2585.01	-6.112	2596.91
-6.108	2580.64	-6.108	2588.61	-6.108	2588.85
-6.104	2580.37	-6.104	2588.01	-6.104	2585.63
-6.1	2580.31	-6.1	2589.66	-6.1	2589.67
-6.096	2579.61	-6.096	2589.81	-6.096	2587.29
-6.092	2579.03	-6.092	2592.8	-6.092	2587.95
-6.088	2581.2	-6.088	2592.18	-6.088	2586.67
-6.084	2580.42	-6.084	2591.52	-6.084	2582.38
-6.08	2580.42	-6.08	2591.37	-6.08	2580.49
-6.076	2584.71	-6.076	2592.05	-6.076	2573.72
-6.072	2584.53	-6.072	2588.87	-6.072	2570.83
-6.068	2583.66	-6.068	2592.46	-6.068	2572.15
-6.064	2585.39	-6.064	2592.86	-6.064	2575.45
-6.06	2581.5	-6.06	2587.97	-6.06	2577.15
-6.056	2587.85	-6.056	2584	-6.056	2581.91
-6.052	2585.59	-6.052	2584.72	-6.052	2578.47
-6.048	2588.9	-6.048	2584.37	-6.048	2579.79
-6.044	2590.91	-6.044	2581.42	-6.044	2583.26
-6.04	2591.17	-6.04	2578.69	-6.04	2584.74
-6.036	2586.07	-6.036	2583.79	-6.036	2590.63
-6.032	2588.36	-6.032	2581.54	-6.032	2591.33
-6.028	2589.14	-6.028	2581.81	-6.028	2593.01
-6.024	2585.82	-6.024	2582.35	-6.024	2598.98
-6.02	2583.39	-6.02	2581.19	-6.02	2602.18
-6.016	2580	-6.016	2585.93	-6.016	2599.42
-6.012	2580.45	-6.012	2588.69	-6.012	2595.1
-6.008	2580.31	-6.008	2585.14	-6.008	2592.69
-6.004	2579.44	-6.004	2582.46	-6.004	2588.69
-6	2581.62	-6	2579.86	-6	2589.29
-5.996	2584.36	-5.996	2573.93	-5.996	2583.88
-5.992	2583.08	-5.992	2575.46	-5.992	2582.94
-5.988	2583.56	-5.988	2577.52	-5.988	2584.02
-5.984	2585.99	-5.984	2577.18	-5.984	2582.09
-5.98	2584.44	-5.98	2578.84	-5.98	2581.81
-5.976	2586.12	-5.976	2578.23	-5.976	2578.56
-5.972	2584.29	-5.972	2578.13	-5.972	2577.21
-5.968	2582.47	-5.968	2578.07	-5.968	2581.77
-5.964	2582.52	-5.964	2580.15	-5.964	2582.09
-5.96	2579.81	-5.96	2581.15	-5.96	2585.99
-5.956	2579.88	-5.956	2582.46	-5.956	2590.98
-5.952	2578.31	-5.952	2577.8	-5.952	2594.04
-5.948	2572.07	-5.948	2577.87	-5.948	2596.2
-5.944	2570.53	-5.944	2579.97	-5.944	2595.31
-5.94	2571.04	-5.94	2577.82	-5.94	2596.24
-5.936	2573.7	-5.936	2580.08	-5.936	2595.11
-5.932	2577.46	-5.932	2573.49	-5.932	2593.17
-5.928	2581.87	-5.928	2569.7	-5.928	2594.52
-5.924	2587.18	-5.924	2569.13	-5.924	2596.61
-5.92	2591.37	-5.92	2570.46	-5.92	2596.11
-5.916	2592.43	-5.916	2576.23	-5.916	2591.63
-5.912	2592.42	-5.912	2581.61	-5.912	2589.86
-5.908	2588.92	-5.908	2583.26	-5.908	2587.99
-5.904	2587.8	-5.904	2584.65	-5.904	2584
-5.9	2585.13	-5.9	2586.19	-5.9	2584.24
-5.896	2580.82	-5.896	2584.13	-5.896	2580.59
-5.892	2579.4	-5.892	2584.58	-5.892	2580.88
-5.888	2577.84	-5.888	2588.04	-5.888	2579.34
-5.884	2577.05	-5.884	2589.17	-5.884	2577.28
-5.88	2581.02	-5.88	2587.78	-5.88	2581.04
-5.876	2577.8	-5.876	2585.6	-5.876	2584.33
-5.872	2576.27	-5.872	2583.39	-5.872	2583.05
-5.868	2577.11	-5.868	2583.29	-5.868	2584.32
-5.864	2582.5	-5.864	2587.63	-5.864	2585.16
-5.86	2582.36	-5.86	2585.78	-5.86	2588.64
-5.856	2585.2	-5.856	2587.03	-5.856	2585.79
-5.852	2583.21	-5.852	2585.78	-5.852	2585.67
-5.848	2589.16	-5.848	2589.12	-5.848	2584.68
-5.844	2591.49	-5.844	2588.56	-5.844	2583.24
-5.84	2590.91	-5.84	2589.94	-5.84	2582.13
-5.836	2587.83	-5.836	2590.14	-5.836	2581.24
-5.832	2586.39	-5.832	2588.23	-5.832	2580.58
-5.828	2581.7	-5.828	2589.07	-5.828	2579.49
-5.824	2583.28	-5.824	2584.45	-5.824	2580.72
-5.82	2578.09	-5.82	2585.5	-5.82	2585.56
-5.816	2574.9	-5.816	2580.32	-5.816	2584.88
-5.812	2576.3	-5.812	2580.82	-5.812	2586.13
-5.808	2574.54	-5.808	2580.66	-5.808	2586.14
-5.804	2573.35	-5.804	2578.47	-5.804	2587.55
-5.8	2576.21	-5.8	2577.84	-5.8	2593.24
-5.796	2569.3	-5.796	2582.18	-5.796	2595.49
-5.792	2569.62	-5.792	2583.32	-5.792	2595
-5.788	2571.06	-5.788	2585.59	-5.788	2595.17
-5.784	2570.72	-5.784	2587.03	-5.784	2594.01
-5.78	2567.25	-5.78	2585.07	-5.78	2595.28
-5.776	2567.31	-5.776	2584.59	-5.776	2592.59
-5.772	2571.88	-5.772	2581.47	-5.772	2592.08
-5.768	2582.06	-5.768	2578.88	-5.768	2590.49
-5.764	2583.58	-5.764	2572.17	-5.764	2588.58
-5.76	2582.61	-5.76	2570.12	-5.76	2586.76
-5.756	2584.16	-5.756	2568.02	-5.756	2586.32
-5.752	2589.2	-5.752	2565.58	-5.752	2584.97
-5.748	2586.69	-5.748	2564.64	-5.748	2585.18
-5.744	2585.23	-5.744	2564.86	-5.744	2588.27
-5.74	2577.31	-5.74	2565.3	-5.74	2589.09
-5.736	2578.07	-5.736	2562.01	-5.736	2589.86
-5.732	2576.12	-5.732	2568.37	-5.732	2588.27
-5.728	2571.97	-5.728	2569.72	-5.728	2585.13
-5.724	2570.61	-5.724	2571.07	-5.724	2586.22
-5.72	2569.52	-5.72	2575.23	-5.72	2585.03
-5.716	2567.27	-5.716	2579.12	-5.716	2580.28
-5.712	2568.41	-5.712	2582.12	-5.712	2579.44
-5.708	2571.95	-5.708	2582.05	-5.708	2579.65
-5.704	2572.78	-5.704	2577.26	-5.704	2582
-5.7	2578.31	-5.7	2577.39	-5.7	2585.08
-5.696	2580.06	-5.696	2575.7	-5.696	2583.39
-5.692	2587.9	-5.692	2573.39	-5.692	2588.23
-5.688	2590.11	-5.688	2571.42	-5.688	2587.99
-5.684	2588.79	-5.684	2569.55	-5.684	2587.69
-5.68	2588.29	-5.68	2571.07	-5.68	2591.11
-5.676	2590.96	-5.676	2572.66	-5.676	2593.13
-5.672	2589.89	-5.672	2576.68	-5.672	2590.56
-5.668	2584.32	-5.668	2579.15	-5.668	2593.3
-5.664	2580.67	-5.664	2581.19	-5.664	2594.4
-5.66	2577.62	-5.66	2581.92	-5.66	2594.68
-5.656	2574.35	-5.656	2587.83	-5.656	2596.94
-5.652	2570.81	-5.652	2593.21	-5.652	2593.85
-5.648	2572.53	-5.648	2593.59	-5.648	2590.4
-5.644	2571.08	-5.644	2591.85	-5.644	2588.49
-5.64	2568.55	-5.64	2591.9	-5.64	2586.21
-5.636	2569.7	-5.636	2589.72	-5.636	2586.73
-5.632	2573.27	-5.632	2590.48	-5.632	2588.68
-5.628	2575.31	-5.628	2589.87	-5.628	2587.64
-5.624	2575.15	-5.624	2585.36	-5.624	2588.09
-5.62	2577.44	-5.62	2587.54	-5.62	2586.21
-5.616	2575.24	-5.616	2584.58	-5.616	2588.44
-5.612	2580.1	-5.612	2583.06	-5.612	2594.35
-5.608	2580.76	-5.608	2586.24	-5.608	2592.92
-5.604	2583.63	-5.604	2591.6	-5.604	2594.2
-5.6	2586.98	-5.6	2595.97	-5.6	2596.86
-5.596	2589.23	-5.596	2596.65	-5.596	2597.01
-5.592	2591.29	-5.592	2595.58	-5.592	2595.66
-5.588	2590.4	-5.588	2592.88	-5.588	2595.91
-5.584	2589.66	-5.584	2592.34	-5.584	2593.4
-5.58	2586.96	-5.58	2595.05	-5.58	2595.51
-5.576	2584.79	-5.576	2598.3	-5.576	2598.64
-5.572	2586.85	-5.572	2595.95	-5.572	2593.48
-5.568	2589.01	-5.568	2593.03	-5.568	2591.54
-5.564	2584.64	-5.564	2589.77	-5.564	2589.43
-5.56	2580.04	-5.56	2587.83	-5.56	2590.5
-5.556	2580.3	-5.556	2588.29	-5.556	2591.91
-5.552	2581.34	-5.552	2587.6	-5.552	2587.24
-5.548	2578.18	-5.548	2588.55	-5.548	2583.43
-5.544	2573.7	-5.544	2584.33	-5.544	2579.97
-5.54	2569.18	-5.54	2579.84	-5.54	2576.42
-5.536	2567.87	-5.536	2577.43	-5.536	2578.12
-5.532	2566.12	-5.532	2583.97	-5.532	2579.81
-5.528	2560.36	-5.528	2589.14	-5.528	2578.89
-5.524	2563.46	-5.524	2593.6	-5.524	2577.19
-5.52	2565.06	-5.52	2593.63	-5.52	2579.79
-5.516	2567.97	-5.516	2588.74	-5.516	2579.58
-5.512	2567.63	-5.512	2582.48	-5.512	2577.34
-5.508	2569.87	-5.508	2583	-5.508	2576.89
-5.504	2572.71	-5.504	2579.48	-5.504	2581.52
-5.5	2576.76	-5.5	2577.61	-5.5	2587.65
-5.496	2582.32	-5.496	2577.26	-5.496	2590.23
-5.492	2587.46	-5.492	2576.84	-5.492	2592.93
-5.488	2588.16	-5.488	2576.58	-5.488	2594
-5.484	2588.06	-5.484	2575.48	-5.484	2594.85
-5.48	2587.16	-5.48	2574.61	-5.48	2598.46
-5.476	2593.57	-5.476	2574.64	-5.476	2595.77
-5.472	2594.92	-5.472	2576.51	-5.472	2594.29
-5.468	2593.95	-5.468	2583.34	-5.468	2596.33
-5.464	2593.43	-5.464	2581.5	-5.464	2595.7
-5.46	2587.87	-5.46	2577.36	-5.46	2595.7
-5.456	2587.56	-5.456	2582.06	-5.456	2595.52
-5.452	2583.45	-5.452	2585.68	-5.452	2596.22
-5.448	2581.83	-5.448	2585.99	-5.448	2593.27
-5.444	2585.78	-5.444	2590.77	-5.444	2588.07
-5.44	2584.49	-5.44	2587.31	-5.44	2581.32
-5.436	2584.92	-5.436	2581.83	-5.436	2580.46
-5.432	2582.43	-5.432	2576.57	-5.432	2579.23
-5.428	2585.44	-5.428	2579.24	-5.428	2581.98
-5.424	2582.93	-5.424	2572.69	-5.424	2585.06
-5.42	2583.11	-5.42	2572.35	-5.42	2584.61
-5.416	2584.79	-5.416	2576.68	-5.416	2586.21
-5.412	2582.52	-5.412	2576.78	-5.412	2588.74
-5.408	2579.09	-5.408	2575.62	-5.408	2584.2
-5.404	2577.89	-5.404	2576.71	-5.404	2581.7
-5.4	2576.8	-5.4	2577.06	-5.4	2576.72
-5.396	2582.54	-5.396	2582.57	-5.396	2577
-5.392	2584.06	-5.392	2589.33	-5.392	2581.42
-5.388	2588.27	-5.388	2591.39	-5.388	2580.94
-5.384	2587.3	-5.384	2588.15	-5.384	2580.33
-5.38	2585.65	-5.38	2587.02	-5.38	2582.96
-5.376	2586.88	-5.376	2588.81	-5.376	2581.39
-5.372	2585.58	-5.372	2589.68	-5.372	2580.48
-5.368	2589.42	-5.368	2594.19	-5.368	2578.51
-5.364	2588.2	-5.364	2595.01	-5.364	2578.44
-5.36	2587.91	-5.36	2593.5	-5.36	2576.68
-5.356	2589.92	-5.356	2589.55	-5.356	2581.64
-5.352	2589.28	-5.352	2584.42	-5.352	2584.34
-5.348	2591.76	-5.348	2580.34	-5.348	2589.17
-5.344	2592.66	-5.344	2577.56	-5.344	2587.66
-5.34	2592.58	-5.34	2575.36	-5.34	2588.6
-5.336	2596.68	-5.336	2572.37	-5.336	2589.18
-5.332	2595.09	-5.332	2568.64	-5.332	2589.87
-5.328	2598.45	-5.328	2566.28	-5.328	2586.03
-5.324	2597.08	-5.324	2565.36	-5.324	2583.91
-5.32	2597.14	-5.32	2567.52	-5.32	2587.84
-5.316	2598.55	-5.316	2571.88	-5.316	2591.81
-5.312	2596.84	-5.312	2574.59	-5.312	2591.63
-5.308	2593.66	-5.308	2577.49	-5.308	2588.1
-5.304	2589.42	-5.304	2582.03	-5.304	2587.96
-5.3	2585.9	-5.3	2589.78	-5.3	2588.1
-5.296	2583.88	-5.296	2594.05	-5.296	2586.17
-5.292	2581.69	-5.292	2599.45	-5.292	2589.59
-5.288	2581.17	-5.288	2600.53	-5.288	2591.15
-5.284	2578.38	-5.284	2603.97	-5.284	2593.59
-5.28	2576.27	-5.28	2605.32	-5.28	2592.76
-5.276	2575.43	-5.276	2601.76	-5.276	2595.02
-5.272	2575.13	-5.272	2599.42	-5.272	2602.78
-5.268	2579.86	-5.268	2600.17	-5.268	2605.7
-5.264	2583.38	-5.264	2603.49	-5.264	2602.26
-5.26	2582.11	-5.26	2595.03	-5.26	2601.36
-5.256	2582.56	-5.256	2596.8	-5.256	2601.42
-5.252	2579.52	-5.252	2595.29	-5.252	2599.41
-5.248	2579.87	-5.248	2594.63	-5.248	2599.18
-5.244	2574.62	-5.244	2595.41	-5.244	2598.17
-5.24	2572.09	-5.24	2596.55	-5.24	2599.05
-5.236	2571.57	-5.236	2597.99	-5.236	2595.46
-5.232	2569.78	-5.232	2598.65	-5.232	2590.61
-5.228	2567.66	-5.228	2597.56	-5.228	2583.38
-5.224	2567.01	-5.224	2598.58	-5.224	2581.09
-5.22	2564.48	-5.22	2599.38	-5.22	2580.73
-5.216	2566.84	-5.216	2594.22	-5.216	2582.25
-5.212	2566.53	-5.212	2588.47	-5.212	2582.81
-5.208	2568.37	-5.208	2583.63	-5.208	2583.1
-5.204	2571.72	-5.204	2582.09	-5.204	2584.36
-5.2	2570.19	-5.2	2578.04	-5.2	2583.32
-5.196	2573.7	-5.196	2577.35	-5.196	2588.97
-5.192	2579.81	-5.192	2577.17	-5.192	2593.55
-5.188	2586.04	-5.188	2575.5	-5.188	2592.39
-5.184	2590.19	-5.184	2573.54	-5.184	2594.36
-5.18	2587.83	-5.18	2568.93	-5.18	2596.55
-5.176	2586.22	-5.176	2575.35	-5.176	2600.49
-5.172	2587.33	-5.172	2573.44	-5.172	2602.22
-5.168	2585.68	-5.168	2574.44	-5.168	2606.74
-5.164	2583.09	-5.164	2572.96	-5.164	2603.42
-5.16	2584.43	-5.16	2573.46	-5.16	2601.87
-5.156	2583.34	-5.156	2577.04	-5.156	2602.67
-5.152	2581.27	-5.152	2577.41	-5.152	2601.04
-5.148	2578.64	-5.148	2577.26	-5.148	2598.57
-5.144	2577.53	-5.144	2581.36	-5.144	2598.63
-5.14	2577.44	-5.14	2583.65	-5.14	2596.18
-5.136	2575.46	-5.136	2584.05	-5.136	2595.49
-5.132	2572.14	-5.132	2582.02	-5.132	2593.72
-5.128	2574.61	-5.128	2584.8	-5.128	2592.71
-5.124	2574.93	-5.124	2587.32	-5.124	2588.78
-5.12	2574.67	-5.12	2587.32	-5.12	2587.22
-5.116	2574.7	-5.116	2584	-5.116	2585.69
-5.112	2579.79	-5.112	2584.17	-5.112	2581.94
-5.108	2580.9	-5.108	2584.56	-5.108	2579.55
-5.104	2580.56	-5.104	2584.25	-5.104	2582.2
-5.1	2579.32	-5.1	2584.47	-5.1	2585.76
-5.096	2580.33	-5.096	2587.46	-5.096	2584.98
-5.092	2582.05	-5.092	2585.54	-5.092	2586.56
-5.088	2575.7	-5.088	2582.08	-5.088	2587.7
-5.084	2578.73	-5.084	2583.01	-5.084	2585.05
-5.08	2577.71	-5.08	2585.29	-5.08	2584.94
-5.076	2582.24	-5.076	2581.99	-5.076	2588.15
-5.072	2586.98	-5.072	2582.09	-5.072	2586.75
-5.068	2585.55	-5.068	2582.83	-5.068	2586.88
-5.064	2586.69	-5.064	2585.13	-5.064	2586.71
-5.06	2588.8	-5.06	2587.49	-5.06	2586.06
-5.056	2582.8	-5.056	2590.78	-5.056	2588.92
-5.052	2583.7	-5.052	2591.75	-5.052	2587.8
-5.048	2587.87	-5.048	2592.23	-5.048	2586.65
-5.044	2592.49	-5.044	2590.66	-5.044	2585.57
-5.04	2591.82	-5.04	2590.94	-5.04	2582.49
-5.036	2592.59	-5.036	2591.19	-5.036	2580.43
-5.032	2594.99	-5.032	2595.49	-5.032	2579.49
-5.028	2592.88	-5.028	2596.16	-5.028	2576.43
-5.024	2591.71	-5.024	2594.61	-5.024	2580.43
-5.02	2590	-5.02	2593.03	-5.02	2580.06
-5.016	2584.15	-5.016	2592.1	-5.016	2578.89
-5.012	2579.67	-5.012	2591.95	-5.012	2580.98
-5.008	2572.21	-5.008	2595.03	-5.008	2583.19
-5.004	2571.88	-5.004	2595.97	-5.004	2582.19
-5	2569.68	-5	2591.15	-5	2583.45
-4.996	2575.33	-4.996	2584.22	-4.996	2585.14
-4.992	2571.27	-4.992	2585.39	-4.992	2586.89
-4.988	2567.77	-4.988	2587.86	-4.988	2592.52
-4.984	2567.65	-4.984	2587.11	-4.984	2592.43
-4.98	2567.21	-4.98	2590.7	-4.98	2592.72
-4.976	2565.54	-4.976	2590.51	-4.976	2593.85
-4.972	2570.49	-4.972	2585.41	-4.972	2593.96
-4.968	2573.37	-4.968	2580.3	-4.968	2595.49
-4.964	2580.16	-4.964	2579.7	-4.964	2594.43
-4.96	2583.97	-4.96	2582.05	-4.96	2593.48
-4.956	2589.66	-4.956	2580.86	-4.956	2589.54
-4.952	2587.57	-4.952	2579.53	-4.952	2582.89
-4.948	2591.41	-4.948	2577.69	-4.948	2580.27
-4.944	2589.68	-4.944	2575.47	-4.944	2577.88
-4.94	2587.4	-4.94	2575.8	-4.94	2571.74
-4.936	2584.61	-4.936	2577.77	-4.936	2572.87
-4.932	2585.13	-4.932	2582.22	-4.932	2569.52
-4.928	2579.7	-4.928	2585.47	-4.928	2570.87
-4.924	2579.26	-4.924	2583.56	-4.924	2573.38
-4.92	2579.9	-4.92	2583.22	-4.92	2574.51
-4.916	2579.71	-4.916	2584.71	-4.916	2575.41
-4.912	2575.54	-4.912	2584.9	-4.912	2578.6
-4.908	2575.13	-4.908	2588.19	-4.908	2582.92
-4.904	2573.52	-4.904	2585.81	-4.904	2580.32
-4.9	2572.06	-4.9	2584.14	-4.9	2578.17
-4.896	2569.69	-4.896	2580.94	-4.896	2582.04
-4.892	2564.99	-4.892	2578.54	-4.892	2583.29
-4.888	2563.01	-4.888	2579	-4.888	2584.6
-4.884	2565.17	-4.884	2579.49	-4.884	2582.41
-4.88	2564.84	-4.88	2576.5	-4.88	2585.81
-4.876	2565.54	-4.876	2573.93	-4.876	2585.46
-4.872	2566.5	-4.872	2572.36	-4.872	2589.82
-4.868	2570.57	-4.868	2571.75	-4.868	2590.94
-4.864	2568.04	-4.864	2573.76	-4.864	2591.55
-4.86	2571.11	-4.86	2577.48	-4.86	2594.81
-4.856	2575.27	-4.856	2579.17	-4.856	2598.67
-4.852	2575.5	-4.852	2581.08	-4.852	2598.51
-4.848	2577.38	-4.848	2584.33	-4.848	2605.49
-4.844	2579.67	-4.844	2581.98	-4.844	2606.05
-4.84	2578.28	-4.84	2582.07	-4.84	2600.47
-4.836	2581.42	-4.836	2582.64	-4.836	2599.15
-4.832	2584.58	-4.832	2583.59	-4.832	2597.73
-4.828	2584.8	-4.828	2585.7	-4.828	2593.95
-4.824	2586.75	-4.824	2583.62	-4.824	2588.1
-4.82	2586.15	-4.82	2581.83	-4.82	2583.94
-4.816	2584.03	-4.816	2584.54	-4.816	2587.12
-4.812	2581.94	-4.812	2586.88	-4.812	2580.86
-4.808	2583.63	-4.808	2586.87	-4.808	2583.9
-4.804	2586.3	-4.804	2584.06	-4.804	2583.01
-4.8	2584.01	-4.8	2582.7	-4.8	2588.75
-4.796	2586.8	-4.796	2584.58	-4.796	2586.75
-4.792	2583.19	-4.792	2588.33	-4.792	2587.3
-4.788	2584.11	-4.788	2589.17	-4.788	2588.1
-4.784	2580.73	-4.784	2589.56	-4.784	2594.94
-4.78	2578.95	-4.78	2591.27	-4.78	2596.08
-4.776	2581.34	-4.776	2593.32	-4.776	2597.02
-4.772	2581.51	-4.772	2594.29	-4.772	2599.29
-4.768	2580.59	-4.768	2596.4	-4.768	2599.44
-4.764	2577.79	-4.764	2591.23	-4.764	2596.33
-4.76	2576.76	-4.76	2589.51	-4.76	2595.85
-4.756	2578.08	-4.756	2588.94	-4.756	2597.33
-4.752	2578.44	-4.752	2586.34	-4.752	2594.7
-4.748	2578.23	-4.748	2581.06	-4.748	2593.04
-4.744	2581.25	-4.744	2582.7	-4.744	2591.3
-4.74	2581.72	-4.74	2580.05	-4.74	2590.05
-4.736	2584.07	-4.736	2580.86	-4.736	2596.64
-4.732	2585.62	-4.732	2581.59	-4.732	2595.48
-4.728	2587.94	-4.728	2581.91	-4.728	2599.75
-4.724	2584.67	-4.724	2582.03	-4.724	2596.64
-4.72	2581.47	-4.72	2582.1	-4.72	2598.03
-4.716	2578.12	-4.716	2579.69	-4.716	2597.35
-4.712	2575.67	-4.712	2576.57	-4.712	2597.78
-4.708	2579.49	-4.708	2573.76	-4.708	2595.3
-4.704	2579.61	-4.704	2576.11	-4.704	2596.47
-4.7	2582.95	-4.7	2577.11	-4.7	2593.14
-4.696	2586.55	-4.696	2577.39	-4.696	2593.32
-4.692	2585.87	-4.692	2577.72	-4.692	2591.45
-4.688	2581.42	-4.688	2578.05	-4.688	2589.36
-4.684	2579.61	-4.684	2572.67	-4.684	2591.1
-4.68	2578.61	-4.68	2571.02	-4.68	2591.45
-4.676	2575.8	-4.676	2570.52	-4.676	2586.51
-4.672	2571.04	-4.672	2569.34	-4.672	2581.11
-4.668	2573.46	-4.668	2572.25	-4.668	2584.18
-4.664	2575.36	-4.664	2578.69	-4.664	2583.48
-4.66	2576.04	-4.66	2575.58	-4.66	2586.31
-4.656	2578.19	-4.656	2580.45	-4.656	2590.26
-4.652	2579.28	-4.652	2584.3	-4.652	2591.32
-4.648	2577.94	-4.648	2582.84	-4.648	2592.25
-4.644	2575.41	-4.644	2579.94	-4.644	2595.17
-4.64	2575.2	-4.64	2580.72	-4.64	2598.26
-4.636	2572.16	-4.636	2579.58	-4.636	2598.2
-4.632	2574.26	-4.632	2578.18	-4.632	2596.02
-4.628	2579.68	-4.628	2582.74	-4.628	2600.6
-4.624	2583.42	-4.624	2588.34	-4.624	2603.19
-4.62	2582.03	-4.62	2586.69	-4.62	2602.3
-4.616	2577.37	-4.616	2587.57	-4.616	2605.37
-4.612	2575.7	-4.612	2586.07	-4.612	2606.34
-4.608	2572.52	-4.608	2587.04	-4.608	2607.53
-4.604	2577.53	-4.604	2588.23	-4.604	2606.16
-4.6	2579.49	-4.6	2589.82	-4.6	2599.45
-4.596	2578.01	-4.596	2592.22	-4.596	2592.65
-4.592	2576.16	-4.592	2594.83	-4.592	2590.97
-4.588	2585.66	-4.588	2598.65	-4.588	2591.4
-4.584	2586.03	-4.584	2597.9	-4.584	2586.61
-4.58	2583.95	-4.58	2594.7	-4.58	2587.56
-4.576	2587.47	-4.576	2595.99	-4.576	2585.35
-4.572	2587.1	-4.572	2595.49	-4.572	2587.19
-4.568	2586.55	-4.568	2593.13	-4.568	2587.98
-4.564	2583.01	-4.564	2592.63	-4.564	2590.97
-4.56	2582.82	-4.56	2593.21	-4.56	2592.35
-4.556	2584.24	-4.556	2591.58	-4.556	2590.8
-4.552	2585.77	-4.552	2587.4	-4.552	2592.02
-4.548	2588.96	-4.548	2591.1	-4.548	2597.98
-4.544	2587.09	-4.544	2588.24	-4.544	2595.03
-4.54	2584.54	-4.54	2583.55	-4.54	2596.93
-4.536	2580.45	-4.536	2580.78	-4.536	2599.78
-4.532	2580.9	-4.532	2575.74	-4.532	2594.37
-4.528	2576.42	-4.528	2578.88	-4.528	2592.78
-4.524	2580.6	-4.524	2579.52	-4.524	2591.2
-4.52	2577.88	-4.52	2576.05	-4.52	2585.9
-4.516	2577.77	-4.516	2576.82	-4.516	2586.59
-4.512	2575.3	-4.512	2572.87	-4.512	2585.38
-4.508	2574.06	-4.508	2572.93	-4.508	2586.17
-4.504	2566	-4.504	2571.4	-4.504	2583.87
-4.5	2564.26	-4.5	2573.43	-4.5	2580.83
-4.496	2565.03	-4.496	2576.84	-4.496	2579.44
-4.492	2564.75	-4.492	2577.77	-4.492	2580.64
-4.488	2569.96	-4.488	2581.39	-4.488	2580.96
-4.484	2570.32	-4.484	2579.86	-4.484	2582.38
-4.48	2575.97	-4.48	2580.81	-4.48	2577.63
-4.476	2576.65	-4.476	2580.28	-4.476	2572.48
-4.472	2575.78	-4.472	2578.93	-4.472	2574.8
-4.468	2574.37	-4.468	2582.51	-4.468	2577.78
-4.464	2574.68	-4.464	2582.39	-4.464	2577.77
-4.46	2579.24	-4.46	2582.07	-4.46	2580.32
-4.456	2575.74	-4.456	2578.85	-4.456	2579.31
-4.452	2574.81	-4.452	2580.13	-4.452	2579.87
-4.448	2574.72	-4.448	2580.51	-4.448	2588.21
-4.444	2575.6	-4.444	2576.82	-4.444	2593.29
-4.44	2576.42	-4.44	2576.67	-4.44	2594.2
-4.436	2576.93	-4.436	2575.7	-4.436	2599.86
-4.432	2574.32	-4.432	2575	-4.432	2597.73
-4.428	2573.88	-4.428	2577.06	-4.428	2598.72
-4.424	2575.01	-4.424	2577.99	-4.424	2596.3
-4.42	2577.92	-4.42	2577.88	-4.42	2599.41
-4.416	2582.35	-4.416	2579.61	-4.416	2604.21
-4.412	2586.06	-4.412	2576.78	-4.412	2604.35
-4.408	2592.84	-4.408	2574.55	-4.408	2602.23
-4.404	2588.76	-4.404	2568.06	-4.404	2600.65
-4.4	2584.01	-4.4	2566.71	-4.4	2594.64
-4.396	2581.3	-4.396	2564.85	-4.396	2588.64
-4.392	2582.08	-4.392	2567.12	-4.392	2591.33
-4.388	2582.6	-4.388	2569.51	-4.388	2592.24
-4.384	2587.45	-4.384	2571.98	-4.384	2590.85
-4.38	2587.19	-4.38	2574.86	-4.38	2590.35
-4.376	2583.35	-4.376	2578.19	-4.376	2591.75
-4.372	2582.27	-4.372	2586.07	-4.372	2593.27
-4.368	2582.44	-4.368	2587.57	-4.368	2594.87
-4.364	2577.46	-4.364	2588.64	-4.364	2594.86
-4.36	2579.53	-4.36	2592.72	-4.36	2592.98
-4.356	2577.47	-4.356	2592.98	-4.356	2589.41
-4.352	2578.71	-4.352	2592.76	-4.352	2585.38
-4.348	2578.23	-4.348	2595.46	-4.348	2588.49
-4.344	2581.2	-4.344	2596.15	-4.344	2590.6
-4.34	2584.79	-4.34	2593.87	-4.34	2591.43
-4.336	2587.54	-4.336	2591.24	-4.336	2591.5
-4.332	2588.98	-4.332	2585.79	-4.332	2590.37
-4.328	2595.53	-4.328	2584.31	-4.328	2589.13
-4.324	2595.84	-4.324	2584.43	-4.324	2586.06
-4.32	2596.1	-4.32	2582.99	-4.32	2585.06
-4.316	2601.14	-4.316	2584.38	-4.316	2584.23
-4.312	2602.28	-4.312	2583.61	-4.312	2592.73
-4.308	2601.99	-4.308	2582.05	-4.308	2594.4
-4.304	2603.32	-4.304	2579	-4.304	2595.25
-4.3	2600.85	-4.3	2581.84	-4.3	2597.73
-4.296	2595.53	-4.296	2579.52	-4.296	2602.66
-4.292	2589	-4.292	2578.73	-4.292	2597.06
-4.288	2583.87	-4.288	2574.83	-4.288	2597.49
-4.284	2577.86	-4.284	2571.48	-4.284	2591.37
-4.28	2575.22	-4.28	2573.4	-4.28	2589.35
-4.276	2571.15	-4.276	2573.04	-4.276	2586.06
-4.272	2569.12	-4.272	2571.7	-4.272	2585.9
-4.268	2565.83	-4.268	2576.49	-4.268	2585.48
-4.264	2570.03	-4.264	2576.18	-4.264	2587.53
-4.26	2568.29	-4.26	2579.88	-4.26	2585.3
-4.256	2567.33	-4.256	2584.79	-4.256	2585.11
-4.252	2573.18	-4.252	2593.14	-4.252	2582.56
-4.248	2580	-4.248	2595.33	-4.248	2582.66
-4.244	2580.37	-4.244	2595.52	-4.244	2577.15
-4.24	2577.84	-4.24	2594.95	-4.24	2580.21
-4.236	2580.72	-4.236	2597.21	-4.236	2581.02
-4.232	2580.39	-4.232	2592.73	-4.232	2582.59
-4.228	2582.33	-4.228	2586.91	-4.228	2585.87
-4.224	2583.78	-4.224	2581.04	-4.224	2587.55
-4.22	2582.21	-4.22	2577.73	-4.22	2591.28
-4.216	2578.76	-4.216	2572.94	-4.216	2595.86
-4.212	2580.76	-4.212	2571.37	-4.212	2591.11
-4.208	2577.67	-4.208	2566.97	-4.208	2590.51
-4.204	2577.11	-4.204	2564.85	-4.204	2589.52
-4.2	2574.67	-4.2	2568.13	-4.2	2593.2
-4.196	2572.89	-4.196	2570.8	-4.196	2595.53
-4.192	2571.27	-4.192	2574.62	-4.192	2595.22
-4.188	2576.07	-4.188	2581.09	-4.188	2599.24
-4.184	2576.82	-4.184	2584.15	-4.184	2599.81
-4.18	2576.15	-4.18	2591.3	-4.18	2595.05
-4.176	2580.48	-4.176	2596.61	-4.176	2592.46
-4.172	2581.12	-4.172	2602.08	-4.172	2590.27
-4.168	2580.5	-4.168	2600.66	-4.168	2588.39
-4.164	2576.85	-4.164	2600.52	-4.164	2586.47
-4.16	2572.75	-4.16	2601.48	-4.16	2587.79
-4.156	2574.5	-4.156	2601.23	-4.156	2589.29
-4.152	2575.89	-4.152	2594.09	-4.152	2586.93
-4.148	2576.88	-4.148	2588.77	-4.148	2590.09
-4.144	2574.88	-4.144	2587.17	-4.144	2589.05
-4.14	2575.29	-4.14	2586.54	-4.14	2591.09
-4.136	2577.7	-4.136	2589.36	-4.136	2590.96
-4.132	2577.81	-4.132	2588.41	-4.132	2586.34
-4.128	2574.13	-4.128	2584.24	-4.128	2585.9
-4.124	2575.14	-4.124	2585.02	-4.124	2589.1
-4.12	2577	-4.12	2588.7	-4.12	2587.71
-4.116	2580.81	-4.116	2590.28	-4.116	2588.81
-4.112	2583.55	-4.112	2589.42	-4.112	2587.1
-4.108	2591.63	-4.108	2587.82	-4.108	2587.41
-4.104	2591.87	-4.104	2585.38	-4.104	2587.88
-4.1	2594.08	-4.1	2585.15	-4.1	2588.34
-4.096	2597.11	-4.096	2582.04	-4.096	2587.88
-4.092	2595.84	-4.092	2581.39	-4.092	2588.3
-4.088	2594.85	-4.088	2576.84	-4.088	2590.86
-4.084	2593.69	-4.084	2572.8	-4.084	2594.45
-4.08	2590.5	-4.08	2571.77	-4.08	2592.08
-4.076	2591.39	-4.076	2569.69	-4.076	2593.04
-4.072	2591.34	-4.072	2566.8	-4.072	2589.19
-4.068	2584.69	-4.068	2570.64	-4.068	2590.26
-4.064	2580.14	-4.064	2573.89	-4.064	2588.86
-4.06	2580.77	-4.06	2576.77	-4.06	2589.51
-4.056	2577.06	-4.056	2581.29	-4.056	2587.92
-4.052	2574.59	-4.052	2581.98	-4.052	2585.58
-4.048	2572.36	-4.048	2583.95	-4.048	2587.2
-4.044	2571.58	-4.044	2584.86	-4.044	2584.45
-4.04	2571.45	-4.04	2587.38	-4.04	2583.12
-4.036	2569.32	-4.036	2586.49	-4.036	2585.16
-4.032	2571.58	-4.032	2587.41	-4.032	2584.98
-4.028	2574.22	-4.028	2589.21	-4.028	2584.14
-4.024	2575.2	-4.024	2585.13	-4.024	2587.7
-4.02	2579.09	-4.02	2583.73	-4.02	2581.93
-4.016	2582.8	-4.016	2584.14	-4.016	2579.7
-4.012	2585.09	-4.012	2584.52	-4.012	2579.37
-4.008	2586.22	-4.008	2582.17	-4.008	2580.85
-4.004	2589.74	-4.004	2584.32	-4.004	2582.76
-4	2587.73	-4	2580.22	-4	2585.46
-3.996	2591.07	-3.996	2579.93	-3.996	2589.08
-3.992	2589.69	-3.992	2579.35	-3.992	2592.38
-3.988	2590.37	-3.988	2579.59	-3.988	2594.4
-3.984	2586.57	-3.984	2579.58	-3.984	2596.89
-3.98	2586.37	-3.98	2579.48	-3.98	2597.53
-3.976	2581.61	-3.976	2578.36	-3.976	2592.24
-3.972	2583.57	-3.972	2579.52	-3.972	2591
-3.968	2579.02	-3.968	2578.29	-3.968	2589.43
-3.964	2573.75	-3.964	2576.68	-3.964	2587.36
-3.96	2571.16	-3.96	2574.06	-3.96	2589.55
-3.956	2574.3	-3.956	2572.65	-3.956	2590.83
-3.952	2575.39	-3.952	2576.66	-3.952	2590.32
-3.948	2574.98	-3.948	2576.35	-3.948	2589.63
-3.944	2574.54	-3.944	2577.1	-3.944	2590.7
-3.94	2574.4	-3.94	2583.52	-3.94	2587.41
-3.936	2575.89	-3.936	2585.88	-3.936	2588.37
-3.932	2577.66	-3.932	2586.24	-3.932	2590.62
-3.928	2579.75	-3.928	2584.56	-3.928	2594.97
-3.924	2583.95	-3.924	2584	-3.924	2596.01
-3.92	2586.68	-3.92	2582.48	-3.92	2598.81
-3.916	2587.37	-3.916	2586.35	-3.916	2599.41
-3.912	2586.83	-3.912	2581.02	-3.912	2599.82
-3.908	2588.01	-3.908	2579.95	-3.908	2598.92
-3.904	2583.22	-3.904	2578.43	-3.904	2596.06
-3.9	2587.44	-3.9	2574.19	-3.9	2589.74
-3.896	2586.55	-3.896	2573.21	-3.896	2587.07
-3.892	2590.1	-3.892	2576.61	-3.892	2587.62
-3.888	2585.65	-3.888	2573.99	-3.888	2587.84
-3.884	2584.15	-3.884	2571.4	-3.884	2586.68
-3.88	2584.03	-3.88	2566.07	-3.88	2586.97
-3.876	2583.99	-3.876	2568.02	-3.876	2587.17
-3.872	2582.36	-3.872	2570.16	-3.872	2585.69
-3.868	2583.75	-3.868	2573.51	-3.868	2586.66
-3.864	2580.68	-3.864	2578.75	-3.864	2587.41
-3.86	2580.95	-3.86	2582.73	-3.86	2581.65
-3.856	2579.62	-3.856	2580.32	-3.856	2580.91
-3.852	2580.7	-3.852	2581.45	-3.852	2581.94
-3.848	2582.46	-3.848	2578.92	-3.848	2581.19
-3.844	2584.2	-3.844	2579.06	-3.844	2582.86
-3.84	2580.66	-3.84	2584.26	-3.84	2590.26
-3.836	2577.72	-3.836	2582.1	-3.836	2592.91
-3.832	2575.74	-3.832	2579.06	-3.832	2592.34
-3.828	2572.49	-3.828	2580.44	-3.828	2597.53
-3.824	2573.05	-3.824	2577.41	-3.824	2595.36
-3.82	2576.8	-3.82	2579.1	-3.82	2596.82
-3.816	2576.59	-3.816	2581.12	-3.816	2602.09
-3.812	2575.35	-3.812	2583.81	-3.812	2606.78
-3.808	2573.77	-3.808	2582.43	-3.808	2608.79
-3.804	2574.05	-3.804	2582.18	-3.804	2610.9
-3.8	2572.92	-3.8	2582.15	-3.8	2610.86
-3.796	2573.16	-3.796	2581.8	-3.796	2609.71
-3.792	2574.27	-3.792	2584.06	-3.792	2609.46
-3.788	2574.03	-3.788	2587.61	-3.788	2609.6
-3.784	2570.44	-3.784	2585.72	-3.784	2606.08
-3.78	2568.66	-3.78	2586.35	-3.78	2599.29
-3.776	2567.41	-3.776	2580.26	-3.776	2596.09
-3.772	2568.79	-3.772	2578.45	-3.772	2596.02
-3.768	2565.16	-3.768	2575.6	-3.768	2597.82
-3.764	2563.95	-3.764	2573.7	-3.764	2600.32
-3.76	2560.65	-3.76	2576.92	-3.76	2600.95
-3.756	2558.82	-3.756	2575.11	-3.756	2594.92
-3.752	2556.2	-3.752	2576.32	-3.752	2593.82
-3.748	2559.39	-3.748	2576.2	-3.748	2594.15
-3.744	2562.22	-3.744	2574.34	-3.744	2590.51
-3.74	2567.31	-3.74	2575.43	-3.74	2592.56
-3.736	2568.61	-3.736	2577.81	-3.736	2592.96
-3.732	2570.39	-3.732	2581.68	-3.732	2597.54
-3.728	2575.06	-3.728	2581.27	-3.728	2597.15
-3.724	2577.35	-3.724	2584.22	-3.724	2598.55
-3.72	2579.27	-3.72	2583.74	-3.72	2597.44
-3.716	2577.34	-3.716	2585.61	-3.716	2600.28
-3.712	2575.42	-3.712	2591.27	-3.712	2601.31
-3.708	2575.38	-3.708	2589.55	-3.708	2601.97
-3.704	2573.12	-3.704	2590.96	-3.704	2599.47
-3.7	2575.37	-3.7	2591.11	-3.7	2594.13
-3.696	2573.52	-3.696	2588.92	-3.696	2594.35
-3.692	2575.29	-3.692	2589.28	-3.692	2601.65
-3.688	2573.92	-3.688	2587.24	-3.688	2603.44
-3.684	2573.23	-3.684	2588.14	-3.684	2604.16
-3.68	2573.5	-3.68	2592.41	-3.68	2601.61
-3.676	2572.58	-3.676	2592.12	-3.676	2596.62
-3.672	2573.68	-3.672	2593.4	-3.672	2599.09
-3.668	2577.69	-3.668	2592.67	-3.668	2595.57
-3.664	2578.5	-3.664	2591.62	-3.664	2596.3
-3.66	2582.24	-3.66	2591.05	-3.66	2595.95
-3.656	2581.81	-3.656	2591.98	-3.656	2587.74
-3.652	2584.35	-3.652	2588.96	-3.652	2586.86
-3.648	2583.85	-3.648	2590.32	-3.648	2584.5
-3.644	2582.67	-3.644	2591	-3.644	2585.39
-3.64	2580.99	-3.64	2591.07	-3.64	2584.76
-3.636	2579.29	-3.636	2591.01	-3.636	2584.72
-3.632	2578.08	-3.632	2592.02	-3.632	2585.36
-3.628	2577.66	-3.628	2589.57	-3.628	2584.73
-3.624	2579.5	-3.624	2588.72	-3.624	2583.82
-3.62	2580.39	-3.62	2583.41	-3.62	2582.6
-3.616	2582.19	-3.616	2585.45	-3.616	2588.98
-3.612	2584.3	-3.612	2580.13	-3.612	2592.01
-3.608	2582.39	-3.608	2577.5	-3.608	2593.69
-3.604	2581.14	-3.604	2580.14	-3.604	2596.53
-3.6	2584.92	-3.6	2579.2	-3.6	2595.54
-3.596	2584.68	-3.596	2574.65	-3.596	2593.83
-3.592	2583.23	-3.592	2574.78	-3.592	2593.01
-3.588	2585.99	-3.588	2573.46	-3.588	2594.11
-3.584	2584.39	-3.584	2573.74	-3.584	2595.23
-3.58	2582.12	-3.58	2572.01	-3.58	2592.48
-3.576	2581.09	-3.576	2575.75	-3.576	2585.06
-3.572	2577.01	-3.572	2576.79	-3.572	2585.35
-3.568	2575.58	-3.568	2581.52	-3.568	2585.99
-3.564	2574.28	-3.564	2583.68	-3.564	2584.31
-3.56	2577.42	-3.56	2586.34	-3.56	2580.39
-3.556	2575.9	-3.556	2591.18	-3.556	2585.39
-3.552	2575.03	-3.552	2592.8	-3.552	2588.12
-3.548	2573.73	-3.548	2591.75	-3.548	2583.36
-3.544	2576.26	-3.544	2591.59	-3.544	2584.3
-3.54	2575.53	-3.54	2591.01	-3.54	2584.06
-3.536	2574.45	-3.536	2593.17	-3.536	2589.94
-3.532	2569.78	-3.532	2590.31	-3.532	2587.76
-3.528	2570.22	-3.528	2587.47	-3.528	2586.38
-3.524	2570.67	-3.524	2586.44	-3.524	2587.35
-3.52	2574.69	-3.52	2583.07	-3.52	2585.91
-3.516	2576.03	-3.516	2579.42	-3.516	2584.47
-3.512	2575.72	-3.512	2579.41	-3.512	2586.92
-3.508	2581.59	-3.508	2578.03	-3.508	2593.66
-3.504	2579.53	-3.504	2578.13	-3.504	2590.61
-3.5	2579.72	-3.5	2574.91	-3.5	2587.71
-3.496	2579.23	-3.496	2575.84	-3.496	2587.14
-3.492	2575.75	-3.492	2575.58	-3.492	2583.38
-3.488	2580.89	-3.488	2574.42	-3.488	2582.34
-3.484	2580.51	-3.484	2575.31	-3.484	2577.77
-3.48	2580.62	-3.48	2573.77	-3.48	2580.28
-3.476	2576.57	-3.476	2575.3	-3.476	2582.17
-3.472	2573.9	-3.472	2570.93	-3.472	2580.82
-3.468	2571.98	-3.468	2571.82	-3.468	2577.97
-3.464	2574.29	-3.464	2572.63	-3.464	2581.66
-3.46	2571.5	-3.46	2573.4	-3.46	2581.21
-3.456	2569.66	-3.456	2578.32	-3.456	2583.39
-3.452	2567.24	-3.452	2576.27	-3.452	2580.23
-3.448	2571.23	-3.448	2576.19	-3.448	2580.49
-3.444	2571.95	-3.444	2581.73	-3.444	2581.98
-3.44	2574.61	-3.44	2583.2	-3.44	2584.12
-3.436	2577.37	-3.436	2581.95	-3.436	2588.26
-3.432	2577.05	-3.432	2583.37	-3.432	2590.07
-3.428	2579.49	-3.428	2582.57	-3.428	2592.2
-3.424	2578.02	-3.424	2584.54	-3.424	2592.12
-3.42	2579.32	-3.42	2586.01	-3.42	2597.65
-3.416	2577.88	-3.416	2588.87	-3.416	2599.02
-3.412	2579.81	-3.412	2588.56	-3.412	2595.74
-3.408	2578.94	-3.408	2585.95	-3.408	2593.64
-3.404	2576.87	-3.404	2587.86	-3.404	2594.88
-3.4	2576.66	-3.4	2584.4	-3.4	2595.53
-3.396	2578.67	-3.396	2582.66	-3.396	2591.83
-3.392	2576.36	-3.392	2580.36	-3.392	2596.17
-3.388	2578.77	-3.388	2579.95	-3.388	2596.22
-3.384	2577.99	-3.384	2579.28	-3.384	2598.46
-3.38	2577.08	-3.38	2580.64	-3.38	2595.18
-3.376	2577.55	-3.376	2582.7	-3.376	2594.03
-3.372	2575.5	-3.372	2580.45	-3.372	2591.58
-3.368	2577.32	-3.368	2584.58	-3.368	2586.51
-3.364	2577.16	-3.364	2583.92	-3.364	2583.87
-3.36	2578.53	-3.36	2583.72	-3.36	2583.7
-3.356	2576.8	-3.356	2580.38	-3.356	2581
-3.352	2573.42	-3.352	2578.61	-3.352	2580.53
-3.348	2573.98	-3.348	2579.57	-3.348	2580.09
-3.344	2575.59	-3.344	2584.67	-3.344	2583.62
-3.34	2576.78	-3.34	2584.89	-3.34	2583.81
-3.336	2578.03	-3.336	2582.41	-3.336	2583.27
-3.332	2578.25	-3.332	2584.53	-3.332	2581.64
-3.328	2577.57	-3.328	2583.26	-3.328	2579.37
-3.324	2580.45	-3.324	2584.85	-3.324	2581.3
-3.32	2582.69	-3.32	2582.8	-3.32	2576.36
-3.316	2581.64	-3.316	2581.32	-3.316	2577.45
-3.312	2578.95	-3.312	2580.39	-3.312	2579.26
-3.308	2583.86	-3.308	2580.06	-3.308	2578.7
-3.304	2581.78	-3.304	2580.85	-3.304	2578.68
-3.3	2584.99	-3.3	2583.29	-3.3	2576.84
-3.296	2582.67	-3.296	2586.01	-3.296	2579.3
-3.292	2581.25	-3.292	2587.39	-3.292	2580.28
-3.288	2578.37	-3.288	2588.99	-3.288	2580.84
-3.284	2578.65	-3.284	2589.58	-3.284	2584.8
-3.28	2577.42	-3.28	2591.09	-3.28	2585.9
-3.276	2574.83	-3.276	2589.79	-3.276	2585.47
-3.272	2575.27	-3.272	2591.79	-3.272	2591
-3.268	2574.27	-3.268	2593.36	-3.268	2588.24
-3.264	2573.27	-3.264	2593.08	-3.264	2590.6
-3.26	2573.86	-3.26	2587.32	-3.26	2590.39
-3.256	2574.07	-3.256	2588.33	-3.256	2590.71
-3.252	2572.8	-3.252	2590.77	-3.252	2591.82
-3.248	2572.96	-3.248	2586.17	-3.248	2594.14
-3.244	2573.16	-3.244	2590.54	-3.244	2595.13
-3.24	2573.12	-3.24	2587.41	-3.24	2592.51
-3.236	2570.14	-3.236	2587.01	-3.236	2594.29
-3.232	2574.7	-3.232	2585.19	-3.232	2591.62
-3.228	2578.72	-3.228	2584.82	-3.228	2589.5
-3.224	2572.83	-3.224	2585.87	-3.224	2589.29
-3.22	2572.66	-3.22	2583.44	-3.22	2591.55
-3.216	2570.63	-3.216	2583.88	-3.216	2592.71
-3.212	2571.06	-3.212	2586.87	-3.212	2593.34
-3.208	2572.75	-3.208	2584.87	-3.208	2592.08
-3.204	2575.75	-3.204	2583.47	-3.204	2593.28
-3.2	2580.04	-3.2	2587.09	-3.2	2593.86
-3.196	2578.72	-3.196	2589.68	-3.196	2593.54
-3.192	2580.85	-3.192	2590.6	-3.192	2587.54
-3.188	2578.1	-3.188	2590.27	-3.188	2581.96
-3.184	2579.33	-3.184	2591.94	-3.184	2582.83
-3.18	2580.09	-3.18	2588.42	-3.18	2584.45
-3.176	2580.63	-3.176	2595.3	-3.176	2584.55
-3.172	2579.03	-3.172	2595.56	-3.172	2590.58
-3.168	2580.64	-3.168	2597.22	-3.168	2591.73
-3.164	2578.82	-3.164	2601.57	-3.164	2589.66
-3.16	2580.2	-3.16	2602.29	-3.16	2587.25
-3.156	2579.01	-3.156	2603.24	-3.156	2588.64
-3.152	2580.39	-3.152	2600.79	-3.152	2585.94
-3.148	2582.31	-3.148	2598.71	-3.148	2586.3
-3.144	2579.04	-3.144	2596.56	-3.144	2591
-3.14	2580.36	-3.14	2592.44	-3.14	2593.62
-3.136	2583.12	-3.136	2590.05	-3.136	2592.29
-3.132	2584.69	-3.132	2591.11	-3.132	2591.55
-3.128	2588.38	-3.128	2587.8	-3.128	2590.54
-3.124	2587.64	-3.124	2589.63	-3.124	2593.2
-3.12	2590.69	-3.12	2593.15	-3.12	2591.66
-3.116	2588.53	-3.116	2591.93	-3.116	2589.7
-3.112	2588.35	-3.112	2592.49	-3.112	2583.21
-3.108	2583.91	-3.108	2592.18	-3.108	2585.7
-3.104	2581.68	-3.104	2588.97	-3.104	2586.15
-3.1	2581.2	-3.1	2581.66	-3.1	2585.57
-3.096	2579.88	-3.096	2582.62	-3.096	2586.17
-3.092	2579.11	-3.092	2580.33	-3.092	2587.54
-3.088	2574.91	-3.088	2579.61	-3.088	2584.17
-3.084	2571.25	-3.084	2575.22	-3.084	2583.25
-3.08	2574.21	-3.08	2576.02	-3.08	2582.88
-3.076	2574.12	-3.076	2573.43	-3.076	2586.9
-3.072	2574.95	-3.072	2574.58	-3.072	2588.72
-3.068	2578.74	-3.068	2573.76	-3.068	2590.83
-3.064	2578.3	-3.064	2576.81	-3.064	2589.64
-3.06	2579.65	-3.06	2578.34	-3.06	2589.38
-3.056	2579.42	-3.056	2582.08	-3.056	2589.04
-3.052	2579.33	-3.052	2588.36	-3.052	2584.83
-3.048	2580.24	-3.048	2591.17	-3.048	2585.7
-3.044	2581.13	-3.044	2594.12	-3.044	2586.14
-3.04	2582.54	-3.04	2596.93	-3.04	2586.97
-3.036	2579.85	-3.036	2599.36	-3.036	2588.14
-3.032	2580.08	-3.032	2601.69	-3.032	2589.05
-3.028	2579.85	-3.028	2598.21	-3.028	2591.38
-3.024	2579.08	-3.024	2593.99	-3.024	2592.73
-3.02	2578.38	-3.02	2590.56	-3.02	2590.34
-3.016	2571.72	-3.016	2592.48	-3.016	2589.13
-3.012	2567.03	-3.012	2590.64	-3.012	2586.55
-3.008	2561.73	-3.008	2587.2	-3.008	2584.39
-3.004	2560.37	-3.004	2586.96	-3.004	2588.7
-3	2561.46	-3	2587.9	-3	2590.15
-2.996	2560.23	-2.996	2587.53	-2.996	2590.7
-2.992	2559.43	-2.992	2588.33	-2.992	2591.14
-2.988	2559.08	-2.988	2589.76	-2.988	2589.67
-2.984	2555.92	-2.984	2590.97	-2.984	2590.82
-2.98	2553.46	-2.98	2588.72	-2.98	2593.57
-2.976	2552.04	-2.976	2588.11	-2.976	2593.89
-2.972	2554.78	-2.972	2589.43	-2.972	2594.81
-2.968	2558.58	-2.968	2588.71	-2.968	2598.15
-2.964	2564.58	-2.964	2591.11	-2.964	2598.6
-2.96	2567.41	-2.96	2591.11	-2.96	2598.64
-2.956	2569.82	-2.956	2592.54	-2.956	2594.36
-2.952	2576.78	-2.952	2594.11	-2.952	2594.78
-2.948	2578.93	-2.948	2592.46	-2.948	2587.15
-2.944	2581.3	-2.944	2593.83	-2.944	2583.05
-2.94	2582.29	-2.94	2592.17	-2.94	2579.22
-2.936	2580.57	-2.936	2590.18	-2.936	2577.26
-2.932	2583.19	-2.932	2586.41	-2.932	2575.7
-2.928	2583.51	-2.928	2585.14	-2.928	2569.42
-2.924	2580.96	-2.924	2585.8	-2.924	2571.84
-2.92	2582.93	-2.92	2579.22	-2.92	2570.34
-2.916	2581.53	-2.916	2581.62	-2.916	2568.9
-2.912	2580.09	-2.912	2580.1	-2.912	2572.67
-2.908	2578.91	-2.908	2578.67	-2.908	2574.53
-2.904	2575.94	-2.904	2572.89	-2.904	2578.54
-2.9	2576.43	-2.9	2568.45	-2.9	2583.26
-2.896	2579.23	-2.896	2570.24	-2.896	2585.48
-2.892	2577.94	-2.892	2572.13	-2.892	2585.85
-2.888	2573.96	-2.888	2570.11	-2.888	2587.1
-2.884	2569.58	-2.884	2574.38	-2.884	2585.7
-2.88	2571.36	-2.88	2574.44	-2.88	2584.36
-2.876	2570.96	-2.876	2579.9	-2.876	2582.66
-2.872	2573.4	-2.872	2578.52	-2.872	2583.34
-2.868	2576.85	-2.868	2582.2	-2.868	2580.31
-2.864	2581.06	-2.864	2583.81	-2.864	2584.02
-2.86	2582.78	-2.86	2582.79	-2.86	2584.22
-2.856	2582.52	-2.856	2580.94	-2.856	2585.52
-2.852	2580.77	-2.852	2581.31	-2.852	2589.83
-2.848	2580.97	-2.848	2584.49	-2.848	2590.34
-2.844	2579.16	-2.844	2586.93	-2.844	2595.57
-2.84	2584.24	-2.84	2585.64	-2.84	2593.26
-2.836	2583.98	-2.836	2589.94	-2.836	2592.91
-2.832	2583.69	-2.832	2589.29	-2.832	2595.02
-2.828	2585.53	-2.828	2591.51	-2.828	2594.7
-2.824	2584.84	-2.824	2590.51	-2.824	2595.82
-2.82	2584.85	-2.82	2594.85	-2.82	2595.13
-2.816	2584.13	-2.816	2599.02	-2.816	2589.26
-2.812	2577.2	-2.812	2599.24	-2.812	2587.2
-2.808	2573.47	-2.808	2602.13	-2.808	2587.93
-2.804	2573.12	-2.804	2603.52	-2.804	2580.87
-2.8	2577.61	-2.8	2603.75	-2.8	2580.1
-2.796	2578.96	-2.796	2603.6	-2.796	2579.15
-2.792	2581.48	-2.792	2602.65	-2.792	2577.18
-2.788	2586.37	-2.788	2604.08	-2.788	2580.19
-2.784	2585.06	-2.784	2598.78	-2.784	2580.35
-2.78	2585.77	-2.78	2596.82	-2.78	2582.69
-2.776	2582.87	-2.776	2591.4	-2.776	2583.93
-2.772	2582.47	-2.772	2592	-2.772	2587.88
-2.768	2586.35	-2.768	2591.66	-2.768	2589.96
-2.764	2586.86	-2.764	2590.32	-2.764	2588.12
-2.76	2588.33	-2.76	2589.63	-2.76	2586.46
-2.756	2589.23	-2.756	2587.84	-2.756	2588.93
-2.752	2592.99	-2.752	2590.05	-2.752	2587.8
-2.748	2595.85	-2.748	2588.7	-2.748	2585.38
-2.744	2593.62	-2.744	2585.4	-2.744	2584.83
-2.74	2592.64	-2.74	2587.41	-2.74	2582.2
-2.736	2594.45	-2.736	2591.23	-2.736	2582.07
-2.732	2588.85	-2.732	2589.96	-2.732	2580.52
-2.728	2586.57	-2.728	2589.42	-2.728	2578.37
-2.724	2586.81	-2.724	2589.28	-2.724	2576.84
-2.72	2587.49	-2.72	2586.02	-2.72	2578.17
-2.716	2589.33	-2.716	2589.32	-2.716	2578.65
-2.712	2586.58	-2.712	2590.04	-2.712	2583.81
-2.708	2583.61	-2.708	2586.63	-2.708	2588.89
-2.704	2580.9	-2.704	2586.22	-2.704	2587.69
-2.7	2577.2	-2.7	2583.77	-2.7	2591.29
-2.696	2572.61	-2.696	2579.52	-2.696	2588.78
-2.692	2570.5	-2.692	2579.38	-2.692	2593.36
-2.688	2572.31	-2.688	2579.26	-2.688	2594.96
-2.684	2571.21	-2.684	2578.05	-2.684	2594.29
-2.68	2569.45	-2.68	2578.96	-2.68	2593.85
-2.676	2575.81	-2.676	2578.28	-2.676	2590.71
-2.672	2578.07	-2.672	2580.42	-2.672	2588.27
-2.668	2579.38	-2.668	2581.16	-2.668	2586.79
-2.664	2583.53	-2.664	2585.08	-2.664	2584.39
-2.66	2582.69	-2.66	2587.7	-2.66	2580.37
-2.656	2587.13	-2.656	2591.19	-2.656	2583.67
-2.652	2586.68	-2.652	2583.05	-2.652	2582.5
-2.648	2586.87	-2.648	2583.22	-2.648	2584.65
-2.644	2591.27	-2.644	2579.95	-2.644	2585.39
-2.64	2593.42	-2.64	2578.71	-2.64	2585.19
-2.636	2592.35	-2.636	2582.15	-2.636	2587.83
-2.632	2589.68	-2.632	2580.21	-2.632	2588.98
-2.628	2588.32	-2.628	2576.44	-2.628	2589.77
-2.624	2587.05	-2.624	2572.6	-2.624	2588.2
-2.62	2581.62	-2.62	2570.13	-2.62	2588.61
-2.616	2583.14	-2.616	2567.69	-2.616	2584.41
-2.612	2581.2	-2.612	2569.49	-2.612	2583
-2.608	2584.3	-2.608	2569.96	-2.608	2584.93
-2.604	2584.06	-2.604	2571.14	-2.604	2585.95
-2.6	2584.37	-2.6	2574.19	-2.6	2584.07
-2.596	2586.2	-2.596	2574.09	-2.596	2583.5
-2.592	2585.36	-2.592	2577.29	-2.592	2587.82
-2.588	2587.57	-2.588	2583.2	-2.588	2586.64
-2.584	2588.92	-2.584	2582.21	-2.584	2590.35
-2.58	2583.26	-2.58	2581.12	-2.58	2595.61
-2.576	2587.16	-2.576	2583.73	-2.576	2602.49
-2.572	2583.14	-2.572	2579.62	-2.572	2603.18
-2.568	2578.14	-2.568	2584.98	-2.568	2606.76
-2.564	2578.26	-2.564	2584.81	-2.564	2607.46
-2.56	2574.07	-2.56	2588.5	-2.56	2605.36
-2.556	2573.02	-2.556	2589.59	-2.556	2607.64
-2.552	2569.07	-2.552	2591.15	-2.552	2602.45
-2.548	2569.43	-2.548	2589.37	-2.548	2605.4
-2.544	2568.4	-2.544	2588.44	-2.544	2602.49
-2.54	2569.29	-2.54	2590.06	-2.54	2603.34
-2.536	2571.53	-2.536	2587.89	-2.536	2599.45
-2.532	2569.46	-2.532	2587.06	-2.532	2599.53
-2.528	2575.04	-2.528	2585.87	-2.528	2600.95
-2.524	2577.35	-2.524	2589.05	-2.524	2596.47
-2.52	2579.24	-2.52	2584.83	-2.52	2598.19
-2.516	2582.29	-2.516	2582.4	-2.516	2597
-2.512	2585.7	-2.512	2581.45	-2.512	2596.95
-2.508	2589.51	-2.508	2581.6	-2.508	2596.26
-2.504	2589.26	-2.504	2578.71	-2.504	2597.63
-2.5	2587.17	-2.5	2580.03	-2.5	2597.55
-2.496	2585.94	-2.496	2579.18	-2.496	2597.3
-2.492	2584.98	-2.492	2582.46	-2.492	2599.17
-2.488	2584.52	-2.488	2587.09	-2.488	2596.76
-2.484	2583.01	-2.484	2589.86	-2.484	2590.76
-2.48	2583.79	-2.48	2592.42	-2.48	2589.24
-2.476	2583.77	-2.476	2595.25	-2.476	2590.25
-2.472	2579.62	-2.472	2594.21	-2.472	2587.27
-2.468	2581.66	-2.468	2592.12	-2.468	2591.39
-2.464	2581.67	-2.464	2591.81	-2.464	2589.3
-2.46	2584.47	-2.46	2590.23	-2.46	2589.91
-2.456	2582.11	-2.456	2589.26	-2.456	2586.01
-2.452	2581.42	-2.452	2589.78	-2.452	2586.36
-2.448	2583.96	-2.448	2587.7	-2.448	2582.58
-2.444	2583.6	-2.444	2588.06	-2.444	2583.96
-2.44	2585.79	-2.44	2581.73	-2.44	2589.01
-2.436	2588.45	-2.436	2580.74	-2.436	2587.89
-2.432	2588.37	-2.432	2576.2	-2.432	2590.72
-2.428	2585.86	-2.428	2577.2	-2.428	2593.82
-2.424	2583.7	-2.424	2576.38	-2.424	2594.18
-2.42	2582.47	-2.42	2579.07	-2.42	2596.56
-2.416	2584.74	-2.416	2578.61	-2.416	2599.62
-2.412	2585.49	-2.412	2587.77	-2.412	2597.33
-2.408	2587.52	-2.408	2587.83	-2.408	2591.06
-2.404	2587.31	-2.404	2590.31	-2.404	2589.16
-2.4	2585.44	-2.4	2593.35	-2.4	2590.7
-2.396	2580.94	-2.396	2589.44	-2.396	2588.95
-2.392	2581.41	-2.392	2588.1	-2.392	2589.19
-2.388	2579.44	-2.388	2587.47	-2.388	2591.09
-2.384	2578.06	-2.384	2584.99	-2.384	2589.91
-2.38	2577.72	-2.38	2586.18	-2.38	2592.57
-2.376	2576.04	-2.376	2589.22	-2.376	2592.12
-2.372	2575.63	-2.372	2589.6	-2.372	2595.08
-2.368	2574.41	-2.368	2587.24	-2.368	2596.67
-2.364	2573.55	-2.364	2587.9	-2.364	2597.6
-2.36	2574.36	-2.36	2588.53	-2.36	2602.35
-2.356	2578.86	-2.356	2590.23	-2.356	2601.34
-2.352	2576.27	-2.352	2588.8	-2.352	2603.11
-2.348	2574.57	-2.348	2590.46	-2.348	2604.79
-2.344	2575.29	-2.344	2589.17	-2.344	2600.88
-2.34	2574.9	-2.34	2589.93	-2.34	2604.1
-2.336	2579.21	-2.336	2589.33	-2.336	2607.19
-2.332	2578.99	-2.332	2589.99	-2.332	2602.81
-2.328	2582.87	-2.328	2585.03	-2.328	2601.85
-2.324	2581.73	-2.324	2585.9	-2.324	2602.89
-2.32	2579.15	-2.32	2584.82	-2.32	2599.58
-2.316	2577.07	-2.316	2580.99	-2.316	2595.5
-2.312	2578.61	-2.312	2578.42	-2.312	2595.7
-2.308	2574.72	-2.308	2578.34	-2.308	2595.64
-2.304	2571.56	-2.304	2579.31	-2.304	2598.56
-2.3	2570.29	-2.3	2584.98	-2.3	2597.27
-2.296	2572.17	-2.296	2586.65	-2.296	2595.36
-2.292	2569.37	-2.292	2586.21	-2.292	2592.97
-2.288	2569.59	-2.288	2584.79	-2.288	2589.88
-2.284	2572.21	-2.284	2584.34	-2.284	2586.85
-2.28	2574.53	-2.28	2588.73	-2.28	2591.66
-2.276	2577.49	-2.276	2587.3	-2.276	2588.84
-2.272	2574.13	-2.272	2587.54	-2.272	2591.37
-2.268	2572.51	-2.268	2583.69	-2.268	2593.35
-2.264	2574.69	-2.264	2585.95	-2.264	2592.69
-2.26	2575.16	-2.26	2585.68	-2.26	2597.02
-2.256	2582.48	-2.256	2584.62	-2.256	2596.91
-2.252	2583.77	-2.252	2585.11	-2.252	2594.27
-2.248	2589.39	-2.248	2585.77	-2.248	2593.19
-2.244	2591.17	-2.244	2583.95	-2.244	2588.86
-2.24	2590.51	-2.24	2583.69	-2.24	2586.59
-2.236	2586.69	-2.236	2584.2	-2.236	2584.39
-2.232	2587.35	-2.232	2583.33	-2.232	2582.25
-2.228	2583.21	-2.228	2586.91	-2.228	2584.09
-2.224	2582.3	-2.224	2590.69	-2.224	2586.57
-2.22	2582.83	-2.22	2590.25	-2.22	2582.97
-2.216	2581.22	-2.216	2587.71	-2.216	2581.94
-2.212	2579.26	-2.212	2584.69	-2.212	2577.57
-2.208	2582.54	-2.208	2581.68	-2.208	2575.35
-2.204	2583.72	-2.204	2581.43	-2.204	2575.24
-2.2	2582.39	-2.2	2583.99	-2.2	2576.87
-2.196	2580.11	-2.196	2583.95	-2.196	2576.93
-2.192	2576.66	-2.192	2583.55	-2.192	2576.33
-2.188	2575.81	-2.188	2581.09	-2.188	2575.2
-2.184	2576.19	-2.184	2583.11	-2.184	2574
-2.18	2573.56	-2.18	2581.28	-2.18	2570.84
-2.176	2575.83	-2.176	2582.93	-2.176	2572.36
-2.172	2575.48	-2.172	2586.63	-2.172	2571.88
-2.168	2576.21	-2.168	2586.03	-2.168	2568.39
-2.164	2574.31	-2.164	2584.4	-2.164	2571.42
-2.16	2573.68	-2.16	2584.92	-2.16	2580.37
-2.156	2572.26	-2.156	2585.41	-2.156	2581.04
-2.152	2572.86	-2.152	2583.31	-2.152	2582.41
-2.148	2572.38	-2.148	2585.52	-2.148	2585.56
-2.144	2573.59	-2.144	2586.17	-2.144	2586.34
-2.14	2575.73	-2.14	2581.4	-2.14	2586.92
-2.136	2577.14	-2.136	2577.87	-2.136	2584.06
-2.132	2578.86	-2.132	2579.32	-2.132	2583.25
-2.128	2580.27	-2.128	2576.37	-2.128	2583.3
-2.124	2581.24	-2.124	2578.76	-2.124	2585.16
-2.12	2581.09	-2.12	2579.7	-2.12	2586.25
-2.116	2575.6	-2.116	2582.96	-2.116	2586.01
-2.112	2577	-2.112	2582.02	-2.112	2585
-2.108	2575.34	-2.108	2584.27	-2.108	2585.17
-2.104	2575.63	-2.104	2588.73	-2.104	2586.06
-2.1	2576.85	-2.1	2588.22	-2.1	2584.72
-2.096	2579.42	-2.096	2589.77	-2.096	2587.68
-2.092	2579.04	-2.092	2590.36	-2.092	2586.89
-2.088	2575.34	-2.088	2589.48	-2.088	2585.95
-2.084	2575.35	-2.084	2586.23	-2.084	2589.3
-2.08	2577.09	-2.08	2583.58	-2.08	2593.97
-2.076	2573.2	-2.076	2583.92	-2.076	2589.66
-2.072	2569.86	-2.072	2582.3	-2.072	2588.74
-2.068	2572.55	-2.068	2582.72	-2.068	2582.1
-2.064	2574.63	-2.064	2579.81	-2.064	2584.51
-2.06	2576.01	-2.06	2577.27	-2.06	2584.77
-2.056	2574.76	-2.056	2576.41	-2.056	2581.68
-2.052	2574.04	-2.052	2577.82	-2.052	2582.44
-2.048	2576.95	-2.048	2576.3	-2.048	2581.13
-2.044	2580.14	-2.044	2576.84	-2.044	2581.9
-2.04	2584.4	-2.04	2575.52	-2.04	2580.08
-2.036	2582.61	-2.036	2578.49	-2.036	2578.16
-2.032	2588.04	-2.032	2578.07	-2.032	2581.51
-2.028	2587.71	-2.028	2578.33	-2.028	2583
-2.024	2587.05	-2.024	2578.25	-2.024	2585.73
-2.02	2584.26	-2.02	2572.41	-2.02	2587.66
-2.016	2584.24	-2.016	2574.93	-2.016	2587.63
-2.012	2579.76	-2.012	2574.19	-2.012	2588.92
-2.008	2579.11	-2.008	2572.1	-2.008	2589.98
-2.004	2578.43	-2.004	2572.22	-2.004	2596.33
-2	2580.05	-2	2571.11	-2	2598.43
-1.996	2575.11	-1.996	2571.12	-1.996	2594.94
-1.992	2577.57	-1.992	2572.88	-1.992	2597.14
-1.988	2580.03	-1.988	2574.79	-1.988	2600.64
-1.984	2578.99	-1.984	2580.07	-1.984	2607.94
-1.98	2580.55	-1.98	2582.83	-1.98	2607.13
-1.976	2582.64	-1.976	2585.78	-1.976	2607.33
-1.972	2586.37	-1.972	2587.46	-1.972	2607.12
-1.968	2590.32	-1.968	2588.1	-1.968	2604.05
-1.964	2594.43	-1.964	2589.58	-1.964	2605.05
-1.96	2599.86	-1.96	2591.48	-1.96	2602.02
-1.956	2596.31	-1.956	2593.73	-1.956	2602.51
-1.952	2594.44	-1.952	2598.76	-1.952	2610.43
-1.948	2592.11	-1.948	2603	-1.948	2606.13
-1.944	2588.41	-1.944	2606.01	-1.944	2603.47
-1.94	2585.31	-1.94	2606.52	-1.94	2600.95
-1.936	2588.59	-1.936	2608.77	-1.936	2595.87
-1.932	2585.95	-1.932	2608.15	-1.932	2597.36
-1.928	2590	-1.928	2605.39	-1.928	2596.21
-1.924	2589.9	-1.924	2602.11	-1.924	2594.43
-1.92	2592.25	-1.92	2596.95	-1.92	2588.19
-1.916	2590.57	-1.916	2594.65	-1.916	2586.72
-1.912	2592.04	-1.912	2591.92	-1.912	2587.98
-1.908	2589.38	-1.908	2591.51	-1.908	2590.47
-1.904	2587.12	-1.904	2587.07	-1.904	2587.95
-1.9	2588.53	-1.9	2581.98	-1.9	2584.78
-1.896	2589.46	-1.896	2582.45	-1.896	2584.57
-1.892	2592.71	-1.892	2578.93	-1.892	2578.3
-1.888	2589.58	-1.888	2575.17	-1.888	2575.31
-1.884	2589.67	-1.884	2574.28	-1.884	2573.65
-1.88	2585.05	-1.88	2569.3	-1.88	2572
-1.876	2577.56	-1.876	2573.92	-1.876	2573.33
-1.872	2575.71	-1.872	2575.85	-1.872	2574.88
-1.868	2577.94	-1.868	2576.56	-1.868	2570.76
-1.864	2573.44	-1.864	2572.74	-1.864	2574.48
-1.86	2567.45	-1.86	2573.77	-1.86	2577.97
-1.856	2569.74	-1.856	2576.42	-1.856	2578.52
-1.852	2572.87	-1.852	2578.97	-1.852	2580.7
-1.848	2575.87	-1.848	2579.15	-1.848	2579.16
-1.844	2578.65	-1.844	2578.51	-1.844	2579.51
-1.84	2580.59	-1.84	2582.12	-1.84	2580.98
-1.836	2579.13	-1.836	2581.53	-1.836	2585.09
-1.832	2576.92	-1.832	2583.04	-1.832	2590.73
-1.828	2578.34	-1.828	2582.86	-1.828	2593.58
-1.824	2583.04	-1.824	2581.66	-1.824	2592.17
-1.82	2585.86	-1.82	2583.01	-1.82	2593.45
-1.816	2587.46	-1.816	2584.26	-1.816	2593.02
-1.812	2586.51	-1.812	2579.73	-1.812	2589.36
-1.808	2580.27	-1.808	2576.18	-1.808	2588.67
-1.804	2578.51	-1.804	2576.5	-1.804	2587.94
-1.8	2576.11	-1.8	2573.85	-1.8	2587.85
-1.796	2575.17	-1.796	2576.78	-1.796	2587.45
-1.792	2578.3	-1.792	2572.18	-1.792	2589.22
-1.788	2578.4	-1.788	2570.93	-1.788	2590.96
-1.784	2572.86	-1.784	2569.96	-1.784	2593.31
-1.78	2570.74	-1.78	2577.9	-1.78	2590
-1.776	2574.11	-1.776	2583.7	-1.776	2584.03
-1.772	2576.92	-1.772	2589.28	-1.772	2581.09
-1.768	2576.87	-1.768	2593.35	-1.768	2582.64
-1.764	2577	-1.764	2593.78	-1.764	2582.88
-1.76	2575.11	-1.76	2596.28	-1.76	2584.42
-1.756	2571.7	-1.756	2594.89	-1.756	2590.8
-1.752	2574.44	-1.752	2596.29	-1.752	2592.21
-1.748	2578.92	-1.748	2593	-1.748	2589.62
-1.744	2576.58	-1.744	2588.61	-1.744	2589.26
-1.74	2573.86	-1.74	2587.9	-1.74	2590.84
-1.736	2574.78	-1.736	2587.06	-1.736	2591.19
-1.732	2576.01	-1.732	2584.88	-1.732	2590.41
-1.728	2575.8	-1.728	2583.23	-1.728	2591.5
-1.724	2578.16	-1.724	2583.74	-1.724	2592.72
-1.72	2581.79	-1.72	2582.61	-1.72	2593.53
-1.716	2583.34	-1.716	2581.95	-1.716	2594.1
-1.712	2587.56	-1.712	2580.65	-1.712	2596.43
-1.708	2590.08	-1.708	2578.53	-1.708	2596.21
-1.704	2587.08	-1.704	2578.46	-1.704	2594.55
-1.7	2588	-1.7	2582.26	-1.7	2592.35
-1.696	2590.61	-1.696	2585.9	-1.696	2591.09
-1.692	2589.63	-1.692	2587.63	-1.692	2592.28
-1.688	2589.66	-1.688	2586.17	-1.688	2592.99
-1.684	2588.06	-1.684	2583.27	-1.684	2592.67
-1.68	2586.8	-1.68	2583.22	-1.68	2590.27
-1.676	2585.87	-1.676	2584.45	-1.676	2589.18
-1.672	2589.44	-1.672	2580.97	-1.672	2584.75
-1.668	2586.52	-1.668	2578.92	-1.668	2585.33
-1.664	2582.98	-1.664	2579.54	-1.664	2581.14
-1.66	2581.83	-1.66	2585.37	-1.66	2580.3
-1.656	2584.71	-1.656	2587.56	-1.656	2583.89
-1.652	2583.26	-1.652	2588.79	-1.652	2583.17
-1.648	2581.13	-1.648	2593.13	-1.648	2586.2
-1.644	2575.96	-1.644	2597.6	-1.644	2588.36
-1.64	2576.44	-1.64	2598.11	-1.64	2588.86
-1.636	2578.05	-1.636	2593.37	-1.636	2588.36
-1.632	2580.05	-1.632	2592.6	-1.632	2589.52
-1.628	2577.23	-1.628	2593.49	-1.628	2589.43
-1.624	2575.41	-1.624	2593.78	-1.624	2588.08
-1.62	2576.77	-1.62	2596.27	-1.62	2590.75
-1.616	2579.58	-1.616	2599.09	-1.616	2590.4
-1.612	2581.86	-1.612	2594.73	-1.612	2592.16
-1.608	2583.88	-1.608	2591.42	-1.608	2590.98
-1.604	2584.93	-1.604	2589.3	-1.604	2591.29
-1.6	2582.89	-1.6	2588.62	-1.6	2589.3
-1.596	2586.07	-1.596	2583.83	-1.596	2588.29
-1.592	2586.46	-1.592	2579.54	-1.592	2591.21
-1.588	2583.82	-1.588	2585.26	-1.588	2589.98
-1.584	2585.83	-1.584	2586.2	-1.584	2583.82
-1.58	2583.81	-1.58	2588.05	-1.58	2584.31
-1.576	2587.87	-1.576	2592.35	-1.576	2587.51
-1.572	2580.33	-1.572	2594.38	-1.572	2588.69
-1.568	2576.71	-1.568	2593.65	-1.568	2592.28
-1.564	2572.55	-1.564	2590.47	-1.564	2594.22
-1.56	2573.22	-1.56	2586.94	-1.56	2590.9
-1.556	2572.91	-1.556	2582.87	-1.556	2592.78
-1.552	2569.44	-1.552	2584.4	-1.552	2590.15
-1.548	2566.01	-1.548	2583.67	-1.548	2588.62
-1.544	2565.54	-1.544	2582.08	-1.544	2591.24
-1.54	2567.39	-1.54	2579.98	-1.54	2595.73
-1.536	2570.06	-1.536	2576.64	-1.536	2597.14
-1.532	2571.49	-1.532	2571.38	-1.532	2599.86
-1.528	2567.9	-1.528	2567.11	-1.528	2595.91
-1.524	2565.97	-1.524	2567.37	-1.524	2599.22
-1.52	2562.72	-1.52	2566.91	-1.52	2600.14
-1.516	2564.29	-1.516	2565.36	-1.516	2599.91
-1.512	2565.05	-1.512	2570.19	-1.512	2598.49
-1.508	2570.38	-1.508	2575.54	-1.508	2596.74
-1.504	2574.28	-1.504	2578.18	-1.504	2595.87
-1.5	2573.78	-1.5	2583.11	-1.5	2594.74
-1.496	2577.16	-1.496	2588.17	-1.496	2596.15
-1.492	2571.95	-1.492	2589.58	-1.492	2593.57
-1.488	2578.68	-1.488	2587.78	-1.488	2593.51
-1.484	2579.95	-1.484	2590.14	-1.484	2585.59
-1.48	2580.02	-1.48	2594.57	-1.48	2578.63
-1.476	2576.43	-1.476	2596.04	-1.476	2577.43
-1.472	2574.92	-1.472	2597.28	-1.472	2575.58
-1.468	2576.13	-1.468	2597.88	-1.468	2574.87
-1.464	2577.45	-1.464	2597.66	-1.464	2576.16
-1.46	2576.44	-1.46	2592.81	-1.46	2576.73
-1.456	2576.67	-1.456	2590.21	-1.456	2574.33
-1.452	2576.74	-1.452	2591.02	-1.452	2573.33
-1.448	2576.07	-1.448	2588.54	-1.448	2570.44
-1.444	2575.6	-1.444	2591.7	-1.444	2572.47
-1.44	2576.36	-1.44	2589.74	-1.44	2574.73
-1.436	2579.57	-1.436	2588.59	-1.436	2580.47
-1.432	2584.39	-1.432	2590.44	-1.432	2582.48
-1.428	2586.02	-1.428	2591.27	-1.428	2586.02
-1.424	2584.54	-1.424	2593.6	-1.424	2586.42
-1.42	2587.02	-1.42	2591.51	-1.42	2583.08
-1.416	2588.98	-1.416	2590.63	-1.416	2584.43
-1.412	2591.13	-1.412	2591.36	-1.412	2585.45
-1.408	2594.89	-1.408	2590.99	-1.408	2584.28
-1.404	2593.29	-1.404	2592.97	-1.404	2581.06
-1.4	2592.35	-1.4	2595.5	-1.4	2584.3
-1.396	2591.85	-1.396	2594.72	-1.396	2587.39
-1.392	2594.58	-1.392	2593.39	-1.392	2588.06
-1.388	2597.46	-1.388	2588.57	-1.388	2585.96
-1.384	2597.78	-1.384	2582.03	-1.384	2585.68
-1.38	2594.34	-1.38	2577.77	-1.38	2585.1
-1.376	2596.28	-1.376	2577.64	-1.376	2587.81
-1.372	2591.83	-1.372	2578.43	-1.372	2589.28
-1.368	2588.62	-1.368	2573.47	-1.368	2589.5
-1.364	2585.17	-1.364	2575.3	-1.364	2591.91
-1.36	2584.45	-1.36	2576.7	-1.36	2594.92
-1.356	2584.69	-1.356	2576.28	-1.356	2595.64
-1.352	2584.88	-1.352	2576.66	-1.352	2592.98
-1.348	2582.55	-1.348	2578.76	-1.348	2588.41
-1.344	2581.01	-1.344	2582.32	-1.344	2586.6
-1.34	2580.52	-1.34	2584.18	-1.34	2586.43
-1.336	2580.41	-1.336	2586.64	-1.336	2587.5
-1.332	2582.36	-1.332	2594.22	-1.332	2586.65
-1.328	2583.73	-1.328	2596.35	-1.328	2586.43
-1.324	2585.53	-1.324	2595.51	-1.324	2590.41
-1.32	2586.05	-1.32	2596.51	-1.32	2590.16
-1.316	2586.44	-1.316	2598.3	-1.316	2588.13
-1.312	2588.64	-1.312	2597.42	-1.312	2586.54
-1.308	2589.27	-1.308	2589.42	-1.308	2588.27
-1.304	2588.73	-1.304	2587.07	-1.304	2587.41
-1.3	2588.23	-1.3	2587.49	-1.3	2590.1
-1.296	2589.32	-1.296	2589.76	-1.296	2593.15
-1.292	2583.61	-1.292	2592.44	-1.292	2591.06
-1.288	2583.93	-1.288	2592.68	-1.288	2590.95
-1.284	2587.42	-1.284	2592.44	-1.284	2591.12
-1.28	2586.12	-1.28	2590.2	-1.28	2589.94
-1.276	2583.53	-1.276	2584.29	-1.276	2584.01
-1.272	2583.77	-1.272	2586.98	-1.272	2579.16
-1.268	2585.55	-1.268	2592.34	-1.268	2576.88
-1.264	2583.94	-1.264	2592.95	-1.264	2574.38
-1.26	2584.98	-1.26	2590.8	-1.26	2576.39
-1.256	2588.61	-1.256	2586.32	-1.256	2574.85
-1.252	2590.5	-1.252	2585.85	-1.252	2577.35
-1.248	2589.11	-1.248	2580.08	-1.248	2579.45
-1.244	2586.48	-1.244	2577.31	-1.244	2579.56
-1.24	2583.5	-1.24	2575.52	-1.24	2580.52
-1.236	2579.59	-1.236	2576.39	-1.236	2580.15
-1.232	2581.4	-1.232	2573.5	-1.232	2584.8
-1.228	2579.79	-1.228	2568.54	-1.228	2586.3
-1.224	2580.08	-1.224	2574.44	-1.224	2587.2
-1.22	2578.77	-1.22	2576.84	-1.22	2589.8
-1.216	2578.21	-1.216	2578.36	-1.216	2589.27
-1.212	2576.59	-1.212	2580.03	-1.212	2588.97
-1.208	2573.7	-1.208	2580.93	-1.208	2587.65
-1.204	2573.03	-1.204	2580.07	-1.204	2587.2
-1.2	2572.66	-1.2	2581.36	-1.2	2584.88
-1.196	2574.43	-1.196	2583.49	-1.196	2581.11
-1.192	2582.89	-1.192	2587.77	-1.192	2581.32
-1.188	2584.52	-1.188	2587.8	-1.188	2584.13
-1.184	2583.7	-1.184	2588.5	-1.184	2582.03
-1.18	2588.68	-1.18	2584.2	-1.18	2580.78
-1.176	2589.97	-1.176	2583.08	-1.176	2581.23
-1.172	2589.72	-1.172	2582.05	-1.172	2578.53
-1.168	2590.07	-1.168	2579.15	-1.168	2581.71
-1.164	2590.7	-1.164	2574.66	-1.164	2581.22
-1.16	2591.54	-1.16	2576.4	-1.16	2580.34
-1.156	2588.61	-1.156	2576.24	-1.156	2584.19
-1.152	2586.27	-1.152	2576.43	-1.152	2591.68
-1.148	2584.1	-1.148	2573.14	-1.148	2589.72
-1.144	2581.01	-1.144	2570.17	-1.144	2590.94
-1.14	2577.88	-1.14	2566.68	-1.14	2589.04
-1.136	2575.72	-1.136	2565.54	-1.136	2589.01
-1.132	2576.17	-1.132	2568.68	-1.132	2585.78
-1.128	2570.56	-1.128	2573	-1.128	2589
-1.124	2574.33	-1.124	2574.16	-1.124	2592.17
-1.12	2581.54	-1.12	2573.74	-1.12	2594.94
-1.116	2581.03	-1.116	2575.2	-1.116	2594.52
-1.112	2583.92	-1.112	2575.2	-1.112	2594.99
-1.108	2581.27	-1.108	2577.53	-1.108	2594.5
-1.104	2582.71	-1.104	2585.5	-1.104	2589.44
-1.1	2585.37	-1.1	2581.66	-1.1	2587.95
-1.096	2582.19	-1.096	2588.8	-1.096	2588.44
-1.092	2584.07	-1.092	2589.12	-1.092	2585.11
-1.088	2587.19	-1.088	2593.92	-1.088	2589.06
-1.084	2588.41	-1.084	2599.1	-1.084	2582.18
-1.08	2591.86	-1.08	2603.8	-1.08	2581.11
-1.076	2592.86	-1.076	2601.34	-1.076	2585.93
-1.072	2590.87	-1.072	2598.37	-1.072	2586.84
-1.068	2594.14	-1.068	2589.5	-1.068	2579.1
-1.064	2593.33	-1.064	2586.47	-1.064	2578.32
-1.06	2587.72	-1.06	2586.9	-1.06	2576.23
-1.056	2587.43	-1.056	2585.64	-1.056	2574.71
-1.052	2587.15	-1.052	2585.04	-1.052	2573.81
-1.048	2583.87	-1.048	2584.45	-1.048	2579.3
-1.044	2586.03	-1.044	2576.71	-1.044	2576.3
-1.04	2585.92	-1.04	2570.95	-1.04	2574.46
-1.036	2579.11	-1.036	2570.24	-1.036	2574.17
-1.032	2578.81	-1.032	2568.28	-1.032	2574.65
-1.028	2577.53	-1.028	2569.87	-1.028	2572.94
-1.024	2572.95	-1.024	2573.84	-1.024	2576.67
-1.02	2570.78	-1.02	2569.35	-1.02	2579.43
-1.016	2568.29	-1.016	2574.82	-1.016	2578.88
-1.012	2570.61	-1.012	2575.81	-1.012	2577.2
-1.008	2574.77	-1.008	2581.74	-1.008	2575.73
-1.004	2576.53	-1.004	2585.84	-1.004	2573.12
-1	2579.48	-1	2584.08	-1	2574.63
-0.996	2580.82	-0.996	2586.12	-0.996	2575.98
-0.992	2576.7	-0.992	2584.51	-0.992	2574.34
-0.988	2578.12	-0.988	2581.98	-0.988	2568.9
-0.984	2578.72	-0.984	2583.23	-0.984	2571.16
-0.98	2579.68	-0.98	2582.46	-0.98	2572.16
-0.976	2582.73	-0.976	2584.01	-0.976	2572.68
-0.972	2583.9	-0.972	2583.48	-0.972	2576.58
-0.968	2585.49	-0.968	2585.75	-0.968	2575.27
-0.964	2588.09	-0.964	2583.6	-0.964	2575.35
-0.96	2585.93	-0.96	2587.11	-0.96	2580.17
-0.956	2588.41	-0.956	2586.66	-0.956	2581.81
-0.952	2592.12	-0.952	2583.95	-0.952	2577.24
-0.948	2591.83	-0.948	2584.27	-0.948	2580.13
-0.944	2587.44	-0.944	2583.09	-0.944	2583.6
-0.94	2592.2	-0.94	2579.1	-0.94	2580.6
-0.936	2592.5	-0.936	2579.19	-0.936	2581.13
-0.932	2591.21	-0.932	2580.19	-0.932	2581.39
-0.928	2588.43	-0.928	2586	-0.928	2581.94
-0.924	2586.34	-0.924	2588.46	-0.924	2582.1
-0.92	2582.73	-0.92	2586.04	-0.92	2580.56
-0.916	2579.47	-0.916	2588.06	-0.916	2577.03
-0.912	2575.72	-0.912	2590.51	-0.912	2577.64
-0.908	2576.02	-0.908	2589.5	-0.908	2575.49
-0.904	2576.35	-0.904	2593.52	-0.904	2574.43
-0.9	2573.24	-0.9	2595.12	-0.9	2573.96
-0.896	2572.68	-0.896	2600.31	-0.896	2575.43
-0.892	2573.94	-0.892	2598.87	-0.892	2576.04
-0.888	2576.9	-0.888	2602.83	-0.888	2574.66
-0.884	2583.68	-0.884	2604.54	-0.884	2579.91
-0.88	2587.48	-0.88	2604.33	-0.88	2580.15
-0.876	2591.99	-0.876	2600.49	-0.876	2576.61
[truncated: 48,003 more rows]

## Sheet: Fig.4a
Pump fluence (mw/cm2) Wavelength (nm)	3.44	4.08	4.59	5.61	7.13	8.92	10.45	11.97	12.74
515.432	151.028	160.494	185.028	222.085	279.885	393.922	534.385	597.443	626.274
516.015	175.061	173.394	185.328	216.514	344.217	467.714	541.728	584.322	702.595
516.598	173.961	220.428	193.461	200.317	351.992	444.963	533.06	629.464	771.091
517.18	144.894	185.361	149.894	279.809	352.186	541.507	613.113	720.471	945.521
517.763	148.128	216.028	178.094	319.329	394.297	576.537	714.111	867.334	1039.54
518.345	149.261	255.228	242.128	391.63	488.042	696.917	816.674	918.134	1032.07
518.928	202.061	335.628	348.894	446.503	587.876	726.289	899.495	1016.36	1183.27
519.51	245.194	378.061	404.061	499.498	676.114	827.769	1026.86	1224.62	1411.63
520.093	320.228	485.761	453.494	559.101	810.091	1031.33	1280.02	1512.81	1728.35
520.675	404.728	514.594	582.028	692.43	973.934	1284.25	1624.9	1896.46	2125.36
521.258	523.261	675.194	757.494	967.445	1258.28	1620.59	2124.36	2386.16	2721.48
521.84	696.294	863.794	1040.06	1380.13	1694.09	2200.7	2798.6	3284.55	3656.23
522.422	899.994	1200.93	1422.46	1937.87	2315.45	3097.16	3792.94	4624.62	5040.59
523.005	1297.53	1629.49	2018.76	2730.85	3247.39	4492.72	5211.01	6543.95	7115.21
523.587	1780.79	2262.66	2865.03	3812.9	4510.13	6237.14	7381.21	9210.47	9914.15
524.169	2518.69	3166.63	3947.16	5275.18	6272.76	8693.24	10305.6	12691.5	13766.2
524.751	3376.59	4331.66	5363.13	7094.55	8511.23	11793.9	14236.5	17265.7	18798.6
525.333	4522.63	5793.96	7107.53	9437.79	11448.6	15705.3	19062.1	23039.8	25224.5
525.915	5903.33	7575.13	9314.23	12377.8	14965.1	20537.4	24945.4	30122.6	32933.8
526.497	7500.66	9665.83	11836.3	15842.8	19070.1	26190.4	31693.8	38343.4	41956.5
527.079	9337.89	11998.9	14719.2	19744	23640.1	32585	39346.4	47553.7	52019.3
527.661	11308.1	14502.8	17822	23869.5	28635.8	39449.5	47636.1	57608.4	63007.5
528.243	13351.9	17124.7	21043.6	28266.5	33916.2	46683.7	56434.8	68211.2	74552.2
528.825	15408.6	19786.3	24337.9	32574.6	39240.4	53963.8	65155.9	78972.1	86189.1
529.407	17427.3	22421.9	27507.8	36836.5	44344.7	60970.1	73675.6	89297.1	97535.5
529.989	19425.8	24904.7	30542.7	40884	49290.6	67593.7	81780.4	99073.6	108281
530.571	21225.3	27202	33310.5	44667.1	53746.4	73779.8	89431.7	108077	118276
531.153	22810.9	29197.3	35826.8	48023.6	57820.9	79405.7	96213.9	116277	127198
531.734	24135.3	30906.2	37960.1	50874.5	61272.8	84221.6	101869	123289	134763
532.316	25271.9	32304.4	39769.6	53228.7	64245.9	88206.7	106595	128993	140917
532.898	26211.5	33428.9	41123	55057.4	66430.2	91128.9	110236	133476	145813
533.479	26835.3	34257.2	42112.3	56386.5	67940.9	93338.7	112902	136667	149246
534.061	27184.1	34718.2	42647	57316.1	68736.4	94669.5	114382	138399	151246
534.643	27302.5	34897.3	42851.7	57602.6	69084.6	95044.3	114832	139002	151770
535.224	27199.2	34752.7	42753.5	57312.8	68873.2	94602.1	114334	138342	150945
535.806	26938.1	34372.6	42230.3	56548	68101.2	93399.3	112872	136687	149268
536.387	26377.1	33713.1	41442.7	55480.5	66733.6	91814.2	110811	133938	146246
536.968	25675.6	32865.4	40325.9	54075.4	64925.8	89403.9	107949	130437	142422
537.55	24836.8	31833.5	39030.7	52332.2	62809.8	86399	104348	126325	137581
538.131	23917.3	30623.5	37519.9	50320.3	60487.5	82907.6	100365	121517	132410
538.712	22906.5	29305.9	35916.1	48228.1	57895.8	79306.9	95975.8	116178	126816
539.294	21770	27882	34226.8	45967	55180.3	75469.5	91417.2	110586	120811
539.875	20648.4	26424.2	32490.3	43548.8	52267.3	71600.2	86596.9	104796	114416
540.456	19501.4	24977.6	30664.7	41054.7	49346.1	67583.1	81711.9	98925.2	107947
541.037	18405.8	23516.9	28882.9	38539.3	46377.2	63583.3	76885.7	93145.4	101518
541.618	17261.6	22061.2	27093.8	36171.5	43521.2	59628.8	72065.2	87379.5	95199.4
542.2	16196.3	20630.3	25381	33822.4	40705.3	55767	67407.3	81735.9	89058
542.781	15115.2	19262.4	23691.4	31612.3	38067.3	52076.7	62962	76171	83151.8
543.362	14121	17990.9	22052.8	29486.3	35465	48548.6	58715.1	70907.2	77487
543.943	13093.4	16719.8	20528.4	27397.8	33005.5	45207	54567.1	65985.2	72081
544.524	12134.3	15577.5	19065.1	25388.4	30608.1	41934.5	50624.4	61341.4	66935
545.105	11219.1	14445.9	17713.6	23515.1	28391.2	38847.9	46967.9	56920.2	62003.9
545.685	10442.8	13399.8	16430.9	21879.3	26327.2	35992.1	43512.9	52780.3	57466.3
546.266	9684.19	12397.2	15261.6	20301.2	24377.8	33312.5	40343	48790.8	53205.7
546.847	8994.09	11476.4	14100.6	18821.8	22530.6	30896.4	37267.3	45150	49385.3
547.428	8346.46	10606.3	13018.3	17387.3	20813.4	28500.5	34569.8	41759.8	45657
548.009	7757.63	9817.56	12012.6	16136.6	19245.3	26415.4	31965.9	38618.1	42232.9
548.589	7177.23	9097.76	11175.9	14911.2	17860.5	24335	29599	35745.6	39041.3
549.17	6636.66	8427.03	10343.7	13763.1	16529.8	22488.6	27335.6	33027.8	36060.7
549.751	6099.79	7810.29	9522.29	12625	15302.6	20775.6	25209.6	30519.8	33307
550.331	5648.43	7223.59	8769.73	11642.4	14143.6	19275.3	23241.1	28149.5	30705
550.912	5229.76	6704.49	8111.63	10740.7	13058.3	17873.9	21552.4	26010.8	28414.6
551.492	4840.89	6174.46	7525.53	9979.85	12086	16559.7	19980.8	24036.4	26334.2
552.073	4423.76	5698.86	6965.66	9252.18	11145.2	15296.1	18525.3	22199.1	24349.3
552.653	4072.79	5254.59	6435.43	8571.21	10283.8	14088.8	17085.7	20514.5	22431.1
553.234	3755.76	4855.26	5997.33	7956.53	9468.31	13007.2	15772.9	18958.4	20644.1
553.814	3486.89	4510.03	5510.53	7397.36	8742.26	11948.3	14547.3	17556.3	19128.6
554.394	3198.83	4179.03	5076.09	6865.99	8118.96	11071.1	13421.2	16174.7	17657.4
554.975	2975.76	3853.26	4633.43	6268.15	7492.74	10254.4	12410.7	15030.6	16302.6
555.555	2789.19	3531.49	4300.13	5758.09	6947.7	9496.42	11444.5	13881.3	15030
556.135	2558.43	3249.69	3961.79	5270.97	6409.91	8718.04	10558.4	12919.5	13950.8
556.715	2361.19	3027.03	3663.46	4898.9	5896.81	8015.39	9710.31	11832.9	12882.2
[truncated: 11 more rows]

## Sheet: Fig.4b
Pump fluence (mW/cm2)	PL counts
[truncated: 13 more rows]

[truncated: 22 more sheets: Fig.4c, Fig.4d, Fig.5a, Fig.5b, Fig.5c, Fig. S1, Fig. S2, Fig. S5, Fig. S6, Fig. S7(a), Fig. S7(b), Fig. S7(c), Fig. S8, Fig. S9, Fig. S10, Fig. S11, Fig. S12, Fig. S13, Fig. S14, Fig. S15 …]
